# Supplementary material for: Crystal structure of 2-(11-oxo-10H,11H-indeno­[1,2-b]chromen-10-yl)-2,3-di­hydro-1H-indene-1,3-dione
Source: Acta Crystallogr E Crystallogr Commun. 2015 Apr 22;71(Pt 5):o333–4. doi: 10.1107/S2056989015007495 (PMC4420077; doi:10.1107/S2056989015007495)
Supplement: Supplementary file 1 [file e-71-0o333-sup1.cif]

##############################################################################
#                                                                            #
# This CIF contains the data in a paper accepted for publication in          #
# Acta Crystallographica Section E. It conforms to the requirements of       #
# Notes for Authors for Acta Crystallographica Section E, and has been       #
# peer reviewed under the auspices of the IUCr Commission on Journals.       #
#                                                                            #
# Full details of the Crystallographic Information File format               #
# are given in the paper "The Crystallographic Information File (CIF):       #
# a New Standard Archive File for Crystallography" by S. R. Hall, F. H.      #
# Allen and I. D. Brown [Acta Cryst. (1991), A47, 655-685].                  #
#                                                                            #
# The current version of the core CIF dictionary is obtainable from          #
# ftp://ftp.iucr.org/pub/cif_core.dic.                                       #
#                                                                            #
# Software is freely available for graphical display of the structure(s)     #
# in this CIF. For information consult the CIF software page                 #
# http://www.iucr.org/resources/cif/software.                                #
#                                                                            #
# This file may be used for bona fide research purposes within the           #
# scientific community so long as proper attribution is given to the journal # 
# article from which it was obtained.                                        #
#                                                                            #
##############################################################################
data_global
_audit_creation_method     'APEX2 v2014.9-0'
_journal_date_recd_electronic     2015-04-08
_journal_date_accepted     2015-04-16
_journal_name_full     'Acta Crystallographica, Section E'
_journal_year     2015
_journal_volume     71
_journal_issue      5
_journal_page_first     o333
_journal_page_last     o334
_journal_paper_category     HO
_journal_paper_doi     10.1107/S2056989015007495
_journal_coeditor_code     IS5397
_publ_contact_author_name
;
Mustafa R. Albayati
;
_publ_contact_author_address
;
Kirkuk University,
College of Science,
Department of Chemistry,
Kirkuk,
Iraq
;
_publ_contact_author_email     'shaabankamel@yahoo.com'
_publ_contact_author_fax     ?
_publ_contact_author_phone     ?
_publ_section_title
;\
Crystal structure of
2-(11-oxo-10<i>H</i>,11<i>H</i>-indeno[1,2-<i>b</i>]chromen-10-yl)-2,3-\
dihydro-1<i>H</i>-indene-1,3-dione
;
_publ_section_title_footnote     .
loop_
    _publ_author_name
    _publ_author_address
    'Joel T. Mague'
;
Department of Chemistry,
Tulane University,
New Orleans,
LA 70118,
USA
;
    'Mohamed, Shaaban K.'
;
Chemistry and Environmental Division,
Manchester Metropolitan University,
Manchester M1 5GD,
England
Chemistry Department,
Faculty of Science,
Minia University,
61519 El-Minia,
Egypt
;
    'Akkurt, Mehmet'
;
Department of Physics,
Faculty of Sciences,
Erciyes University,
38039 Kayseri,
Turkey
;
    'Antanr A. Abdelhamid'
;
Department of Chemistry,
Faculty of Science,
Sohag University,
82524 Sohag,
Egypt
;
    'Mustafa R. Albayati'
;
Kirkuk University,
College of Science,
Department of Chemistry,
Kirkuk,
Iraq
;
data_I
_database_code_depnum_ccdc_archive 'CCDC 1059989'
_audit_creation_method     SHELXL-2014/6
_chemical_name_systematic
;\
2-(11-Oxo-10<i>H</i>,11<i>H</i>-indeno[1,2-<i>b</i>]chromen-10-yl)-2,3-\
dihydro-1<i>H</i>-indene-1,3-dione
;
_chemical_name_common     ?
_chemical_formula_moiety     'C25 H14 O4'
_chemical_formula_sum     'C25 H14 O4'
_chemical_formula_iupac     'C25 H14 O4'
_chemical_formula_weight     378.36
_chemical_melting_point     ?
_shelx_space_group_comment
;
The symmetry employed for this shelxl refinement is uniquely defined
by the following loop, which should always be used as a source of
symmetry information in preference to the above space-group names.
They are only intended as comments.
;
_space_group_crystal_system     monoclinic
_space_group_name_H-M_alt     'P 21/c'
_space_group_name_Hall     '-P 2ybc'
loop_
    _space_group_symop_operation_xyz
    'x, y, z'
    '-x, y+1/2, -z+1/2'
    '-x, -y, -z'
    'x, -y-1/2, z-1/2'
_cell_length_a     8.7409(2)
_cell_length_b     14.4740(3)
_cell_length_c     14.2774(3)
_cell_angle_alpha     90
_cell_angle_beta     101.1410(10)
_cell_angle_gamma     90
_cell_volume     1772.28(7)
_cell_formula_units_Z     4
_cell_measurement_reflns_used     9790
_cell_measurement_theta_min     3.0532
_cell_measurement_theta_max     72.2664
_cell_measurement_temperature     150.(2)
_exptl_crystal_description     block
_exptl_crystal_colour     orange
_exptl_crystal_size_max     0.232
_exptl_crystal_size_mid     0.217
_exptl_crystal_size_min     0.111
_exptl_crystal_density_diffrn     1.418
_exptl_crystal_density_meas     ?
_exptl_crystal_density_method     'not measured'
_exptl_crystal_F_000     784
_exptl_absorpt_coefficient_mu     0.784
_exptl_absorpt_correction_type     multi-scan
_exptl_absorpt_process_details
;
(<i>SADABS</i>; Bruker, 2014)
;
_shelx_estimated_absorpt_T_min     0.839
_shelx_estimated_absorpt_T_max     0.918
_exptl_absorpt_correction_T_min     0.86
_exptl_absorpt_correction_T_max     0.92
_diffrn_ambient_temperature     150(2)
_diffrn_radiation_type     CuK\a
_diffrn_radiation_wavelength     1.54178
_diffrn_radiation_monochromator     mirror
_diffrn_measurement_device_type     'Bruker D8 VENTURE PHOTON 100 CMOS'
_diffrn_measurement_method     '\w scans'
_diffrn_detector_area_resol_mean     10.4167
_diffrn_reflns_number     28946
_diffrn_reflns_av_R_equivalents     0.0296
_diffrn_reflns_theta_min     4.392
_diffrn_reflns_theta_max     72.439
_diffrn_reflns_theta_full     72.400
_diffrn_measured_fraction_theta_max     0.998
_diffrn_measured_fraction_theta_full     0.999
_diffrn_reflns_limit_h_min     -10
_diffrn_reflns_limit_h_max     10
_diffrn_reflns_limit_k_min     -17
_diffrn_reflns_limit_k_max     17
_diffrn_reflns_limit_l_min     -17
_diffrn_reflns_limit_l_max     17
_refine_special_details
;
Refinement of <i>F</i>^2^ against ALL reflections. The weighted <i>R</i>-factor
<i>wR</i> and
goodness of fit <i>S</i> are based on <i>F</i>^2^, conventional
<i>R</i>-factors <i>R</i> are based
on <i>F</i>, with <i>F</i> set to zero for negative <i>F</i>^2^. The threshold
expression of
<i>F</i>^2^ > \s(<i>F</i>^2^) is used only for calculating <i>R</i>-factors(gt)
<i>etc</i>. and is
not relevant to the choice of reflections for refinement. <i>R</i>-factors
based
on <i>F</i>^2^ are statistically about twice as large as those based on
<i>F</i>, and <i>R</i>-
factors based on ALL data will be even larger. H-atoms were placed in
calculated positions (C---H = 0.95 - 1.00 \%A) and included as riding
contributions with isotropic displacement parameters 1.2 times those
of the attached carbon atoms.
;
_reflns_number_total     3495
_reflns_number_gt     3189
_reflns_threshold_expression     I>2\s(I)
_refine_ls_structure_factor_coef     Fsqd
_refine_ls_matrix_type     full
_refine_ls_R_factor_all     0.0377
_refine_ls_R_factor_gt     0.0346
_refine_ls_wR_factor_gt     0.0872
_refine_ls_wR_factor_ref     0.0899
_refine_ls_goodness_of_fit_ref     1.058
_refine_ls_restrained_S_all     1.058
_refine_ls_number_reflns     3495
_refine_ls_number_parameters     262
_refine_ls_number_restraints     0
_refine_ls_hydrogen_treatment     constr
_refine_ls_weighting_scheme     calc
_refine_ls_weighting_details
              'w=1/[\s^2^(Fo^2^)+(0.0457P)^2^+0.5107P] where P=(Fo^2^+2Fc^2^)/3'
_atom_sites_solution_hydrogens     geom
_atom_sites_solution_primary     direct
_atom_sites_solution_secondary     difmap
_refine_ls_shift/su_max     0.000
_refine_ls_shift/su_mean     0.000
_refine_diff_density_max     0.193
_refine_diff_density_min     -0.210
_refine_ls_extinction_method     none
_refine_ls_extinction_coef     .
loop_
    _atom_type_symbol
    _atom_type_description
    _atom_type_scat_dispersion_real
    _atom_type_scat_dispersion_imag
    _atom_type_scat_source
    'C' 'C' 0.0181 0.0091
                         'International Tables Vol C Tables 4.2.6.8 and 6.1.1.4'
    'H' 'H' 0.0000 0.0000
                         'International Tables Vol C Tables 4.2.6.8 and 6.1.1.4'
    'O' 'O' 0.0492 0.0322
                         'International Tables Vol C Tables 4.2.6.8 and 6.1.1.4'
_computing_data_collection
;
<i>APEX2</i> (Bruker, 2014)
;
_computing_cell_refinement
;
<i>SAINT</i> (Bruker, 2014)
;
_computing_data_reduction
;
<i>SAINT</i> (Bruker, 2014)
;
_computing_structure_solution
;
<i>SHELXTL</i> (Sheldrick, 2008)
;
_computing_structure_refinement
;
<i>SHELXL2014</i> (Sheldrick, 2015)
;
_computing_molecular_graphics
;
<i>DIAMOND</i> (Brandenburg & Putz, 2012)
;
_computing_publication_material
;
<i>SHELXL2014</i> (Sheldrick, 2015)
;
loop_
    _atom_site_type_symbol
    _atom_site_label
    _atom_site_fract_x
    _atom_site_fract_y
    _atom_site_fract_z
    _atom_site_U_iso_or_equiv
    _atom_site_adp_type
    _atom_site_calc_flag
    _atom_site_occupancy
    _atom_site_disorder_assembly
    _atom_site_disorder_group
    O O1 0.47506(10) 0.32965(6) 0.40020(6) 0.0302(2) Uani d 1 . .
    O O2 0.16356(11) 0.59782(6) 0.38392(6) 0.0352(2) Uani d 1 . .
    O O3 0.08695(12) 0.33852(7) 0.24206(6) 0.0440(3) Uani d 1 . .
    O O4 0.27958(11) 0.57260(6) 0.06450(6) 0.0343(2) Uani d 1 . .
    C C1 0.35974(13) 0.48118(7) 0.26329(8) 0.0240(2) Uani d 1 . .
    H H1 0.4079 0.5433 0.2586 0.029 Uiso calc 1 . .
    C C2 0.33109(13) 0.47028(8) 0.36229(8) 0.0243(2) Uani d 1 . .
    C C3 0.23649(13) 0.52859(8) 0.41347(8) 0.0263(2) Uani d 1 . .
    C C4 0.24407(13) 0.48383(8) 0.50974(8) 0.0266(2) Uani d 1 . .
    C C5 0.17816(15) 0.50868(9) 0.58577(9) 0.0320(3) Uani d 1 . .
    H H5 0.1152 0.5624 0.5835 0.038 Uiso calc 1 . .
    C C6 0.20691(15) 0.45208(10) 0.66709(9) 0.0354(3) Uani d 1 . .
    H H6 0.1624 0.4677 0.7207 0.043 Uiso calc 1 . .
    C C7 0.29864(15) 0.37426(9) 0.67053(8) 0.0352(3) Uani d 1 . .
    H H7 0.3168 0.3373 0.7266 0.042 Uiso calc 1 . .
    C C8 0.36576(14) 0.34857(9) 0.59259(8) 0.0314(3) Uani d 1 . .
    H H8 0.4289 0.2949 0.5947 0.038 Uiso calc 1 . .
    C C9 0.33631(13) 0.40432(8) 0.51294(8) 0.0260(2) Uani d 1 . .
    C C10 0.38543(13) 0.39924(8) 0.42012(8) 0.0248(2) Uani d 1 . .
    C C11 0.52713(13) 0.33794(8) 0.31358(8) 0.0262(2) Uani d 1 . .
    C C12 0.63660(14) 0.27212(8) 0.30077(9) 0.0314(3) Uani d 1 . .
    H H12 0.6658 0.2247 0.3468 0.038 Uiso calc 1 . .
    C C13 0.70268(14) 0.27624(9) 0.22043(9) 0.0337(3) Uani d 1 . .
    H H13 0.7782 0.2317 0.2110 0.040 Uiso calc 1 . .
    C C14 0.65849(14) 0.34552(9) 0.15348(9) 0.0330(3) Uani d 1 . .
    H H14 0.7039 0.3487 0.0983 0.040 Uiso calc 1 . .
    C C15 0.54789(14) 0.41008(8) 0.16735(8) 0.0291(3) Uani d 1 . .
    H H15 0.5188 0.4572 0.1210 0.035 Uiso calc 1 . .
    C C16 0.47777(13) 0.40800(8) 0.24747(8) 0.0248(2) Uani d 1 . .
    C C17 0.20346(13) 0.47769(8) 0.18908(8) 0.0255(2) Uani d 1 . .
    H H17 0.1298 0.5231 0.2091 0.031 Uiso calc 1 . .
    C C18 0.12395(13) 0.38332(8) 0.17816(8) 0.0280(3) Uani d 1 . .
    C C19 0.10045(12) 0.35606(8) 0.07625(8) 0.0253(2) Uani d 1 . .
    C C20 0.03310(14) 0.27627(8) 0.03180(9) 0.0307(3) Uani d 1 . .
    H H20 -0.0095 0.2302 0.0666 0.037 Uiso calc 1 . .
    C C21 0.03053(14) 0.26658(8) -0.06495(9) 0.0332(3) Uani d 1 . .
    H H21 -0.0141 0.2126 -0.0969 0.040 Uiso calc 1 . .
    C C22 0.09206(15) 0.33439(9) -0.11675(9) 0.0334(3) Uani d 1 . .
    H H22 0.0893 0.3255 -0.1830 0.040 Uiso calc 1 . .
    C C23 0.15714(14) 0.41447(8) -0.07265(8) 0.0303(3) Uani d 1 . .
    H H23 0.1982 0.4610 -0.1077 0.036 Uiso calc 1 . .
    C C24 0.16014(13) 0.42425(7) 0.02446(8) 0.0251(2) Uani d 1 . .
    C C25 0.22245(13) 0.50203(8) 0.08798(8) 0.0258(2) Uani d 1 . .
loop_
    _atom_site_aniso_label
    _atom_site_aniso_U_11
    _atom_site_aniso_U_22
    _atom_site_aniso_U_33
    _atom_site_aniso_U_12
    _atom_site_aniso_U_13
    _atom_site_aniso_U_23
    O1 0.0330(4) 0.0288(4) 0.0296(4) 0.0069(3) 0.0081(3) 0.0060(3)
    O2 0.0399(5) 0.0292(4) 0.0385(5) 0.0078(4) 0.0125(4) 0.0058(4)
    O3 0.0468(6) 0.0541(6) 0.0294(5) -0.0207(5) 0.0036(4) 0.0110(4)
    O4 0.0468(5) 0.0261(4) 0.0291(4) -0.0079(4) 0.0049(4) 0.0039(3)
    C1 0.0249(5) 0.0234(5) 0.0231(5) -0.0017(4) 0.0033(4) 0.0008(4)
    C2 0.0236(5) 0.0248(5) 0.0234(5) -0.0020(4) 0.0015(4) -0.0006(4)
    C3 0.0254(5) 0.0256(5) 0.0272(6) -0.0028(4) 0.0037(4) -0.0008(4)
    C4 0.0256(5) 0.0280(6) 0.0249(5) -0.0048(4) 0.0014(4) -0.0016(4)
    C5 0.0331(6) 0.0334(6) 0.0296(6) -0.0035(5) 0.0060(5) -0.0047(5)
    C6 0.0355(7) 0.0474(7) 0.0237(6) -0.0090(6) 0.0065(5) -0.0042(5)
    C7 0.0346(6) 0.0458(7) 0.0234(6) -0.0079(6) 0.0010(5) 0.0059(5)
    C8 0.0286(6) 0.0358(6) 0.0274(6) -0.0023(5) -0.0004(5) 0.0047(5)
    C9 0.0233(5) 0.0290(6) 0.0241(5) -0.0045(4) 0.0004(4) -0.0006(4)
    C10 0.0221(5) 0.0255(5) 0.0255(5) -0.0016(4) 0.0011(4) -0.0009(4)
    C11 0.0250(5) 0.0270(6) 0.0263(6) -0.0018(4) 0.0039(4) -0.0002(4)
    C12 0.0291(6) 0.0273(6) 0.0366(6) 0.0019(5) 0.0028(5) 0.0004(5)
    C13 0.0276(6) 0.0328(6) 0.0408(7) 0.0030(5) 0.0067(5) -0.0064(5)
    C14 0.0285(6) 0.0383(7) 0.0332(6) -0.0027(5) 0.0088(5) -0.0041(5)
    C15 0.0267(6) 0.0317(6) 0.0286(6) -0.0027(5) 0.0043(5) 0.0009(5)
    C16 0.0217(5) 0.0247(5) 0.0271(5) -0.0033(4) 0.0022(4) -0.0014(4)
    C17 0.0263(6) 0.0264(5) 0.0233(5) 0.0017(4) 0.0032(4) 0.0032(4)
    C18 0.0223(5) 0.0336(6) 0.0269(6) -0.0018(5) 0.0014(4) 0.0070(5)
    C19 0.0214(5) 0.0257(5) 0.0277(6) 0.0019(4) 0.0021(4) 0.0045(4)
    C20 0.0268(6) 0.0264(6) 0.0367(6) -0.0022(5) 0.0010(5) 0.0059(5)
    C21 0.0324(6) 0.0259(6) 0.0387(7) -0.0007(5) 0.0006(5) -0.0046(5)
    C22 0.0370(7) 0.0345(6) 0.0287(6) -0.0001(5) 0.0063(5) -0.0046(5)
    C23 0.0337(6) 0.0304(6) 0.0272(6) -0.0027(5) 0.0069(5) 0.0014(5)
    C24 0.0243(5) 0.0237(5) 0.0265(6) 0.0012(4) 0.0031(4) 0.0025(4)
    C25 0.0272(5) 0.0242(5) 0.0251(5) 0.0012(4) 0.0025(4) 0.0037(4)
_geom_special_details
;
All e.s.d.'s (except the e.s.d. in the dihedral angle between two l.s. planes)
are estimated using the full covariance matrix. The cell e.s.d.'s are taken
into account individually in the estimation of e.s.d.'s in distances, angles
and torsion angles; correlations between e.s.d.'s in cell parameters are only
used when they are defined by crystal symmetry. An approximate (isotropic)
treatment of cell e.s.d.'s is used for estimating e.s.d.'s involving l.s.
planes.
;
loop_
    _geom_bond_atom_site_label_1
    _geom_bond_atom_site_label_2
    _geom_bond_site_symmetry_2
    _geom_bond_distance
    _geom_bond_publ_flag
    O1 C10 . 1.3400(14) ?
    O1 C11 . 1.4030(13) ?
    O2 C3 . 1.2185(14) ?
    O3 C18 . 1.2131(14) ?
    O4 C25 . 1.2123(14) ?
    C1 C2 . 1.4906(15) ?
    C1 C16 . 1.5256(15) ?
    C1 C17 . 1.5595(15) ?
    C1 H1 . 1.0000 ?
    C2 C10 . 1.3464(16) ?
    C2 C3 . 1.4709(16) ?
    C3 C4 . 1.5093(16) ?
    C4 C5 . 1.3715(17) ?
    C4 C9 . 1.4008(16) ?
    C5 C6 . 1.4034(18) ?
    C5 H5 . 0.9500 ?
    C6 C7 . 1.378(2) ?
    C6 H6 . 0.9500 ?
    C7 C8 . 1.4047(18) ?
    C7 H7 . 0.9500 ?
    C8 C9 . 1.3775(16) ?
    C8 H8 . 0.9500 ?
    C9 C10 . 1.4717(15) ?
    C11 C12 . 1.3873(16) ?
    C11 C16 . 1.3956(16) ?
    C12 C13 . 1.3817(18) ?
    C12 H12 . 0.9500 ?
    C13 C14 . 1.3877(18) ?
    C13 H13 . 0.9500 ?
    C14 C15 . 1.3861(17) ?
    C14 H14 . 0.9500 ?
    C15 C16 . 1.3986(16) ?
    C15 H15 . 0.9500 ?
    C17 C25 . 1.5256(15) ?
    C17 C18 . 1.5268(16) ?
    C17 H17 . 1.0000 ?
    C18 C19 . 1.4829(16) ?
    C19 C20 . 1.3924(16) ?
    C19 C24 . 1.3937(15) ?
    C20 C21 . 1.3843(18) ?
    C20 H20 . 0.9500 ?
    C21 C22 . 1.3977(18) ?
    C21 H21 . 0.9500 ?
    C22 C23 . 1.3874(17) ?
    C22 H22 . 0.9500 ?
    C23 C24 . 1.3888(16) ?
    C23 H23 . 0.9500 ?
    C24 C25 . 1.4818(16) ?
loop_
    _geom_angle_atom_site_label_1
    _geom_angle_atom_site_label_2
    _geom_angle_atom_site_label_3
    _geom_angle_site_symmetry_1
    _geom_angle_site_symmetry_3
    _geom_angle
    _geom_angle_publ_flag
    C10 O1 C11 . . 115.17(9) ?
    C2 C1 C16 . . 108.01(9) ?
    C2 C1 C17 . . 110.81(9) ?
    C16 C1 C17 . . 113.92(9) ?
    C2 C1 H1 . . 108.0 ?
    C16 C1 H1 . . 108.0 ?
    C17 C1 H1 . . 108.0 ?
    C10 C2 C3 . . 107.40(10) ?
    C10 C2 C1 . . 123.94(10) ?
    C3 C2 C1 . . 128.60(10) ?
    O2 C3 C2 . . 127.35(11) ?
    O2 C3 C4 . . 126.60(11) ?
    C2 C3 C4 . . 106.03(9) ?
    C5 C4 C9 . . 121.12(11) ?
    C5 C4 C3 . . 131.06(11) ?
    C9 C4 C3 . . 107.82(10) ?
    C4 C5 C6 . . 117.79(12) ?
    C4 C5 H5 . . 121.1 ?
    C6 C5 H5 . . 121.1 ?
    C7 C6 C5 . . 121.10(11) ?
    C7 C6 H6 . . 119.4 ?
    C5 C6 H6 . . 119.4 ?
    C6 C7 C8 . . 121.16(11) ?
    C6 C7 H7 . . 119.4 ?
    C8 C7 H7 . . 119.4 ?
    C9 C8 C7 . . 117.31(12) ?
    C9 C8 H8 . . 121.3 ?
    C7 C8 H8 . . 121.3 ?
    C8 C9 C4 . . 121.52(11) ?
    C8 C9 C10 . . 132.35(11) ?
    C4 C9 C10 . . 106.13(10) ?
    O1 C10 C2 . . 126.54(10) ?
    O1 C10 C9 . . 120.86(10) ?
    C2 C10 C9 . . 112.60(10) ?
    C12 C11 C16 . . 122.74(11) ?
    C12 C11 O1 . . 114.01(10) ?
    C16 C11 O1 . . 123.21(10) ?
    C13 C12 C11 . . 119.30(11) ?
    C13 C12 H12 . . 120.3 ?
    C11 C12 H12 . . 120.3 ?
    C12 C13 C14 . . 119.85(11) ?
    C12 C13 H13 . . 120.1 ?
    C14 C13 H13 . . 120.1 ?
    C15 C14 C13 . . 119.85(11) ?
    C15 C14 H14 . . 120.1 ?
    C13 C14 H14 . . 120.1 ?
    C14 C15 C16 . . 122.03(11) ?
    C14 C15 H15 . . 119.0 ?
    C16 C15 H15 . . 119.0 ?
    C11 C16 C15 . . 116.22(10) ?
    C11 C16 C1 . . 122.27(10) ?
    C15 C16 C1 . . 121.46(10) ?
    C25 C17 C18 . . 103.92(9) ?
    C25 C17 C1 . . 113.22(9) ?
    C18 C17 C1 . . 114.84(9) ?
    C25 C17 H17 . . 108.2 ?
    C18 C17 H17 . . 108.2 ?
    C1 C17 H17 . . 108.2 ?
    O3 C18 C19 . . 126.10(11) ?
    O3 C18 C17 . . 125.71(11) ?
    C19 C18 C17 . . 108.20(9) ?
    C20 C19 C24 . . 120.94(11) ?
    C20 C19 C18 . . 129.36(10) ?
    C24 C19 C18 . . 109.70(10) ?
    C21 C20 C19 . . 117.57(11) ?
    C21 C20 H20 . . 121.2 ?
    C19 C20 H20 . . 121.2 ?
    C20 C21 C22 . . 121.54(11) ?
    C20 C21 H21 . . 119.2 ?
    C22 C21 H21 . . 119.2 ?
    C23 C22 C21 . . 120.82(11) ?
    C23 C22 H22 . . 119.6 ?
    C21 C22 H22 . . 119.6 ?
    C22 C23 C24 . . 117.73(11) ?
    C22 C23 H23 . . 121.1 ?
    C24 C23 H23 . . 121.1 ?
    C23 C24 C19 . . 121.38(11) ?
    C23 C24 C25 . . 128.48(10) ?
    C19 C24 C25 . . 110.14(10) ?
    O4 C25 C24 . . 126.38(10) ?
    O4 C25 C17 . . 125.60(10) ?
    C24 C25 C17 . . 108.02(9) ?
loop_
    _geom_torsion_atom_site_label_1
    _geom_torsion_atom_site_label_2
    _geom_torsion_atom_site_label_3
    _geom_torsion_atom_site_label_4
    _geom_torsion_site_symmetry_1
    _geom_torsion_site_symmetry_2
    _geom_torsion_site_symmetry_3
    _geom_torsion_site_symmetry_4
    _geom_torsion
    _geom_torsion_publ_flag
    C16 C1 C2 C10 . . . . -8.40(14) ?
    C17 C1 C2 C10 . . . . 117.03(12) ?
    C16 C1 C2 C3 . . . . 174.83(10) ?
    C17 C1 C2 C3 . . . . -59.74(14) ?
    C10 C2 C3 O2 . . . . -177.52(11) ?
    C1 C2 C3 O2 . . . . -0.33(19) ?
    C10 C2 C3 C4 . . . . 0.95(12) ?
    C1 C2 C3 C4 . . . . 178.15(10) ?
    O2 C3 C4 C5 . . . . -1.7(2) ?
    C2 C3 C4 C5 . . . . 179.85(12) ?
    O2 C3 C4 C9 . . . . 178.00(11) ?
    C2 C3 C4 C9 . . . . -0.49(12) ?
    C9 C4 C5 C6 . . . . 0.34(17) ?
    C3 C4 C5 C6 . . . . 179.97(11) ?
    C4 C5 C6 C7 . . . . 0.17(18) ?
    C5 C6 C7 C8 . . . . -0.39(19) ?
    C6 C7 C8 C9 . . . . 0.09(18) ?
    C7 C8 C9 C4 . . . . 0.42(17) ?
    C7 C8 C9 C10 . . . . -179.89(11) ?
    C5 C4 C9 C8 . . . . -0.65(17) ?
    C3 C4 C9 C8 . . . . 179.64(10) ?
    C5 C4 C9 C10 . . . . 179.59(10) ?
    C3 C4 C9 C10 . . . . -0.12(12) ?
    C11 O1 C10 C2 . . . . 6.15(16) ?
    C11 O1 C10 C9 . . . . -173.60(9) ?
    C3 C2 C10 O1 . . . . 179.16(10) ?
    C1 C2 C10 O1 . . . . 1.80(18) ?
    C3 C2 C10 C9 . . . . -1.08(13) ?
    C1 C2 C10 C9 . . . . -178.44(10) ?
    C8 C9 C10 O1 . . . . 0.82(19) ?
    C4 C9 C10 O1 . . . . -179.45(10) ?
    C8 C9 C10 C2 . . . . -178.95(12) ?
    C4 C9 C10 C2 . . . . 0.77(13) ?
    C10 O1 C11 C12 . . . . 171.53(10) ?
    C10 O1 C11 C16 . . . . -6.30(15) ?
    C16 C11 C12 C13 . . . . 1.24(18) ?
    O1 C11 C12 C13 . . . . -176.60(10) ?
    C11 C12 C13 C14 . . . . -0.34(18) ?
    C12 C13 C14 C15 . . . . -0.22(18) ?
    C13 C14 C15 C16 . . . . -0.09(18) ?
    C12 C11 C16 C15 . . . . -1.50(16) ?
    O1 C11 C16 C15 . . . . 176.14(10) ?
    C12 C11 C16 C1 . . . . -178.73(10) ?
    O1 C11 C16 C1 . . . . -1.09(17) ?
    C14 C15 C16 C11 . . . . 0.92(17) ?
    C14 C15 C16 C1 . . . . 178.17(10) ?
    C2 C1 C16 C11 . . . . 7.86(14) ?
    C17 C1 C16 C11 . . . . -115.70(11) ?
    C2 C1 C16 C15 . . . . -169.22(10) ?
    C17 C1 C16 C15 . . . . 67.21(13) ?
    C2 C1 C17 C25 . . . . 171.83(9) ?
    C16 C1 C17 C25 . . . . -66.13(12) ?
    C2 C1 C17 C18 . . . . -69.02(12) ?
    C16 C1 C17 C18 . . . . 53.01(13) ?
    C25 C17 C18 O3 . . . . -179.89(12) ?
    C1 C17 C18 O3 . . . . 55.90(16) ?
    C25 C17 C18 C19 . . . . 0.28(11) ?
    C1 C17 C18 C19 . . . . -123.93(10) ?
    O3 C18 C19 C20 . . . . 0.1(2) ?
    C17 C18 C19 C20 . . . . 179.97(11) ?
    O3 C18 C19 C24 . . . . -178.97(12) ?
    C17 C18 C19 C24 . . . . 0.86(12) ?
    C24 C19 C20 C21 . . . . 1.22(17) ?
    C18 C19 C20 C21 . . . . -177.80(11) ?
    C19 C20 C21 C22 . . . . -0.44(18) ?
    C20 C21 C22 C23 . . . . -0.48(19) ?
    C21 C22 C23 C24 . . . . 0.59(18) ?
    C22 C23 C24 C19 . . . . 0.20(17) ?
    C22 C23 C24 C25 . . . . 179.92(11) ?
    C20 C19 C24 C23 . . . . -1.13(17) ?
    C18 C19 C24 C23 . . . . 178.07(10) ?
    C20 C19 C24 C25 . . . . 179.10(10) ?
    C18 C19 C24 C25 . . . . -1.70(13) ?
    C23 C24 C25 O4 . . . . 1.7(2) ?
    C19 C24 C25 O4 . . . . -178.55(11) ?
    C23 C24 C25 C17 . . . . -177.87(11) ?
    C19 C24 C25 C17 . . . . 1.87(12) ?
    C18 C17 C25 O4 . . . . 179.17(11) ?
    C1 C17 C25 O4 . . . . -55.58(15) ?
    C18 C17 C25 C24 . . . . -1.26(11) ?
    C1 C17 C25 C24 . . . . 124.00(10) ?
loop_
    _geom_hbond_atom_site_label_D
    _geom_hbond_atom_site_label_H
    _geom_hbond_atom_site_label_A
    _geom_hbond_site_symmetry_A
    _geom_hbond_distance_DH
    _geom_hbond_distance_HA
    _geom_hbond_distance_DA
    _geom_hbond_angle_DHA
    _geom_hbond_publ_flag
    C12 H12 O4 2_645 0.95 2.54 3.4687(15) 166 yes
_shelx_hkl_file
;
  -1   0   0   35.00    1.10
  -1   0   0   34.60    1.00
   1   0   0   35.20    1.10
   1   0   0   35.50    1.00
  -2   0   0 1133.69   29.20
   2   0   0 1027.60   29.40
   2   0   0 1065.89   29.40
  -2   0   0 1130.09   29.30
  -3   0   0  121.09    3.50
   3   0   0  127.29    3.50
   3   0   0  120.39    3.40
   4   0   0   48.90    1.50
   5   0   0  103.49    3.20
   5   0   0  105.89    3.10
   6   0   0  285.17    8.20
   6   0   0  295.37    8.30
   6   0   0  296.97    8.40
   6   0   0  296.87    8.20
   6   0   0  294.67    8.30
   7   0   0  190.28    5.60
   7   0   0  162.08    4.90
   7   0   0  158.18    5.10
   7   0   0  160.68    4.90
   8   0   0   10.20    0.90
   8   0   0    9.40    1.00
   8   0   0   10.20    0.90
   8   0   0   10.60    0.90
   8   0   0   10.30    0.90
   9   0   0    9.10    0.80
   9   0   0    8.70    0.90
   9   0   0    8.80    0.90
   9   0   0    9.50    1.00
  10   0   0    9.60    0.90
  10   0   0   10.00    1.00
  10   0   0    9.50    0.90
   0  -1   0   -2.20    0.10
   0   1   0   -2.20    0.10
   1  -1   0  342.07    9.40
  -1  -1   0  351.46    9.40
  -1  -1   0  319.67    9.40
   1  -1   0  331.87    9.40
   1   1   0  345.17    9.40
  -1   1   0  349.37    9.40
  -1   1   0  363.76    9.40
   1   1   0  336.47    9.50
  -2  -1   0 1235.58   32.10
  -2  -1   0 1226.28   32.00
   2  -1   0 1153.68   32.10
   2  -1   0 1173.18   32.20
   2   1   0 1126.79   32.50
   2   1   0 1171.38   32.10
  -2   1   0 1246.48   32.20
  -2   1   0 1194.78   31.90
   3  -1   0 1294.37   36.60
  -3  -1   0 1419.76   36.30
   3  -1   0 1311.97   36.60
  -3   1   0 1428.06   36.30
   3   1   0 1357.86   36.40
   3   1   0 1326.57   36.40
   4  -1   0  115.19    3.30
   4   1   0  117.89    3.30
   5  -1   0   25.30    1.10
   5  -1   0   25.10    1.10
   5   1   0   25.30    1.10
   5   1   0   26.90    1.20
   6  -1   0    9.40    1.00
   6  -1   0   10.90    1.20
   6  -1   0   11.40    1.10
   6  -1   0   10.20    1.10
   6  -1   0   12.20    0.80
   6   1   0   12.80    0.90
   6   1   0   12.40    1.20
   6   1   0   11.50    1.40
   6   1   0   11.10    1.20
   6   1   0   12.20    1.20
   7  -1   0    5.40    1.00
   7  -1   0    2.90    1.00
   7  -1   0    3.30    0.70
   7  -1   0    2.50    0.60
   7  -1   0    3.00    0.60
   7   1   0    2.50    0.50
   7   1   0    4.30    0.90
   7   1   0    3.20    0.70
   7   1   0    4.00    0.70
   8  -1   0    4.90    0.70
   8  -1   0    4.90    0.80
   8  -1   0    5.80    0.90
   8  -1   0    5.80    0.80
   8  -1   0    4.50    0.80
   8   1   0    3.80    0.80
   8   1   0    4.60    0.80
   8   1   0    3.90    0.70
   8   1   0    3.40    0.80
   8   1   0    4.20    0.80
   9  -1   0    1.80    0.60
   9  -1   0    1.70    0.60
   9  -1   0    3.80    0.80
   9   1   0    1.80    1.00
   9   1   0    2.10    0.50
   9   1   0    1.50    0.40
  10  -1   0    1.40    0.50
  10  -1   0    2.00    0.50
  10  -1   0    2.50    0.50
  10   1   0    2.20    0.50
  10   1   0    2.10    0.60
  10   1   0    3.00    0.60
   0  -2   0 1418.26   42.20
   0   2   0 1726.43   42.40
   1  -2   0   70.49    2.00
  -1  -2   0   72.69    2.00
  -1  -2   0   72.29    2.00
   1   2   0   69.09    2.00
  -1   2   0   73.09    2.00
  -1   2   0   71.29    2.00
  -2  -2   0 4459.05  115.79
   2  -2   0 4112.69  115.79
  -2  -2   0 4564.84  116.19
   2  -2   0 4276.87  115.89
   2   2   0 4428.36  115.49
  -2   2   0 4312.27  115.89
  -2   2   0 3980.70  115.89
   2   2   0 4357.46  115.79
   2   2   0 4377.86  116.09
   3  -2   0 1250.07   35.00
  -3  -2   0 1352.86   35.00
   3   2   0 1256.07   35.10
   3   2   0 1297.97   35.00
   3   2   0 1401.26   34.90
  -3   2   0 1274.57   35.00
   4  -2   0    9.20    0.50
   4   2   0    8.10    0.60
   4   2   0    9.80    0.50
   5  -2   0  300.07    8.30
   5  -2   0  295.97    8.30
   5   2   0  301.77    8.30
   6  -2   0    2.30    0.60
   6  -2   0    1.90    0.50
   6  -2   0    2.40    0.60
   6  -2   0    1.80    0.40
   6  -2   0    2.20    0.60
   6   2   0    1.50    0.70
   6   2   0    2.00    0.50
   6   2   0    2.90    0.90
   6   2   0    2.90    0.60
   6   2   0    1.00    0.60
   7  -2   0   14.30    1.10
   7  -2   0   15.80    1.10
   7  -2   0   14.90    1.00
   7  -2   0   16.80    1.00
   7  -2   0   16.50    1.10
   7   2   0   14.30    1.00
   7   2   0   13.20    1.40
   7   2   0   14.40    1.10
   7   2   0   15.70    1.10
   7   2   0   14.20    1.10
   8  -2   0    0.40    0.50
   8  -2   0    0.50    0.50
   8  -2   0    0.40    0.60
   8  -2   0    0.40    0.40
   8   2   0    0.70    0.70
   8   2   0    0.20    0.40
   8   2   0    1.10    0.50
   8   2   0    0.20    0.50
   9  -2   0    9.50    0.90
   9  -2   0    9.00    0.90
   9   2   0    8.60    0.80
   9   2   0    9.00    0.80
   9   2   0   10.40    1.10
   9   2   0    8.50    1.00
  10  -2   0    8.20    0.80
  10  -2   0    7.40    0.60
  10  -2   0    7.80    0.90
  10  -2   0    7.90    0.70
  10   2   0    8.30    0.70
  10   2   0    7.60    0.60
   0  -3   0    0.00    0.10
   0   3   0   -0.10    0.10
   0   3   0    0.10    0.10
   1  -3   0 1409.96   39.30
  -1  -3   0 1398.66   39.30
  -1  -3   0 1448.16   39.10
  -1   3   0 1465.15   39.00
   1   3   0 1556.54   39.10
  -1   3   0 1443.66   38.90
   1   3   0 1433.26   39.10
  -1   3   0 1465.35   39.00
  -2  -3   0  190.48    5.30
   2  -3   0  186.98    5.30
  -2  -3   0  187.38    5.30
   2  -3   0  190.68    5.20
   2   3   0  196.48    5.30
   2   3   0  200.58    5.20
  -2   3   0  188.78    5.30
  -2   3   0  190.08    5.30
   3  -3   0   16.10    0.70
   3  -3   0   16.50    0.60
  -3  -3   0   15.70    0.80
   3   3   0   16.80    0.70
   3   3   0   17.40    0.60
   4  -3   0    7.60    0.60
   4  -3   0    6.60    0.60
   4   3   0    9.10    0.50
   5  -3   0  631.34   16.60
   5  -3   0  591.94   16.50
   5   3   0  600.54   16.50
   6  -3   0    2.60    0.60
   6  -3   0    2.50    0.60
   6  -3   0    2.10    0.50
   6  -3   0    2.80    0.60
   6  -3   0    1.70    0.60
   6   3   0    1.60    0.50
   6   3   0    2.40    0.70
   6   3   0    0.80    0.60
  -6   3   0    3.00    0.90
   6   3   0    1.70    0.60
   7  -3   0    6.00    0.70
   7  -3   0    7.00    0.90
   7  -3   0    6.90    0.90
   7  -3   0    8.50    0.90
   7  -3   0    4.50    1.20
   7   3   0    7.50    1.00
   7   3   0    8.80    1.00
   7   3   0    8.10    1.00
   7   3   0    9.60    0.90
   8  -3   0   48.10    2.00
   8  -3   0   52.89    1.90
   8  -3   0   52.59    2.30
   8  -3   0   52.19    1.90
   8   3   0   54.19    1.90
   8   3   0   53.69    2.00
   8   3   0   49.50    2.00
   8   3   0   52.69    2.00
   9  -3   0    1.10    0.50
   9  -3   0    1.30    0.50
   9  -3   0    1.90    0.40
   9  -3   0    1.30    0.50
   9   3   0    1.50    0.50
   9   3   0    1.30    0.70
   9   3   0    1.70    0.50
   9   3   0    1.90    0.50
  10  -3   0    6.30    0.60
  10  -3   0    6.70    0.80
  10  -3   0    7.00    0.70
  10  -3   0    6.80    0.60
  10   3   0    7.10    0.60
  10   3   0    4.70    0.70
   0  -4   0  160.48    4.40
   0   4   0  152.18    4.40
   0   4   0  162.68    4.40
  -1  -4   0  273.47    7.20
   1  -4   0  267.97    7.30
  -1  -4   0  255.07    7.30
   1   4   0  258.47    7.20
   1   4   0  278.77    7.30
  -1   4   0  275.47    7.20
  -1   4   0  276.17    7.20
  -1   4   0  275.87    7.20
  -1   4   0  241.78    7.40
  -2  -4   0  793.42   22.30
  -2  -4   0  830.62   22.30
   2  -4   0  821.32   22.30
   2   4   0  863.01   22.30
  -2   4   0  843.42   22.30
   3  -4   0  296.37    7.80
   3  -4   0  289.37    8.00
   3   4   0  282.67    7.90
   3   4   0  286.67    7.90
   4  -4   0  662.73   18.10
   4  -4   0  670.63   18.00
   4   4   0  678.73   17.90
   4   4   0  649.43   17.90
   5  -4   0  764.22   21.20
  -5  -4   0  792.52   21.10
   5  -4   0  778.62   21.20
   5  -4   0  792.02   21.20
   5  -4   0  774.92   21.10
   5   4   0  777.52   21.10
   6  -4   0    6.00    0.90
   6  -4   0    6.60    1.00
   6  -4   0    5.70    0.80
   6  -4   0    6.60    0.70
   6  -4   0    4.80    0.80
   6   4   0    5.80    1.00
   6   4   0    5.90    1.20
   6   4   0    5.60    1.00
   6   4   0    4.70    1.00
  -6   4   0    7.20    1.60
   7  -4   0   36.30    1.50
   7  -4   0   35.60    1.60
   7  -4   0   34.50    1.50
   7  -4   0   34.70    1.50
   7  -4   0   35.20    1.60
   7   4   0   36.90    1.60
   7   4   0   36.80    1.60
   7   4   0   35.50    1.60
   7   4   0   33.40    1.50
   8  -4   0    1.30    0.50
   8  -4   0    2.00    0.50
   8  -4   0    2.10    0.50
   8  -4   0    2.10    0.50
   8   4   0    2.30    0.70
   8   4   0    2.00    0.50
   8   4   0    2.10    0.50
   8   4   0    3.00    0.70
   9  -4   0    8.00    0.80
   9  -4   0    6.70    0.80
   9  -4   0    7.60    0.80
   9  -4   0    5.80    0.70
   9   4   0    7.00    0.80
   9   4   0    7.00    0.80
   9   4   0    7.50    0.80
  10  -4   0    3.70    0.70
  10  -4   0    3.00    0.50
  10  -4   0    2.50    0.60
  10   4   0    1.90    0.40
 -10   4   0    2.50    0.50
  10   4   0    3.70    0.60
   0  -5   0    0.00    0.10
   0   5   0    0.00    0.20
   0   5   0    0.10    0.20
   1  -5   0  154.98    4.30
  -1  -5   0  155.08    4.20
  -1  -5   0  151.88    4.30
  -1   5   0  144.99    4.20
   1   5   0  150.18    4.20
   1   5   0  151.28    4.40
  -1   5   0  159.08    4.20
  -2  -5   0    6.20    0.40
  -2  -5   0    7.50    0.60
   2  -5   0    5.30    0.40
   2   5   0    6.40    0.40
  -2   5   0    7.10    0.50
  -2   5   0    6.40    0.30
  -2   5   0    6.00    0.60
   2   5   0    7.10    0.50
  -3  -5   0  170.58    4.90
   3  -5   0  175.58    5.00
   3  -5   0  178.68    4.80
   3   5   0  173.08    4.90
  -3   5   0  173.48    4.90
   3   5   0  176.68    4.90
   4  -5   0  210.98    5.90
  -4  -5   0  205.68    5.80
   4  -5   0  206.58    5.90
   4   5   0  207.98    5.80
  -4   5   0  211.28    5.90
   4   5   0  199.88    5.80
   5  -5   0   23.60    1.30
   5  -5   0   23.80    1.20
   5  -5   0   26.10    1.50
   5  -5   0   23.00    1.60
   5   5   0   22.10    1.30
   5   5   0   24.90    1.60
   5   5   0   22.30    1.80
  -5   5   0   24.80    1.40
   6  -5   0  199.88    5.80
   6  -5   0  192.08    5.60
   6  -5   0  191.28    5.50
   6  -5   0  189.88    5.60
   6   5   0  190.48    5.60
  -6   5   0  182.78    6.00
   6   5   0  193.28    5.60
   6   5   0  185.88    5.60
   6   5   0  188.88    5.50
   7  -5   0  205.48    6.10
   7  -5   0  213.48    6.10
   7  -5   0  210.18    6.20
   7  -5   0  211.08    6.00
   7   5   0  208.58    6.00
   7   5   0  210.98    6.10
   7   5   0  211.28    6.10
   7   5   0  209.78    6.10
   8  -5   0    5.80    0.80
   8  -5   0    5.30    0.70
   8  -5   0    6.80    0.90
   8  -5   0    7.70    0.80
   8   5   0    6.20    0.90
   8   5   0    7.00    0.80
   8   5   0    6.60    1.00
   9  -5   0   16.60    0.90
   9  -5   0   18.00    0.90
   9  -5   0   18.20    1.00
   9  -5   0   18.30    1.00
   9   5   0   16.60    1.00
   9   5   0   18.50    1.00
   9   5   0   16.20    1.00
  10  -5   0   23.10    1.00
  10  -5   0   24.00    0.90
  10  -5   0   22.10    0.90
 -10   5   0   22.40    0.90
  10   5   0   22.50    1.00
   0  -6   0   35.10    1.20
   0   6   0   35.30    1.20
   0   6   0   35.80    1.20
   1  -6   0    6.50    0.50
  -1  -6   0    6.70    0.50
   1   6   0    7.20    0.50
   1   6   0    6.00    0.40
  -1   6   0    6.30    0.50
  -2  -6   0    0.40    0.40
   2  -6   0    0.30    0.20
  -2  -6   0    0.60    0.20
  -2   6   0   -0.20    0.30
  -2   6   0    0.40    0.20
   2   6   0    0.10    0.20
  -2   6   0    0.00    0.20
   2   6   0    0.30    0.20
   3  -6   0   32.00    1.10
  -3  -6   0   30.90    1.20
   3  -6   0   30.20    1.30
   3  -6   0   31.30    1.30
   3   6   0   32.90    1.10
   3   6   0   32.20    1.10
  -3   6   0   32.30    1.10
   4  -6   0    5.10    0.70
  -4  -6   0    4.70    0.60
   4  -6   0    3.90    0.80
   4   6   0    5.10    0.50
   4   6   0    3.90    0.60
  -4   6   0    5.10    0.80
   5  -6   0   38.10    1.50
   5  -6   0   32.20    2.80
   5  -6   0   39.20    1.50
   5  -6   0   41.70    2.00
   5  -6   0   33.20    1.90
   5  -6   0   34.70    1.90
   5   6   0   40.80    1.80
  -5   6   0   31.00    2.00
   5   6   0   37.70    1.90
   5   6   0   34.30    2.00
   6  -6   0  106.99    3.40
   6  -6   0  107.49    3.40
   6  -6   0  105.99    3.30
   6   6   0  111.79    3.50
   6   6   0  109.69    3.70
   6   6   0   98.59    4.20
   6   6   0  108.69    3.40
   7  -6   0  363.96   10.00
   7  -6   0  360.76   10.10
   7  -6   0  363.56   10.10
   7  -6   0  360.66   10.10
   7   6   0  359.66   10.00
   7   6   0  341.17   10.00
   7   6   0  363.86   10.10
   8  -6   0    4.70    0.80
   8  -6   0    2.70    0.40
   8  -6   0    4.30    0.70
   8  -6   0    3.50    0.80
   8   6   0    4.40    0.70
   8   6   0    4.70    0.80
   9  -6   0   82.49    2.50
   9  -6   0   80.59    2.50
   9  -6   0   80.19    2.50
   9  -6   0   82.39    2.60
  -9   6   0   79.59    2.50
   9   6   0   78.59    2.50
   9   6   0   81.19    2.50
   0  -7   0    0.10    0.20
   0   7   0   -0.30    0.20
   0   7   0    0.10    0.20
  -1  -7   0  128.29    3.80
   1  -7   0  126.59    3.90
   1   7   0  135.79    3.80
  -1   7   0  132.29    3.80
   1   7   0  134.69    3.80
  -2  -7   0   20.90    0.90
  -2  -7   0   20.20    0.80
   2  -7   0   21.80    1.20
   2   7   0   19.10    0.80
  -2   7   0   20.30    0.90
   3  -7   0    0.00    0.40
   3  -7   0    0.20    0.50
  -3  -7   0    0.00    0.30
   3  -7   0    0.50    0.30
   3   7   0    0.50    0.20
   3   7   0    0.60    0.30
   4  -7   0   17.10    1.30
   4  -7   0   18.80    1.00
   4  -7   0   16.60    1.10
  -4  -7   0   17.10    1.10
   4   7   0   18.70    0.90
   4   7   0   17.50    0.90
   4   7   0   12.70    2.40
   5  -7   0    1.20    0.80
   5  -7   0   -1.00    1.10
   5  -7   0    0.20    0.70
   5  -7   0    0.10    0.40
   5  -7   0   -0.30    0.80
   5  -7   0    0.30    0.40
  -5  -7   0    1.50    1.00
   5   7   0    0.10    0.70
   5   7   0    0.10    0.60
   5   7   0    1.70    0.90
   5   7   0    1.40    0.80
   5   7   0    0.80    0.80
  -5   7   0    0.60    0.80
   6  -7   0    1.00    0.50
   6  -7   0    1.20    0.60
   6  -7   0    1.70    0.40
   6  -7   0    0.80    0.60
   6   7   0    3.00    0.90
   6   7   0    2.30    0.70
   6   7   0    0.70    0.60
   7  -7   0   -0.20    0.50
   7  -7   0   -0.30    0.40
   7  -7   0    0.50    0.50
   7   7   0    0.50    0.50
   7   7   0    0.00    0.50
   8  -7   0   47.80    1.80
   8  -7   0   45.80    1.80
   8  -7   0   46.30    1.80
   8   7   0   49.20    1.80
   8   7   0   47.60    1.80
   9  -7   0   16.90    1.10
   9  -7   0   20.20    0.90
   9  -7   0   20.40    1.00
   9   7   0   20.10    1.10
  -9   7   0   19.70    0.90
   0  -8   0  153.08    4.50
   0   8   0  154.18    4.30
   0   8   0  148.39    4.30
   1  -8   0   50.69    1.80
  -1  -8   0   48.40    1.70
  -1   8   0   48.10    1.60
   1   8   0   47.70    1.60
   1   8   0   46.70    1.60
  -2  -8   0  102.09    3.20
   2  -8   0  100.19    3.20
   2  -8   0  100.39    3.10
   2   8   0  100.99    3.00
  -2   8   0  101.29    3.00
   2   8   0  101.99    3.00
   3  -8   0   86.39    2.80
   3  -8   0   86.89    2.60
  -3  -8   0   88.29    2.80
   3  -8   0   87.69    2.80
   3  -8   0   84.19    2.90
   3   8   0   90.09    3.00
   3   8   0   89.79    2.70
   3   8   0   85.69    2.70
  -3   8   0   83.29    2.80
   4  -8   0   13.70    1.00
  -4  -8   0   14.80    1.40
   4  -8   0   13.80    1.00
   4  -8   0   15.00    1.50
   4   8   0   15.80    1.40
  -4   8   0   14.00    1.30
   4   8   0   14.00    1.40
   4   8   0   14.40    0.90
   4   8   0   12.10    1.40
   4   8   0   14.80    1.30
   5  -8   0   50.69    1.80
   5  -8   0   51.89    1.90
   5  -8   0   49.30    2.20
   5  -8   0   49.60    2.20
   5  -8   0   52.49    2.10
  -5   8   0   51.89    2.10
   5   8   0   51.89    2.10
   5   8   0   52.59    2.10
   5   8   0   50.69    2.30
   5   8   0   51.19    2.00
   5   8   0   51.09    1.90
   6  -8   0    0.90    0.70
   6  -8   0    0.10    0.40
   6  -8   0    0.20    0.60
   6  -8   0   -0.30    0.40
   6  -8   0    0.20    0.70
   6   8   0    0.70    0.70
   6   8   0   -1.00    0.70
   6   8   0    0.00    0.60
  -6   8   0   -0.10    0.70
   7  -8   0   21.80    1.20
   7  -8   0   22.10    1.10
   7  -8   0   21.20    1.20
   7   8   0   21.80    1.30
   7   8   0   23.90    1.20
  -7   8   0   22.80    1.10
   8  -8   0    4.20    0.70
   8  -8   0    4.00    0.60
   8  -8   0    4.90    0.70
   8   8   0    3.70    1.00
   8   8   0    6.80    1.10
  -8   8   0    3.90    0.70
   9  -8   0    6.10    0.50
   9  -8   0    7.50    0.70
   9  -8   0    7.20    0.80
  -9   8   0    7.20    0.60
   0  -9   0    0.10    0.40
   0   9   0   -0.40    0.30
   1  -9   0  120.19    3.70
  -1  -9   0  116.99    3.60
  -1   9   0  112.09    3.40
   1   9   0  114.39    3.40
   1   9   0  112.89    3.40
   2  -9   0    0.80    0.60
  -2  -9   0    0.60    0.50
   2  -9   0    2.30    0.70
   2   9   0    0.10    0.60
  -2   9   0    1.50    0.60
  -2   9   0    0.70    0.60
   2   9   0    1.50    0.60
   2   9   0    0.70    0.60
  -2   9   0    0.70    0.60
   2   9   0    0.60    0.30
   2   9   0    1.60    0.40
   3  -9   0    1.10    0.40
  -3  -9   0    0.80    0.60
   3  -9   0    0.70    0.60
   3  -9   0    1.20    0.50
   3  -9   0    0.00    0.80
   3   9   0    1.20    0.70
   3   9   0    1.30    0.80
   3   9   0    1.30    0.80
  -3   9   0    1.50    0.60
   3   9   0    0.70    0.60
  -3   9   0    1.20    0.50
   3   9   0    0.70    0.40
   3   9   0    0.00    0.50
   3   9   0    1.30    0.40
   4  -9   0   75.89    2.60
   4  -9   0   74.79    3.30
   4  -9   0   78.79    2.60
   4   9   0   77.79    2.70
   4   9   0   76.39    2.80
   4   9   0   79.69    2.70
  -4   9   0   77.49    2.70
   4   9   0   81.49    2.70
   4   9   0   78.59    2.50
  -4   9   0   77.59    2.60
   5  -9   0   11.50    1.20
   5  -9   0   13.50    0.90
   5  -9   0   12.40    0.90
  -5   9   0   13.40    1.00
   5   9   0   12.90    1.50
   5   9   0   13.40    1.40
   5   9   0   13.80    1.20
   5   9   0   11.00    1.20
  -5   9   0   13.20    1.20
   5   9   0   12.30    1.30
   6  -9   0    0.80    0.40
   6  -9   0    1.30    0.60
   6  -9   0    0.60    0.40
   6  -9   0    1.00    0.80
   6   9   0    2.50    0.80
  -6   9   0    0.70    0.40
   6   9   0    0.90    0.60
  -6   9   0   -0.30    0.60
   6   9   0    1.90    0.70
   7  -9   0    2.60    0.60
   7  -9   0    3.40    0.60
   7  -9   0    2.40    0.70
   7   9   0    2.50    0.80
  -7   9   0    2.40    0.40
   7   9   0    2.00    0.60
   8  -9   0    1.90    0.50
   8  -9   0    2.00    0.60
   8  -9   0    2.50    0.60
  -8   9   0    1.70    0.30
   9  -9   0   10.90    1.00
   9  -9   0    7.50    0.60
  -9   9   0    8.80    0.70
   0 -10   0   17.60    1.30
   0  10   0   17.20    1.30
   0  10   0   17.30    0.90
   0  10   0   17.30    1.30
   0  10   0   16.40    1.20
   0  10   0   16.00    1.20
   0  10   0   17.90    1.20
   1 -10   0    7.20    1.10
  -1 -10   0    8.50    1.10
  -1  10   0    5.30    1.10
  -1  10   0    6.70    1.10
   1  10   0    7.80    1.10
   1  10   0    8.20    0.60
  -1  10   0    7.70    0.70
  -1  10   0    7.60    1.00
   1  10   0    8.40    1.30
  -1  10   0    8.40    0.90
   1  10   0    9.70    1.00
   1  10   0    9.30    1.10
  -1  10   0    5.40    1.20
   2 -10   0   59.29    2.00
   2 -10   0   57.39    2.40
  -2 -10   0   59.39    2.40
   2  10   0   57.89    1.90
   2  10   0   57.79    2.10
  -2  10   0   58.49    2.20
   2  10   0   56.69    2.20
  -2  10   0   58.09    2.30
   2  10   0   57.79    2.20
  -2  10   0   54.29    2.30
   2  10   0   58.29    2.10
  -2  10   0   56.79    2.10
   2  10   0   56.19    2.10
  -2  10   0   56.09    2.10
  -3 -10   0   95.19    3.60
   3 -10   0   99.79    3.10
   3 -10   0  103.09    3.10
   3 -10   0   98.99    3.80
   3 -10   0   99.59    3.20
   3  10   0  100.79    3.30
   3  10   0  101.29    3.20
   3  10   0   99.69    3.10
   3  10   0  103.29    3.30
  -3  10   0   99.29    3.20
  -3  10   0   98.59    3.30
   3  10   0  101.59    3.20
   3  10   0   99.79    3.20
   4 -10   0    1.10    0.50
   4 -10   0    0.40    0.50
   4  10   0    0.80    0.50
  -4  10   0    0.20    0.60
   4  10   0    0.90    0.80
  -4  10   0    0.50    0.40
   4  10   0    0.70    0.50
   4  10   0   -0.60    0.60
   5 -10   0   71.89    2.40
   5 -10   0   70.79    2.40
   5 -10   0   70.89    2.40
   5  10   0   71.69    2.50
  -5  10   0   70.99    2.50
   5  10   0   72.99    2.60
   5  10   0   74.59    2.50
  -5  10   0   72.79    2.40
   5  10   0   67.89    2.50
   5  10   0   70.29    2.50
   6 -10   0   16.00    0.90
   6 -10   0   14.80    1.10
   6 -10   0   16.80    1.10
   6  10   0   15.60    1.20
   6  10   0   15.80    1.20
  -6  10   0   15.30    0.90
   6  10   0   17.90    1.30
  -6  10   0   17.30    1.20
   7 -10   0   21.00    1.00
   7 -10   0   21.50    1.20
  -7  10   0   22.50    1.10
   8 -10   0   -0.10    0.50
   8 -10   0    0.10    0.30
  -8  10   0    0.50    0.30
   0 -11   0   -1.40    0.80
   0  11   0   -0.30    0.50
   0  11   0   -0.30    0.50
   0  11   0    0.30    0.60
   0  11   0   -0.60    0.50
   0  11   0   -0.10    0.50
   0  11   0    0.50    0.30
  -1 -11   0   30.30    2.00
   1 -11   0   29.80    1.90
   1  11   0   33.00    1.40
  -1  11   0   30.80    1.50
  -1  11   0   31.10    1.50
   1  11   0   31.10    1.60
  -1  11   0   32.10    1.40
   1  11   0   29.30    1.50
   1  11   0   31.60    1.60
  -1  11   0   30.60    1.50
  -1  11   0   30.30    1.50
   1  11   0   32.50    1.50
   1  11   0   31.20    1.30
   2 -11   0  271.47    7.70
  -2 -11   0  273.07    8.50
   2 -11   0  275.67    7.80
  -2  11   0  272.87    7.90
   2  11   0  274.47    7.80
   2  11   0  271.87    7.80
  -2  11   0  264.77    7.80
   2  11   0  273.87    7.90
  -2  11   0  271.27    7.80
  -2  11   0  276.37    7.80
  -2  11   0  274.47    7.80
   2  11   0  281.67    7.80
   2  11   0  275.27    7.80
   2  11   0  279.17    7.80
   3 -11   0   41.20    1.70
   3 -11   0   38.60    1.60
   3 -11   0   36.70    1.80
   3 -11   0   37.10    1.60
   3  11   0   42.40    1.80
   3  11   0   43.10    1.90
   3  11   0   40.50    1.60
  -3  11   0   40.60    1.60
   3  11   0   41.00    1.70
   3  11   0   40.40    1.80
  -3  11   0   41.20    1.70
   3  11   0   40.50    1.70
   4 -11   0   21.40    1.10
   4 -11   0   21.20    1.30
   4  11   0   21.80    1.30
   4  11   0   22.00    1.50
   4  11   0   20.30    1.30
   4  11   0   22.80    1.20
   4  11   0   21.80    1.30
  -4  11   0   22.60    1.10
  -4  11   0   24.70    1.30
   4  11   0   22.10    1.20
   5 -11   0    4.00    0.90
   5 -11   0    3.10    0.70
   5 -11   0    3.40    0.70
  -5  11   0    3.00    0.50
   5  11   0    4.90    0.90
   5  11   0    3.80    0.90
   5  11   0    5.20    1.00
  -5  11   0    3.70    0.90
   5  11   0    3.80    0.60
   6 -11   0    0.00    0.50
   6 -11   0    0.10    0.60
   6 -11   0    0.20    0.30
  -6  11   0    0.10    0.70
   6  11   0    1.40    0.70
   6  11   0    0.20    0.70
  -6  11   0    0.20    0.30
   6  11   0    0.20    0.60
   7 -11   0    1.90    0.80
   7 -11   0    1.40    0.40
  -7  11   0    1.20    0.30
   8 -11   0    4.40    0.50
  -8  11   0    4.50    0.50
   0  12   0  474.05   13.20
   0  12   0  491.65   13.20
   0  12   0  468.65   13.20
   0  12   0  477.55   13.20
   0  12   0  467.55   13.30
   1 -12   0   18.80    1.10
   1 -12   0   14.00    1.70
  -1  12   0   20.20    1.20
  -1  12   0   19.00    1.20
   1  12   0   20.60    1.20
   1  12   0   19.00    1.20
   1  12   0   20.40    1.30
  -1  12   0   22.90    1.20
   1  12   0   19.30    1.10
  -1  12   0   19.80    1.20
  -1  12   0   19.10    1.20
   1  12   0   21.10    1.30
   1  12   0   20.00    1.20
   2 -12   0   24.90    1.30
   2 -12   0   26.70    1.40
  -2  12   0   25.40    1.40
  -2  12   0   26.10    1.30
   2  12   0   23.80    1.40
   2  12   0   23.00    1.30
  -2  12   0   26.30    1.30
  -2  12   0   26.20    1.50
   2  12   0   25.50    1.40
  -2  12   0   27.50    1.50
   2  12   0   27.10    1.30
   2  12   0   25.10    1.30
   2  12   0   24.30    1.30
   3 -12   0  128.59    4.00
   3 -12   0  134.49    4.10
   3 -12   0  130.29    3.90
  -3  12   0  130.09    4.00
   3  12   0  131.29    4.00
   3  12   0  132.19    4.00
  -3  12   0  133.49    4.10
   3  12   0  130.49    4.00
   3  12   0  132.89    4.00
   3  12   0  134.29    4.10
   3  12   0  124.99    4.00
   4 -12   0    0.90    0.40
   4  12   0    0.80    0.60
  -4  12   0    0.40    0.50
   4  12   0    0.50    0.50
   4  12   0    0.10    0.60
   4  12   0    0.60    0.70
   4  12   0    0.80    0.50
  -4  12   0    0.60    0.50
   4  12   0    0.60    0.50
   5 -12   0    6.50    1.30
   5 -12   0    8.90    0.80
   5 -12   0    8.80    0.70
  -5 -12   0    9.90    1.50
   5  12   0    8.80    0.90
   5  12   0   10.70    1.50
   5  12   0    8.00    1.00
  -5  12   0    9.20    1.00
  -5  12   0    7.80    0.80
   5  12   0    6.70    0.90
   6 -12   0   10.10    1.20
   6 -12   0   11.80    0.80
   6 -12   0   11.60    1.00
  -6  12   0   13.10    1.30
   6  12   0   10.50    1.10
   6  12   0   12.00    1.20
  -6  12   0   10.90    0.80
   7 -12   0   10.20    0.60
  -7  12   0    8.80    0.60
   0 -13   0    0.00    0.50
   0  13   0    0.60    0.70
   0  13   0   -0.30    0.50
   0  13   0    0.00    0.40
   0  13   0    0.90    0.50
   0  13   0   -0.50    0.50
   1 -13   0   32.10    1.50
   1 -13   0   33.20    1.50
  -1  13   0   31.50    1.40
   1  13   0   31.90    1.50
   1  13   0   32.30    1.60
  -1  13   0   34.00    1.50
   1  13   0   31.60    1.40
  -1  13   0   31.50    1.50
  -1  13   0   32.40    1.50
   1  13   0   29.70    1.50
   1  13   0   34.50    1.50
  -1  13   0   31.60    1.50
   2 -13   0   76.89    2.50
   2 -13   0   77.69    2.70
  -2  13   0   77.29    2.60
  -2  13   0   75.39    2.50
   2  13   0   74.89    2.60
   2  13   0   74.69    2.60
   2  13   0   76.29    2.60
   2  13   0   76.49    2.60
   2  13   0   77.39    2.60
   2  13   0   76.29    2.50
  -2  13   0   73.29    2.60
  -2  13   0   74.89    2.60
   3 -13   0    2.70    0.50
   3 -13   0    3.90    0.90
   3  13   0    3.90    0.60
   3  13   0    3.60    0.80
   3  13   0    4.30    0.80
  -3  13   0    4.90    0.80
   3  13   0    2.80    0.60
   3  13   0    4.80    0.90
  -3  13   0    3.50    0.80
   4 -13   0   27.20    1.20
  -4 -13   0   28.30    1.50
  -4  13   0   27.80    1.20
   4  13   0   27.80    1.30
   4  13   0   27.30    1.30
  -4  13   0   28.70    1.40
   4  13   0   29.40    1.30
   5 -13   0    5.00    0.80
   5 -13   0    3.20    0.70
  -5  13   0    5.00    1.00
   5  13   0    3.70    0.90
   5  13   0    5.30    0.90
  -5  13   0    5.40    0.70
   5  13   0    4.70    1.00
   6 -13   0    1.40    0.50
   6 -13   0    1.40    0.40
   6  13   0    1.80    0.50
  -6  13   0    3.10    0.60
   6  13   0    2.70    0.60
   7 -13   0    0.90    0.40
  -7  13   0    0.50    0.30
   0 -14   0    3.20    0.70
   0  14   0    2.70    0.50
   0  14   0    1.80    0.50
   0  14   0    1.10    0.50
   0  14   0    2.90    0.80
   0  14   0    2.60    0.50
   1 -14   0   22.00    1.30
  -1 -14   0   24.10    1.30
   1 -14   0   22.70    1.40
  -1  14   0   23.40    1.20
  -1  14   0   23.60    1.20
   1  14   0   23.10    1.20
   1  14   0   23.30    1.20
   1  14   0   23.50    1.20
   1  14   0   21.10    1.20
   1  14   0   22.80    1.20
  -1  14   0   23.00    1.20
  -1  14   0   23.10    1.30
  -2 -14   0   19.30    1.20
   2 -14   0   17.70    1.10
   2 -14   0   19.50    1.50
   2 -14   0   18.60    1.20
  -2  14   0   19.10    1.20
   2  14   0   19.30    1.10
   2  14   0   18.90    1.10
  -2  14   0   18.90    1.30
   2  14   0   20.70    1.20
   2  14   0   18.80    1.10
   2  14   0   18.40    1.10
  -2  14   0   19.10    1.10
  -2  14   0   19.50    1.10
  -3 -14   0   11.30    1.10
   3 -14   0    8.80    1.10
   3  14   0    9.80    0.80
   3  14   0    8.50    1.10
  -3  14   0   11.30    0.90
   3  14   0    9.90    1.50
   3  14   0    9.30    0.90
  -3  14   0   11.20    0.80
   3  14   0   10.40    0.80
  -4 -14   0    2.60    1.60
   4 -14   0    1.20    0.40
   4 -14   0    1.20    0.40
   4  14   0    0.30    0.40
  -4  14   0    0.90    0.50
   4  14   0    0.80    0.50
  -4  14   0    3.30    0.70
   4  14   0    1.90    0.90
   4  14   0    1.70    0.50
   5 -14   0    0.00    0.30
   5 -14   0   -0.10    0.40
   5  14   0   -0.60    0.40
  -5  14   0   -0.10    0.50
   5  14   0   -0.20    0.40
   5  14   0    0.00    0.40
  -5  14   0    0.40    0.30
   6 -14   0    0.90    0.30
  -6  14   0    0.50    0.30
   6  14   0    1.20    0.50
   0 -15   0   -0.90    0.70
   0  15   0    0.30    0.40
   0  15   0   -0.50    0.40
   0  15   0    0.30    0.40
   0  15   0   -0.20    0.50
   1 -15   0    1.20    0.60
   1 -15   0   -0.10    0.80
  -1 -15   0    0.60    0.70
  -1  15   0    1.00    0.50
  -1  15   0    0.40    0.50
  -1  15   0    0.60    0.40
   1  15   0    1.20    0.40
   1  15   0    0.40    0.40
   1  15   0    0.20    0.50
   1  15   0    0.70    0.40
  -2 -15   0    5.40    1.10
   2 -15   0    5.70    1.20
   2 -15   0    7.10    1.00
   2  15   0    6.20    0.90
   2  15   0    4.40    0.80
   2  15   0    3.80    0.80
   2  15   0    5.00    1.00
  -2  15   0    5.10    0.80
  -2  15   0    6.60    0.80
   2  15   0    6.00    0.90
  -2  15   0    5.50    0.90
  -2  15   0    5.40    1.10
   3 -15   0    7.10    0.90
  -3  15   0    8.80    0.80
  -3  15   0    8.40    0.90
   3  15   0    7.80    0.80
   3  15   0    8.90    0.90
   3  15   0    9.10    0.80
   4 -15   0    1.90    0.40
   4 -15   0    0.80    0.40
   4  15   0    1.00    0.40
   4  15   0    0.80    0.40
  -4  15   0    0.40    0.40
   4  15   0    1.10    0.40
  -4  15   0    0.90    0.40
   5 -15   0    5.80    0.70
   5 -15   0    6.50    0.60
  -5  15   0    8.00    0.90
   5  15   0    5.80    0.80
   5  15   0    5.60    0.70
   5  15   0    5.00    0.80
  -5  15   0    5.50    0.60
   0 -16   0  294.77    8.00
   0  16   0  282.17    8.00
   0  16   0  291.37    8.00
   0  16   0  271.97    8.40
   0  16   0  285.07    7.90
   1 -16   0   23.30    1.40
  -1  16   0   27.80    1.20
   1  16   0   25.60    1.20
   1  16   0   25.10    1.30
   1  16   0   25.30    1.10
  -1  16   0   28.30    1.30
  -1  16   0   26.10    1.20
  -1  16   0   25.80    1.20
   1  16   0   26.00    1.20
  -2  16   0   13.30    0.90
   2  16   0   14.00    0.90
  -2  16   0   13.50    1.10
   2  16   0   14.70    0.90
   2  16   0   12.90    0.80
  -2  16   0   13.50    0.90
   3 -16   0    7.30    0.60
  -3 -16   0    7.30    1.00
   3  16   0    6.30    0.80
   3  16   0    6.40    0.80
  -3  16   0    7.60    0.70
   3  16   0    8.00    0.80
  -3  16   0    7.50    0.80
   4 -16   0    5.60    0.60
   4  16   0    6.30    0.90
   4  16   0    6.70    0.60
  -4  16   0    4.30    0.60
  -4  16   0    5.10    0.70
   4  16   0    5.10    0.70
   0  17   0    0.60    0.40
   0  17   0    0.00    0.30
   0  17   0    0.40    0.30
  -1  17   0    4.30    0.90
   1  17   0    7.20    0.70
  -1  17   0    4.90    0.80
   1  17   0    6.10    0.60
   1  17   0    4.70    0.60
  -1  17   0    4.90    0.60
  -1  17   0    5.20    0.90
   2 -17   0    0.40    0.30
  -2  17   0    0.10    0.30
   2  17   0    0.50    0.30
   2  17   0    0.00    0.40
   2  17   0    0.30    0.30
   3 -17   0    5.00    0.50
  -3  17   0    4.70    0.70
   3  17   0    6.40    0.60
   3  17   0    5.50    0.50
   3  17   0    4.20    0.50
  10   0  -1    0.10    0.40
  10   0  -1    0.10    0.40
  10   0  -1    0.10    0.50
   9   0  -1   -0.20    0.30
   9   0  -1    0.10    0.50
   9   0  -1   -0.30    0.40
   9   0  -1   -0.30    0.40
   8   0  -1   -0.20    0.40
   8   0  -1   -0.20    0.40
   8   0  -1   -0.30    0.40
   8   0  -1   -0.20    0.40
   8   0  -1    1.60    0.70
   7   0  -1   -0.50    0.50
   7   0  -1    0.20    0.40
   7   0  -1    0.10    0.50
   7   0  -1    0.00    0.50
   7   0  -1   -0.50    0.70
   6   0  -1    0.70    0.60
   6   0  -1   -0.30    1.00
   6   0  -1   -0.30    0.60
   6   0  -1    1.60    0.60
   5   0  -1    0.90    0.40
   5   0  -1    0.40    0.30
   4   0  -1    0.10    0.20
   4   0  -1    0.20    0.10
   3   0  -1    2.00    0.30
  -3   0   1    1.20    0.20
  -2   0   1   -0.10    0.10
   2   0  -1    0.00    0.10
   2   0  -1   -0.10    0.10
  -2   0   1   -0.20    0.10
   1   0  -1    0.60    0.10
   1   0   1   -0.90    0.10
  -1   0  -1   -1.00    0.10
  -3   0  -1   -0.20    0.30
   3   0   1    0.10    0.10
   3   0   1   -0.20    0.20
   4   0   1    0.10    0.20
   5   0   1   -0.10    0.40
   5   0   1   -0.30    0.40
   6   0   1    0.50    0.50
  -6   0  -1    0.20    0.60
   6   0   1   -0.50    0.60
   6   0   1    0.30    0.60
   6   0   1    0.30    0.50
   7   0   1    0.40    0.50
   7   0   1    0.30    0.40
   7   0   1   -0.10    0.50
   7   0   1   -0.80    0.50
   7   0   1   -0.70    0.50
   8   0   1   -0.10    0.70
   8   0   1    0.40    0.40
   8   0   1    0.50    0.40
   8   0   1   -0.20    0.50
   9   0   1    0.10    0.40
   9   0   1   -0.10    0.40
   9   0   1   -0.50    0.50
   9   0   1    0.10    0.40
  10   0   1    0.10    0.30
  10   0   1   -0.80    0.40
  10   0   1   -0.30    0.30
  10  -1  -1    7.20    0.60
  10  -1  -1    8.10    0.90
  10  -1  -1    8.00    0.70
  10   1  -1    8.10    1.00
  10   1  -1    8.40    0.70
  10   1  -1    6.70    1.00
   9  -1  -1    7.50    0.80
   9  -1  -1    7.10    0.70
   9  -1  -1    6.80    0.80
   9  -1  -1    9.20    1.10
   9  -1  -1    8.70    0.90
   9   1  -1    7.00    0.90
   9   1  -1    7.90    1.00
   9   1  -1    8.70    0.80
   8  -1  -1   32.60    1.50
   8  -1  -1   31.40    1.40
   8  -1  -1   34.30    1.40
   8  -1  -1   32.50    1.50
   8  -1  -1   34.00    1.50
   8   1  -1   34.70    1.50
   8   1  -1   27.80    2.10
   8   1  -1   34.40    1.50
   8   1  -1   35.10    1.40
   8   1  -1   33.00    1.50
   7  -1  -1    7.30    0.90
   7  -1  -1    7.40    0.80
   7  -1  -1    6.10    1.20
   7  -1  -1    5.10    0.90
   7  -1  -1    6.00    1.10
   7   1  -1    8.00    0.80
   7   1  -1    8.00    0.90
   7   1  -1    6.60    0.90
   7   1  -1    6.20    1.20
   7   1  -1    8.40    1.40
   6  -1  -1    3.50    0.70
   6  -1  -1    2.30    0.60
   6  -1  -1    4.50    1.10
   6  -1  -1    6.10    0.70
   6  -1  -1    5.40    0.90
   6   1  -1    4.40    0.70
   6   1  -1    4.00    0.70
   6   1  -1    4.30    1.00
   6   1  -1    3.00    0.60
   5  -1  -1  110.39    3.30
   5  -1  -1  109.49    3.10
   5   1  -1  108.79    3.30
   5   1  -1  107.19    3.40
   4  -1  -1    0.20    0.20
   4  -1  -1    0.00    0.20
  -4  -1   1   -0.40    0.30
  -4   1   1   -0.20    0.30
   4   1  -1    0.60    0.20
   3  -1  -1   27.40    0.80
  -3  -1   1   27.30    0.80
   3  -1  -1   27.20    0.90
   3   1  -1   26.70    0.80
  -3   1   1   27.50    0.90
   3   1  -1   24.60    0.90
   2  -1  -1  305.77    8.10
  -2  -1   1  313.57    8.20
   2  -1  -1  308.57    8.20
   2   1  -1  297.97    8.10
  -2   1   1  300.37    8.20
   2   1  -1  283.57    8.20
  -2   1   1  306.57    8.10
  -1  -1   1 2097.19   53.49
   1  -1  -1 1749.43   53.39
   1  -1  -1 1998.50   53.29
  -1  -1   1 2065.99   53.19
  -1   1   1 1915.31   53.39
  -1   1   1 2014.50   53.39
   1   1  -1 2079.09   53.49
   0  -1  -1  192.98    5.10
   0  -1   1  192.78    5.10
   0  -1  -1  185.18    5.10
   0  -1   1  180.88    5.10
   0   1   1  198.48    5.10
   0   1  -1  193.28    5.10
   0   1   1  185.68    5.10
  -1  -1  -1   38.30    1.20
  -1  -1  -1   39.00    1.20
   1  -1   1   38.60    1.20
   1   1   1   36.90    1.20
  -1   1  -1   37.00    1.20
  -1   1  -1   38.40    1.20
   2  -1   1    3.80    0.30
  -2  -1  -1    5.20    0.30
  -2   1  -1    4.20    0.30
   2   1   1    5.20    0.30
  -2   1  -1    3.50    0.30
  -3  -1  -1  228.08    6.00
   3  -1   1  201.18    5.80
   3  -1   1  208.08    5.70
   3   1   1  214.28    5.80
   3   1   1  206.68    5.70
   4  -1   1    3.90    0.40
   4  -1   1    4.30    0.70
   4   1   1    3.90    0.40
   4   1   1    4.10    0.40
   5  -1   1   27.00    1.20
   5  -1   1   26.90    1.10
   5   1   1   27.30    1.20
   5   1   1   25.90    1.20
   6  -1   1   52.39    1.80
   6  -1   1   52.49    2.00
   6  -1   1   50.69    1.90
   6  -1   1   50.89    2.00
   6  -1   1   53.99    2.00
  -6   1  -1   54.09    2.30
   6   1   1   53.29    2.00
   6   1   1   48.70    2.00
   6   1   1   46.90    2.10
   6   1   1   51.69    2.00
   6   1   1   52.89    1.80
   7  -1   1  157.28    4.70
   7  -1   1  157.38    4.70
   7  -1   1  145.99    4.70
   7  -1   1  157.98    4.60
   7  -1   1  155.18    4.60
   7   1   1  158.38    4.60
   7   1   1  159.08    4.70
   7   1   1  153.78    4.70
   7   1   1  159.88    4.60
   8  -1   1    3.40    0.70
   8  -1   1    2.00    0.50
   8  -1   1    1.70    0.50
   8  -1   1    1.60    0.60
   8  -1   1    1.00    0.40
   8   1   1    1.70    0.50
   8   1   1    2.20    0.50
   8   1   1    2.30    0.50
   8   1   1    2.50    0.60
   8   1   1    1.30    0.60
   9  -1   1    7.50    0.80
   9  -1   1    9.00    0.80
   9  -1   1    6.60    0.80
   9  -1   1    9.20    0.90
   9   1   1    8.40    0.80
   9   1   1    6.90    1.00
   9   1   1    7.80    0.90
   9   1   1    9.40    0.90
  10  -1   1    1.50    0.60
  10  -1   1    1.50    0.30
  10  -1   1    1.00    0.30
  10  -1   1    2.90    0.70
  10   1   1    1.30    0.40
  10   1   1    1.20    0.50
  10   1   1    1.30    0.30
  10  -2  -1    1.20    0.30
  10  -2  -1    1.40    0.50
  10  -2  -1    1.30    0.40
  10   2  -1    1.20    0.30
  10   2  -1    1.50    0.40
   9  -2  -1   29.80    1.40
   9  -2  -1   31.40    1.40
   9  -2  -1   32.10    1.40
   9  -2  -1   32.20    1.50
   9   2  -1   30.20    1.80
   9   2  -1   31.20    1.30
   9   2  -1   29.80    1.50
   9   2  -1   32.00    1.40
   8  -2  -1    1.90    0.50
   8  -2  -1    1.80    0.60
   8  -2  -1    1.90    0.40
   8  -2  -1    2.60    0.90
   8  -2  -1    2.40    0.50
   8   2  -1    2.50    0.50
   8   2  -1    1.70    0.40
   8   2  -1    1.70    0.60
   8   2  -1    3.30    0.80
   7  -2  -1   23.20    1.40
   7  -2  -1   24.50    1.30
   7  -2  -1   25.00    1.20
   7  -2  -1   23.80    1.30
   7   2  -1   27.50    1.30
   7   2  -1   23.20    1.60
   6  -2  -1   10.20    0.80
   6  -2  -1   10.60    1.00
   6  -2  -1    9.00    1.10
   6  -2  -1    7.60    1.10
   6  -2  -1    8.20    1.00
   6   2  -1   10.50    1.20
   6   2  -1    8.10    1.00
   6   2  -1    7.70    2.00
   6   2  -1   10.30    1.10
   6   2  -1    7.70    0.90
   5  -2  -1   78.69    2.40
   5  -2  -1   76.59    2.40
   5   2  -1   78.19    2.60
   5   2  -1   77.79    2.50
   4  -2  -1  133.59    3.90
   4  -2  -1  130.09    3.70
  -4  -2   1  128.79    3.80
   4   2  -1  138.19    3.90
  -3  -2   1  519.25   13.70
   3  -2  -1  513.45   13.70
   3  -2  -1  490.95   13.80
  -3   2   1  505.55   13.70
   3   2  -1  514.75   13.70
   2  -2  -1  930.91   26.50
  -2  -2   1  947.71   26.30
  -2  -2   1 1053.09   26.20
   2  -2  -1  957.10   26.40
  -2   2   1  989.60   26.20
   2   2  -1  908.71   26.20
   2   2  -1 1008.50   26.10
  -2   2   1 1010.00   26.10
   1  -2  -1  319.07    8.70
  -1  -2   1  330.07    8.80
  -1  -2   1  327.57    8.70
   1  -2  -1  324.17    8.70
   1   2  -1  319.67    8.70
  -1   2   1  312.57    8.70
  -1   2   1  332.47    8.70
   0  -2   1  986.10   29.40
   0  -2   1 1145.19   29.50
   0  -2  -1 1082.59   29.30
   0   2  -1 1076.39   29.40
   0   2   1 1129.39   29.30
   0   2  -1 1137.09   29.60
  -1  -2  -1  982.50   27.00
   1  -2   1  999.00   27.20
   1  -2   1 1079.19   26.90
  -1  -2  -1 1007.40   27.10
  -1   2  -1  974.90   27.20
  -1   2  -1  967.20   27.00
   1   2   1 1030.70   26.90
   1   2   1  997.40   27.20
  -2  -2  -1 9676.53  260.27
  -2  -2  -1 9886.11  260.17
   2  -2   1 9963.80  259.47
   2   2   1 9999.00  259.57
  -2   2  -1 8791.72  259.97
  -2   2  -1 9998.60  260.27
   3  -2   1    1.90    0.30
   3  -2   1    1.90    0.30
   3   2   1    1.90    0.30
   3   2   1    2.10    0.30
   4  -2   1  156.18    4.50
   4  -2   1  154.68    4.50
   4   2   1  164.88    4.40
   4   2   1  159.58    4.50
   5  -2   1  288.37    8.20
   5  -2   1  293.47    8.20
   5   2   1  298.27    8.20
   5   2   1  298.47    8.20
  -6  -2  -1    0.30    0.70
   6  -2   1    2.20    0.60
   6  -2   1    0.90    0.50
   6  -2   1    1.70    0.60
   6  -2   1    0.90    0.40
   6  -2   1    1.50    0.60
   6   2   1    1.60    0.60
   6   2   1    0.70    0.40
   6   2   1   -0.10    0.70
   6   2   1    1.00    0.70
   6   2   1    1.20    0.60
  -6   2  -1    1.40    0.80
   7  -2   1   64.39    2.20
   7  -2   1   62.79    2.20
   7  -2   1   61.39    2.30
   7  -2   1   60.79    2.20
   7  -2   1   61.89    2.20
   7   2   1   63.69    2.20
   7   2   1   61.29    2.20
   7   2   1   60.89    2.20
   7   2   1   62.59    2.30
   7   2   1   63.89    2.20
   8  -2   1   59.09    2.30
   8  -2   1   60.79    2.10
   8  -2   1   59.79    2.20
   8  -2   1   62.09    2.40
   8   2   1   63.09    2.20
   8   2   1   63.39    2.20
   8   2   1   63.79    2.20
   8   2   1   61.09    2.20
   8   2   1   64.79    2.20
   9  -2   1    7.70    0.80
   9  -2   1    7.60    0.80
   9  -2   1    8.60    1.00
   9  -2   1    9.60    0.80
   9   2   1    7.80    0.80
   9   2   1    7.00    1.10
   9   2   1    8.30    0.80
   9   2   1    8.50    0.90
   9   2   1    8.30    0.90
  10  -2   1    0.20    0.40
  10  -2   1   -0.40    0.40
  10  -2   1    0.20    0.30
  10  -2   1   -0.40    0.30
  10   2   1   -0.30    0.30
 -10   2  -1   -0.50    0.40
  10   2   1    0.20    0.30
  10  -3  -1    5.20    0.70
  10  -3  -1    5.30    0.60
  10  -3  -1    4.70    0.60
  10  -3  -1    3.70    0.90
  10   3  -1    4.40    0.60
  10   3  -1    4.30    0.60
   9  -3  -1    2.00    0.50
   9  -3  -1    3.50    0.90
   9  -3  -1    1.70    0.50
   9   3  -1    1.80    0.70
   9   3  -1    1.40    0.50
   9   3  -1    2.30    0.50
   9   3  -1    1.20    0.50
   8  -3  -1   15.70    1.10
   8  -3  -1   17.70    1.00
   8  -3  -1   16.40    1.10
   8  -3  -1   17.10    1.00
   8   3  -1   17.30    1.10
   8   3  -1   17.50    1.10
   8   3  -1   15.10    1.20
   8   3  -1   16.30    1.00
   7  -3  -1    9.80    0.90
   7  -3  -1    8.80    1.00
   7  -3  -1    9.70    0.90
   7  -3  -1   11.20    1.10
   7  -3  -1   11.10    0.80
   7   3  -1    9.50    1.00
   7   3  -1    9.80    1.00
   7   3  -1   10.70    1.00
   7   3  -1    8.80    1.10
   6  -3  -1  150.68    4.70
   6  -3  -1  153.98    4.60
   6  -3  -1  156.08    4.60
   6  -3  -1  160.08    4.70
   6  -3  -1  158.18    4.60
   6   3  -1  158.48    4.70
   6   3  -1  158.68    4.70
   6   3  -1  149.49    5.00
   6   3  -1  158.38    4.60
   5  -3  -1    6.50    0.70
   5  -3  -1    7.60    0.70
   5   3  -1    6.80    0.90
   4  -3  -1  232.28    6.40
   4  -3  -1  225.08    6.40
   4   3  -1  232.48    6.50
   3  -3  -1  320.57    8.80
  -3  -3   1  321.77    8.70
  -3  -3   1  316.47    8.70
   3  -3  -1  324.97    8.70
   3   3  -1  314.37    8.80
   3   3  -1  323.67    8.70
   2  -3  -1  856.31   23.70
   2  -3  -1  852.11   23.50
  -2  -3   1  912.81   23.60
  -2  -3   1  904.41   23.50
  -2  -3   1  838.52   23.60
   2   3  -1  910.91   23.50
  -2   3   1  892.41   23.50
  -2   3   1  908.51   23.50
   2   3  -1  817.42   23.70
  -1  -3   1   47.10    1.30
   1  -3  -1   46.20    1.40
   1  -3  -1   45.40    1.30
  -1  -3   1   45.20    1.30
  -1   3   1   41.40    1.30
  -1   3   1   45.30    1.30
   1   3  -1   47.80    1.30
  -1   3   1   46.10    1.40
   1   3  -1   46.80    1.30
   0  -3   1  160.38    4.20
   0  -3  -1  135.39    4.20
   0  -3  -1  154.48    4.10
   0   3  -1  155.28    4.10
   0   3   1  151.08    4.10
   0   3  -1  150.48    4.20
  -1  -3  -1 3419.26   97.09
   1  -3   1 3894.81   97.09
   1  -3   1 3504.65   97.39
  -1  -3  -1 3665.23   97.09
  -1   3  -1 3402.16   96.89
  -1   3  -1 3568.04   96.99
  -1   3  -1 3634.54   97.29
   1   3   1 3863.91   97.09
  -2  -3  -1 2449.55   64.09
   2  -3   1 2354.16   64.79
  -2  -3  -1 2449.95   64.09
   2  -3   1 2436.46   64.29
  -2   3  -1 2351.56   64.39
   2   3   1 2465.95   64.29
  -2   3  -1 2253.37   64.49
   3  -3   1   27.30    1.00
   3  -3   1   28.60    0.90
   3   3   1   29.30    0.90
   3   3   1   28.00    1.00
   4  -3   1   21.10    0.90
   4  -3   1   21.70    1.00
   4   3   1   21.60    0.90
   4   3   1   23.30    1.00
   4   3   1   20.90    1.20
   5  -3   1   72.39    2.40
   5  -3   1   74.49    2.40
   5   3   1   71.59    2.40
  -5   3  -1   76.49    2.50
   6  -3   1    3.70    0.90
   6  -3   1    1.50    0.50
   6  -3   1    3.30    0.60
  -6  -3  -1    1.90    0.80
   6  -3   1    1.80    0.60
   6  -3   1    1.80    0.40
   6   3   1    1.60    0.50
   6   3   1    3.10    0.90
  -6   3  -1    1.40    0.90
   6   3   1    2.40    0.70
   6   3   1    5.60    1.20
   6   3   1    2.40    0.60
   7  -3   1   20.60    1.20
   7  -3   1   19.70    1.10
   7  -3   1   19.10    1.20
   7  -3   1   18.60    1.10
   7  -3   1   18.80    1.10
   7   3   1   20.00    1.10
   7   3   1   19.50    1.20
   7   3   1   17.20    1.30
   7   3   1   19.00    1.20
   7   3   1   19.10    1.30
   8  -3   1   22.40    1.20
   8  -3   1   21.80    1.20
   8  -3   1   23.30    1.10
   8  -3   1   23.60    1.20
   8   3   1   23.20    1.20
   8   3   1   23.80    1.30
   8   3   1   23.40    1.20
   8   3   1   21.20    1.20
   8   3   1   22.40    1.30
   9  -3   1   43.20    1.60
   9  -3   1   41.40    1.60
   9  -3   1   43.40    1.60
   9  -3   1   45.00    1.50
   9   3   1   42.30    1.60
   9   3   1   42.10    1.60
   9   3   1   42.20    1.60
   9   3   1   42.00    1.70
  10  -3   1   -0.30    0.40
  10  -3   1    0.40    0.30
  10  -3   1   -0.20    0.30
  10  -3   1   -0.40    0.40
  10   3   1    0.00    0.30
  10   3   1    0.60    0.30
 -10   3  -1   -0.30    0.40
  10  -4  -1    3.00    0.50
  10  -4  -1    4.80    0.60
  10  -4  -1    5.00    0.70
  10  -4  -1    4.20    0.60
  10   4  -1    4.90    0.80
  10   4  -1    4.00    0.60
   9  -4  -1    0.00    0.40
   9  -4  -1    0.80    0.40
   9  -4  -1    0.20    0.40
  9  -4  -1    0.30    0.50
   9   4  -1    0.10    0.40
   9   4  -1    0.70    0.40
   9   4  -1    0.10    0.50
   8  -4  -1    5.80    0.80
   8  -4  -1    6.40    0.80
   8  -4  -1    4.70    0.90
   8  -4  -1    4.00    0.80
   8   4  -1    4.60    0.80
   8   4  -1    5.50    0.90
   8   4  -1    6.30    1.30
   8   4  -1    5.50    0.80
   7  -4  -1   23.00    1.20
   7  -4  -1   22.80    1.10
   7  -4  -1   20.30    1.30
   7  -4  -1   21.60    1.10
   7  -4  -1   22.50    1.20
   7   4  -1   20.50    1.40
   7   4  -1   17.60    1.80
   7   4  -1   23.40    1.30
   7   4  -1   24.10    1.30
   7   4  -1   24.20    1.20
   6  -4  -1    3.70    0.70
   6  -4  -1    2.80    0.60
   6  -4  -1    2.30    0.50
   6  -4  -1    2.80    0.70
   6  -4  -1    2.50    0.50
   6   4  -1    2.20    0.60
   6   4  -1    5.60    1.00
   6   4  -1    2.80    0.90
   6   4  -1    3.20    0.60
   6   4  -1    3.30    0.80
  -6   4   1    3.40    0.80
   5  -4  -1  270.77    7.60
   5  -4  -1  275.87    7.60
   5   4  -1  264.07    7.60
   4  -4  -1  297.77    8.20
   4  -4  -1  295.97    8.20
  -4  -4   1  297.17    8.10
   4   4  -1  288.77    8.20
  -3  -4   1   48.80    1.40
  -3  -4   1   44.90    1.60
   3  -4  -1   45.60    1.40
   3  -4  -1   45.90    1.50
   3   4  -1   45.00    1.50
   3   4  -1   48.60    1.40
   3   4  -1   46.20    1.50
  -2  -4   1   13.20    0.70
   2  -4  -1   13.10    0.60
  -2  -4   1   12.50    0.60
  -2   4   1   13.60    0.60
   2   4  -1   13.60    0.50
  -1  -4   1   22.60    0.70
   1  -4  -1   20.90    0.80
  -1   4   1   21.30    0.60
  -1   4   1   22.10    0.70
   1   4  -1   21.50    0.70
   1   4  -1   22.50    0.70
  -1   4   1   21.10    0.80
   0  -4  -1  359.86   10.50
   0  -4   1  356.66   10.50
   0   4   1  409.36   10.50
   0   4  -1  413.36   10.40
   0   4  -1  405.46   10.60
  -1  -4  -1  103.89    2.80
  -1  -4  -1  104.29    2.80
   1  -4   1   86.69    2.90
  -1  -4  -1  101.69    2.90
   1   4   1  101.79    2.80
  -1   4  -1  106.09    2.80
  -1   4  -1  106.09    2.80
  -2  -4  -1  512.05   14.00
   2  -4   1  515.95   14.00
   2  -4   1  509.95   13.90
   2   4   1  526.05   13.90
  -2   4  -1  514.55   14.00
   2   4   1  544.45   13.90
  -2   4  -1  495.35   13.90
   3  -4   1   14.90    0.60
   3  -4   1   13.60    0.70
   3   4   1   14.90    0.70
   3   4   1   16.40    0.60
  -3   4  -1   14.20    0.70
   4  -4   1  612.04   16.50
   4  -4   1  628.84   16.50
  -4   4  -1  616.04   16.50
   4   4   1  608.54   16.40
   4   4   1  587.54   16.50
   4   4   1  585.54   16.40
   5  -4   1   40.50    1.60
   5  -4   1   42.10    1.70
   5  -4   1   39.60    1.80
   5  -4   1   43.20    1.60
   5  -4   1   49.50    2.70
   5  -4   1   43.60    1.70
  -5   4  -1   43.00    1.80
   5   4   1   43.50    1.70
   6  -4   1    1.70    0.50
  -6  -4  -1    2.50    1.00
   6  -4   1    2.40    0.60
   6  -4   1    4.20    1.00
   6  -4   1    2.30    0.50
   6  -4   1    2.70    0.50
   6   4   1    3.00    0.80
   6   4   1    3.40    0.70
   6   4   1    5.20    1.10
   6   4   1    2.00    0.50
   6   4   1    2.80    0.90
  -6   4  -1    2.50    1.00
   7  -4   1    8.80    1.00
   7  -4   1    8.20    0.80
   7  -4   1    8.90    0.90
   7  -4   1    8.10    1.00
   7   4   1    9.80    1.30
   7   4   1    7.20    1.10
   7   4   1    9.70    1.00
   7   4   1    8.10    0.90
   7   4   1    7.60    0.90
   8  -4   1    6.80    0.80
   8  -4   1    6.40    0.80
   8  -4   1    7.20    0.70
   8  -4   1    7.00    1.00
   8   4   1    6.20    0.80
   8   4   1    7.20    1.00
   8   4   1    8.10    0.90
   8   4   1    4.40    1.00
   9  -4   1   12.00    0.90
   9  -4   1   11.40    0.80
   9  -4   1    8.80    0.80
   9  -4   1   12.50    0.80
   9   4   1   12.40    1.00
   9   4   1   11.10    1.20
   9   4   1    9.00    0.80
   9   4   1   11.20    0.90
  10  -4   1   10.20    0.70
  10  -4   1    9.10    0.70
  10  -4   1   10.80    0.80
  10   4   1   11.30    0.80
  10   4   1    9.00    0.70
 -10   4  -1    9.80    0.60
  10  -5  -1   53.99    1.70
  10  -5  -1   54.59    1.70
  10  -5  -1   54.29    1.70
 -10   5   1   52.09    1.70
  10   5  -1   47.90    1.80
   9  -5  -1    1.00    0.40
   9  -5  -1    0.40    0.50
   9  -5  -1    0.20    0.40
   9  -5  -1    0.00    0.40
   9   5  -1   -0.10    0.40
   9   5  -1   -0.20    0.50
   9   5  -1    0.00    0.40
   8  -5  -1   52.09    2.00
   8  -5  -1   52.69    1.80
   8  -5  -1   51.09    1.90
   8  -5  -1   50.59    1.90
   8   5  -1   51.59    1.80
   8   5  -1   51.09    1.90
   8   5  -1   52.89    1.90
   7  -5  -1   17.50    1.20
   7  -5  -1   18.10    1.00
   7  -5  -1   17.50    1.10
   7  -5  -1   18.80    1.10
   7   5  -1   18.70    1.20
   7   5  -1   18.90    1.20
  -7   5   1   18.60    1.50
   7   5  -1   16.70    1.30
   7   5  -1   17.20    1.60
   6  -5  -1   30.20    1.40
   6  -5  -1   29.00    1.60
   6  -5  -1   28.80    1.50
   6  -5  -1   29.40    1.30
   6  -5  -1   31.20    1.30
   6   5  -1   30.50    1.50
   6   5  -1   28.80    1.90
   6   5  -1   32.40    1.80
  -6   5   1   30.70    2.30
   6   5  -1   30.30    1.50
  -6   5   1   27.70    1.70
   5  -5  -1  119.69    3.50
   5  -5  -1  117.19    3.60
   5  -5  -1  119.19    3.60
   5  -5  -1  120.79    3.70
   5  -5  -1  115.29    3.70
   5   5  -1  115.49    3.70
   5   5  -1  114.99    3.70
   4  -5  -1   44.80    1.60
  -4  -5   1   46.50    1.50
   4  -5  -1   43.00    1.60
   4   5  -1   46.80    1.60
   4   5  -1   44.70    1.60
   4   5  -1   45.20    1.50
   3  -5  -1  145.89    4.20
   3  -5  -1  145.59    4.00
  -3  -5   1  145.99    4.10
   3   5  -1  147.19    4.10
   3   5  -1  146.49    4.10
   3   5  -1  141.29    4.10
  -2  -5   1    1.90    0.50
  -2  -5   1    1.80    0.30
   2  -5  -1    2.10    0.30
  -2   5   1    2.20    0.40
   2   5  -1    1.80    0.30
   2   5  -1    1.70    0.40
   2   5  -1    2.30    0.30
   1  -5  -1   27.40    1.00
  -1  -5   1   27.00    0.90
  -1  -5   1   27.60    0.90
  -1   5   1   26.30    0.90
  -1   5   1   26.00    0.90
   1   5  -1   28.10    0.80
   1   5  -1   28.30    1.00
   0  -5  -1   56.89    1.80
   0  -5   1   57.59    1.80
   0   5  -1   60.19    1.80
   0   5   1   59.19    1.70
   0   5   1   57.89    1.70
  -1  -5  -1   63.99    2.10
   1  -5   1   71.19    2.20
  -1  -5  -1   75.59    2.00
  -1  -5  -1   75.69    2.00
   1   5   1   68.89    2.10
  -1   5  -1   74.19    2.00
  -1   5  -1   72.19    2.00
  -1   5  -1   71.09    2.10
   1   5   1   69.59    2.10
   2  -5   1  175.48    4.90
  -2  -5  -1  175.68    4.80
   2  -5   1  151.48    4.80
  -2  -5  -1  164.78    4.80
  -2   5  -1  177.58    4.70
   2   5   1  176.28    4.70
   2   5   1  170.18    4.70
  -2   5  -1  174.48    4.80
   3  -5   1  551.44   15.10
   3  -5   1  571.24   15.10
   3  -5   1  526.55   15.20
   3   5   1  579.74   15.10
   3   5   1  559.64   15.10
  -3   5  -1  566.94   15.20
   4  -5   1   38.10    1.50
   4  -5   1   39.80    1.50
   4   5   1   39.70    1.30
   4   5   1   39.10    1.40
  -4   5  -1   39.40    1.50
   4   5   1   36.50    1.60
   5  -5   1    0.10    0.60
   5  -5   1   -0.10    0.50
   5  -5   1    0.00    0.70
   5  -5   1    0.10    0.40
  -5  -5  -1    0.10    0.60
   5  -5   1    1.00    0.80
  -5  -5  -1    0.20    0.50
   5   5   1    0.60    0.60
   5   5   1   -0.40    0.80
   5   5   1    0.60    0.50
  -5   5  -1    1.70    0.70
   5   5   1    0.70    0.90
   6  -5   1    8.30    1.10
  -6  -5  -1    9.80    2.00
   6  -5   1    8.30    0.90
   6  -5   1    8.40    0.80
   6  -5   1    6.90    1.10
   6   5   1    7.30    1.20
  -6   5  -1    8.90    2.10
   6   5   1    8.90    1.30
   6   5   1    8.30    1.00
   6   5   1   10.10    1.20
   7  -5   1   24.50    1.20
   7  -5   1   23.80    1.30
   7  -5   1   23.30    1.20
   7  -5   1   25.30    1.30
   7   5   1   25.00    1.40
   7   5   1   23.50    1.30
   7   5   1   24.90    1.40
   7   5   1   25.60    1.30
   8  -5   1   11.20    0.90
   8  -5   1   10.60    0.90
   8  -5   1    9.90    1.00
   8  -5   1   10.10    0.80
   8   5   1    9.60    0.90
   8   5   1   11.30    1.20
   8   5   1   10.70    0.90
   9  -5   1    6.10    0.80
   9  -5   1    6.20    0.70
   9  -5   1    5.30    0.70
   9  -5   1    5.50    0.70
  -9   5  -1    4.30    0.60
   9   5   1    5.30    0.80
   9   5   1    5.80    0.80
  10  -5   1   -0.40    0.30
  10  -5   1    0.20    0.40
  10  -5   1    0.20    0.30
  10   5   1    0.10    0.70
 -10   5  -1    0.40    0.30
  10  -6  -1    0.70    0.30
  10  -6  -1   -0.40    0.40
  10  -6  -1   -0.20    0.40
  10   6  -1    1.10    0.40
 -10   6   1    0.10    0.20
   9  -6  -1   28.90    1.30
   9  -6  -1   29.50    1.20
   9  -6  -1   29.50    1.20
   9  -6  -1   31.60    1.20
   9   6  -1   32.50    1.30
   9   6  -1   28.70    1.30
   8  -6  -1   42.70    1.60
   8  -6  -1   41.80    1.60
   8  -6  -1   40.20    1.80
   8  -6  -1   43.30    1.60
   8   6  -1   41.10    1.60
   8   6  -1   42.20    1.60
   7  -6  -1    5.40    1.00
   7  -6  -1    5.30    0.90
   7  -6  -1    5.30    0.80
   7  -6  -1    6.50    0.90
   7   6  -1    6.20    0.90
   7   6  -1    5.20    1.40
   7   6  -1    6.00    0.90
  -7   6   1    5.70    0.80
   6  -6  -1    3.50    0.70
   6  -6  -1    1.70    0.40
   6  -6  -1    3.40    0.70
   6  -6  -1    1.40    0.70
   6   6  -1    5.60    1.00
   6   6  -1    3.10    0.70
   6   6  -1    1.90    0.80
  -6   6   1    2.60    0.70
   5  -6  -1    0.60    0.40
   5  -6  -1   -0.50    0.90
   5  -6  -1    0.50    0.90
   5  -6  -1   -0.20    0.50
   5  -6  -1    1.20    0.70
   5   6  -1    1.80    0.70
   5   6  -1    1.80    1.10
   5   6  -1    0.90    0.60
   5   6  -1    0.90    0.80
  -5   6   1    2.30    0.70
   4  -6  -1   36.60    1.40
   4  -6  -1   35.80    1.50
  -4  -6   1   34.30    1.30
  -4   6   1   36.20    1.40
   4   6  -1   28.30    1.60
   3  -6  -1  123.79    3.50
   3  -6  -1  122.19    3.60
  -3  -6   1  121.39    3.60
   3  -6  -1  118.69    3.60
   3   6  -1  122.39    3.60
   3   6  -1  125.39    3.50
  -3   6   1  127.99    3.50
   3   6  -1  117.89    3.50
  -2  -6   1    7.40    0.80
  -2  -6   1    8.00    0.50
   2  -6  -1    7.10    0.50
   2   6  -1    8.30    0.50
  -2   6   1    8.10    0.60
   2   6  -1    8.20    0.50
   2   6  -1    8.20    0.50
  -1  -6   1   99.29    3.10
  -1  -6   1  107.59    2.90
   1  -6  -1  104.09    3.10
  -1   6   1  107.29    3.00
  -1   6   1  109.79    3.00
   1   6  -1  103.79    2.90
   1   6  -1  102.39    3.00
   1   6  -1  102.29    3.00
   0  -6  -1   11.10    0.60
   0  -6   1   11.60    0.60
   0   6  -1   11.70    0.60
   0   6   1   11.30    0.50
   0   6   1   11.30    0.60
  -1  -6  -1   76.19    2.40
   1  -6   1   84.49    2.50
   1   6   1   82.39    2.40
   1   6   1   79.19    2.30
  -1   6  -1   79.59    2.40
   2  -6   1  325.27    9.10
   2  -6   1  325.97    8.90
  -2  -6  -1  328.47    9.00
  -2  -6  -1  315.37    8.90
   2   6   1  325.87    8.90
   2   6   1  321.17    8.90
  -2   6  -1  328.57    8.80
   3  -6   1  285.77    8.20
   3  -6   1  295.17    8.10
   3  -6   1  295.67    8.20
  -3  -6  -1  302.07    8.10
  -3  -6  -1  307.87    8.20
   3  -6   1  295.67    8.10
   3   6   1  283.77    8.10
  -3   6  -1  300.87    8.10
   3   6   1  277.07    8.10
  -4  -6  -1    0.80    0.40
   4  -6   1    1.30    0.50
  -4  -6  -1    1.10    0.50
   4  -6   1   -0.10    0.50
   4   6   1    0.60    0.40
   4   6   1    0.70    0.40
  -4   6  -1    1.80    0.50
   5  -6   1    1.70    0.70
   5  -6   1    1.00    0.50
   5  -6   1   -0.30    0.80
  -5  -6  -1    1.80    0.80
   5  -6   1    1.00    0.70
   5  -6   1    2.00    0.80
   5  -6   1    0.30    0.40
   5   6   1   -0.30    0.90
   5   6   1    0.70    0.90
   5   6   1    1.00    0.60
   5   6   1    1.20    0.50
   5   6   1    0.80    0.60
   6  -6   1  280.47    8.70
   6  -6   1  311.37    8.30
   6  -6   1  307.17    8.30
   6  -6   1  279.57    9.00
   6   6   1  297.67    8.30
   6   6   1  303.67    8.40
   6   6   1  261.57    9.00
   6   6   1  305.17    8.30
   7  -6   1    8.00    0.90
   7  -6   1    8.90    1.00
   7  -6   1    9.10    0.80
   7  -6   1    9.60    0.80
   7   6   1    9.20    1.00
   7   6   1    8.60    1.20
   7   6   1    9.60    1.20
   8  -6   1    0.70    0.40
   8  -6   1    0.50    0.40
   8  -6   1    0.60    0.40
   8  -6   1    0.90    0.40
   8   6   1    0.90    0.60
   8   6   1    0.50    0.60
   8   6   1    0.70    0.70
   9  -6   1    0.80    0.30
   9  -6   1    0.70    0.40
   9  -6   1    0.50    0.40
   9   6   1    1.00    0.80
  -9   6  -1    1.10    0.40
   9   6   1    1.00    0.50
   9  -7  -1   36.60    1.40
   9  -7  -1   37.70    1.30
   9  -7  -1   35.80    1.30
  -9   7   1   35.80    1.40
   9   7  -1   35.90    1.40
   9   7  -1   37.60    1.40
   8  -7  -1   11.10    1.10
   8  -7  -1   11.10    0.80
   8  -7  -1   11.30    0.90
   8   7  -1   11.60    0.90
   8   7  -1   10.40    1.10
   7  -7  -1  105.89    3.40
   7  -7  -1  103.29    3.40
   7  -7  -1  106.99    3.30
   7   7  -1  109.69    3.30
   7   7  -1  108.79    3.40
  -7   7   1  102.89    3.40
   7   7  -1  113.19    3.60
   6  -7  -1    6.80    1.10
   6  -7  -1    5.50    0.80
   6  -7  -1    5.90    0.70
  -6   7   1    5.00    0.90
   6   7  -1    6.20    1.00
   6   7  -1    9.10    1.30
   6   7  -1    6.30    1.10
   5  -7  -1    0.20    0.50
   5  -7  -1    1.70    0.40
   5  -7  -1    1.40    0.90
   5  -7  -1    0.00    1.00
   5  -7  -1    1.40    0.70
  -5   7   1    0.20    0.60
   5   7  -1    0.60    0.70
   5   7  -1    1.80    0.70
   5   7  -1    1.00    0.90
   5   7  -1    0.60    0.60
   4  -7  -1  111.39    3.30
   4  -7  -1  106.39    3.50
   4  -7  -1  105.89    3.30
  -4  -7   1  107.99    3.40
   4   7  -1  117.19    3.80
   4   7  -1   97.79    3.50
   4   7  -1  106.89    3.20
   3  -7  -1   13.20    0.90
  -3  -7   1   13.30    0.80
   3  -7  -1   13.70    0.70
   3  -7  -1   14.60    0.90
   3   7  -1   15.60    0.70
   3   7  -1   13.90    0.70
  -2  -7   1   72.59    2.30
   2  -7  -1   74.19    2.30
   2   7  -1   71.79    2.20
  -2   7   1   72.39    2.20
   2   7  -1   65.89    2.40
   1  -7  -1   73.69    2.30
  -1  -7   1   73.19    2.40
   1   7  -1   76.59    2.20
  -1   7   1   75.89    2.20
  -1   7   1   70.89    2.20
   0  -7   1  358.46   10.10
   0  -7  -1  367.46   10.10
   0   7   1  370.46   10.00
   0   7   1  379.76   10.00
   0   7  -1  358.56   10.00
  -1  -7  -1   26.00    1.00
   1  -7   1   23.70    1.10
   1   7   1   24.80    0.90
  -1   7  -1   25.50    1.00
   1   7   1   25.50    0.90
   2  -7   1    7.00    0.70
   2  -7   1    6.40    0.50
  -2  -7  -1    6.70    0.50
  -2  -7  -1    7.30    0.60
   2   7   1    7.20    0.50
   2   7   1    7.90    0.50
   3  -7   1   12.10    0.80
   3  -7   1   12.30    0.90
   3  -7   1   12.30    1.00
  -3  -7  -1   12.10    0.80
   3  -7   1   12.20    0.70
  -3  -7  -1   12.60    0.80
   3   7   1   12.10    0.70
   3   7   1   12.30    0.70
   4  -7   1  140.59    4.20
   4  -7   1  136.89    4.20
   4  -7   1  142.69    4.50
  -4  -7  -1  142.99    4.40
  -4  -7  -1  146.29    4.30
   4   7   1  147.69    4.10
   4   7   1  142.09    4.10
   4   7   1  137.49    4.80
   5  -7   1    8.80    0.80
   5  -7   1    8.90    2.00
   5  -7   1    8.70    1.50
   5  -7   1    8.10    1.20
   5  -7   1    9.80    1.20
   5  -7   1    9.20    0.80
   5   7   1    9.00    1.80
   5   7   1   11.90    2.50
   5   7   1    8.10    0.90
   5   7   1    7.50    1.50
   5   7   1   11.20    0.90
   6  -7   1   83.39    2.80
   6  -7   1   84.89    2.70
   6  -7   1   88.19    2.90
   6  -7   1   85.69    2.80
   6  -7   1   83.29    2.90
   6   7   1   84.59    2.90
     7   1   84.19    2.90
   7  -7   1   11.70    1.00
   7  -7   1   11.00    1.00
   7  -7   1   11.90    0.80
   7  -7   1   12.10    1.00
   7   7   1   13.50    1.10
   7   7   1   13.40    1.20
   8  -7   1   12.20    0.80
   8  -7   1   11.60    1.20
   8  -7   1   11.50    1.00
   8   7   1   12.70    1.10
  -8   7  -1   11.60    0.80
   9  -7   1   71.39    2.20
   9  -7   1   72.49    2.20
   9  -7   1   68.49    2.10
  -9   7  -1   67.49    2.10
   9   7   1   69.29    2.30
   9  -8  -1   46.60    1.50
   9  -8  -1   52.59    1.90
   9  -8  -1   44.50    1.60
  -9   8   1   44.30    1.50
   9   8  -1   45.10    1.60
   8  -8  -1    7.30    0.70
   8  -8  -1    7.50    0.80
   8  -8  -1    7.20    0.80
   8   8  -1    6.30    0.90
   8   8  -1    7.50    0.80
  -8   8   1    6.70    0.70
   7  -8  -1   31.50    1.40
   7  -8  -1   33.50    1.60
   7  -8  -1   32.30    1.50
   7  -8  -1   36.20    1.60
   7   8  -1   30.80    1.70
   7   8  -1   32.70    1.50
  -7   8   1   32.20    1.60
   7   8  -1   33.70    1.40
   6  -8  -1   90.89    3.10
   6  -8  -1   90.99    3.00
   6  -8  -1   91.49    2.90
   6  -8  -1   93.49    2.90
   6   8  -1   92.29    3.00
   6   8  -1   94.09    3.10
   6   8  -1   92.29    3.10
  -6   8   1   91.59    3.10
   6   8  -1   89.59    3.10
   5  -8  -1   65.39    2.20
   5  -8  -1   64.39    2.50
   5  -8  -1   63.79    2.40
   5  -8  -1   62.99    2.40
   5   8  -1   67.69    2.30
  -5   8   1   65.49    2.40
   5   8  -1   66.39    2.50
   5   8  -1   68.79    2.30
   5   8  -1   65.59    2.40
   5   8  -1   64.49    2.50
   4  -8  -1   24.60    1.10
  -4  -8   1   22.80    1.60
   4  -8  -1   24.70    1.20
   4  -8  -1   24.30    1.70
   4   8  -1   25.30    1.10
   4   8  -1   24.90    1.50
   4   8  -1   22.50    1.50
  -4   8   1   23.70    1.50
   4   8  -1   27.20    1.60
   4   8  -1   28.00    1.90
   4   8  -1   25.10    1.40
   3  -8  -1    0.60    0.60
   3  -8  -1    0.40    0.40
  -3  -8   1    0.30    0.50
   3  -8  -1    1.00    0.40
   3   8  -1    1.00    0.40
   3   8  -1    1.40    0.70
   3   8  -1    1.10    0.80
   2  -8  -1   17.60    1.10
  -2  -8   1   20.50    1.00
   2  -8  -1   19.80    1.10
  -2   8   1   17.80    0.90
   2   8  -1   19.50    0.90
   1  -8  -1  115.99    3.60
  -1  -8   1  115.69    3.50
  -1   8   1  117.29    3.40
   1   8  -1  116.19    3.40
  -1   8   1  118.59    3.40
   0  -8   1   47.50    1.70
   0  -8  -1   45.90    1.70
   0   8  -1   47.70    1.60
   0   8   1   47.10    1.50
   0   8   1   47.00    1.50
   1  -8   1    7.80    0.70
  -1  -8  -1    8.20    0.70
   1   8   1    8.30    0.60
  -1   8  -1    8.30    0.60
   1   8   1    8.80    0.50
  -2  -8  -1   38.20    1.50
   2  -8   1   36.70    1.70
   2  -8   1   39.30    1.40
   2  -8   1   40.50    1.60
   2   8   1   40.00    1.40
   2   8   1   38.80    1.30
   3  -8   1   21.70    1.30
   3  -8   1   20.90    1.30
   3  -8   1   21.50    0.90
   3  -8   1   19.40    1.00
  -3  -8  -1   22.30    1.20
   3  -8   1   19.50    1.20
   3   8   1   21.20    0.90
   3   8   1   21.40    0.90
  -3   8  -1   20.90    1.30
   3   8   1   20.70    1.40
   3   8   1   19.80    1.40
   4  -8   1    0.20    0.50
   4  -8   1    1.20    0.80
  -4  -8  -1    1.60    0.70
   4  -8   1    0.70    0.50
   4   8   1    1.20    0.70
  -4   8  -1    1.00    0.80
   4   8   1    1.10    0.40
   4   8   1    1.00    0.40
   4   8   1    1.30    0.80
   4   8   1    1.20    0.70
  -4   8  -1   -0.30    0.50
   4   8   1    0.40    0.90
   5  -8   1   11.60    1.30
   5  -8   1   12.00    1.10
   5  -8   1   12.30    1.00
   5   8   1    8.90    1.50
   5   8   1   15.90    1.60
  -5   8  -1   12.50    1.20
  -5   8  -1   13.20    1.90
   5   8   1   14.60    1.50
   5   8   1   14.00    1.00
   6  -8   1    2.20    0.50
   6  -8   1    2.20    0.70
   6  -8   1    2.30    0.50
   6  -8   1    3.00    0.60
   6  -8   1    2.40    0.60
   6   8   1    2.40    0.80
  -6   8  -1    3.20    0.80
   7  -8   1  119.09    3.60
   7  -8   1  117.89    3.70
   7  -8   1  118.79    3.70
  -7   8  -1  119.99    3.60
   7   8   1  119.29    3.80
   8  -8   1   64.19    2.20
   8  -8   1   64.49    2.10
   8  -8   1   63.39    2.20
  -8   8  -1   64.19    2.10
   9  -8   1   25.00    1.10
   9  -8   1   26.00    1.00
  -9   8  -1   25.40    1.00
   9  -9  -1   32.70    1.10
   9  -9  -1   30.40    1.20
  -9   9   1   31.20    1.10
   8  -9  -1   11.40    1.00
   8  -9  -1   10.70    0.70
   8  -9  -1   10.20    1.10
  -8   9   1    8.60    0.70
   8   9  -1    9.90    1.00
   8   9  -1   10.80    0.90
   7  -9  -1    6.00    0.80
   7  -9  -1    6.30    0.70
   7  -9  -1    6.80    1.10
  -7   9   1    7.00    0.70
   7   9  -1    6.20    0.90
   6  -9  -1   22.20    1.10
   6  -9  -1   20.50    1.20
   6  -9  -1   20.80    1.50
   6   9  -1   22.80    1.50
  -6   9   1   21.30    1.40
   6   9  -1   25.30    1.30
   6   9  -1   24.60    1.40
   6   9  -1   23.40    1.50
  -6   9   1   23.80    1.20
   5  -9  -1    2.00    0.50
   5  -9  -1    2.10    0.60
   5  -9  -1    1.30    0.50
  -5   9   1    2.60    0.60
   5   9  -1    0.50    0.80
  -5   9   1    2.60    0.60
   5   9  -1    2.50    0.90
   5   9  -1    2.90    0.70
   5   9  -1    1.50    0.60
   5   9  -1    2.20    0.60
   4  -9  -1   11.70    1.90
   4  -9  -1   13.80    0.90
   4  -9  -1   11.00    0.90
   4   9  -1   10.00    1.20
   4   9  -1   12.40    1.10
   4   9  -1    8.60    1.20
  -4   9   1   11.70    1.10
  -4   9   1   12.90    1.00
   4   9  -1   11.40    1.20
   4   9  -1   10.30    0.80
  -3  -9   1    6.40    1.10
   3  -9  -1    6.00    0.80
   3  -9  -1    6.30    1.20
   3  -9  -1    4.10    0.70
   3  -9  -1    5.00    0.90
   3   9  -1    8.00    0.70
   3   9  -1    4.60    0.80
   3   9  -1    6.50    1.00
  -3   9   1    5.60    0.80
   3   9  -1    6.00    1.00
  -3   9   1    4.40    1.10
  -3   9   1    5.30    1.00
   3   9  -1    6.40    1.00
   3   9  -1    7.40    1.10
  -2  -9   1  357.96   10.00
   2  -9  -1  345.37    9.80
   2  -9  -1  348.67   10.00
   2   9  -1  345.57    9.70
   2   9  -1  344.37    9.90
   2   9  -1  375.46   10.00
  -2   9   1  379.06   10.00
  -2   9   1  350.16    9.90
  -2   9   1  360.16    9.70
  -2   9   1  343.77    9.80
   2   9  -1  339.37    9.80
   2   9  -1  344.37    9.90
   1  -9  -1    6.10    1.10
   1  -9  -1    7.10    0.80
  -1  -9   1    5.80    0.80
  -1   9   1    5.60    0.50
   1   9  -1    6.20    0.60
   0  -9   1   11.60    1.00
   0  -9  -1   12.20    0.90
   0   9   1   12.80    0.70
   0   9   1   13.20    0.70
   0   9  -1   13.10    0.70
   1  -9   1   15.40    1.00
  -1  -9  -1   13.60    1.00
   1   9   1   13.50    0.70
   1   9   1   18.10    1.70
  -1   9  -1   15.10    1.60
   1   9   1   14.70    0.70
   2  -9   1   84.69    2.90
  -2  -9  -1   84.79    2.80
   2  -9   1   82.29    2.50
  -2   9  -1   81.29    2.80
  -2   9  -1   81.09    2.70
   2   9   1   83.59    2.70
   2   9   1   82.99    2.70
   2   9   1   81.89    2.70
   2   9   1   77.49    2.70
   2   9   1   83.49    2.50
  -2   9  -1   81.39    2.70
   2   9   1   77.89    2.90
   3  -9   1   10.80    1.40
  -3  -9  -1    9.30    1.20
   3  -9   1    9.90    1.10
   3  -9   1   11.50    0.80
   3  -9   1   10.40    0.80
   3  -9   1    9.10    1.00
   3   9   1   11.20    1.40
   3   9   1   10.80    1.00
   3   9   1   10.30    0.70
  -3   9  -1    6.60    1.30
   3   9   1   11.50    1.20
   3   9   1   10.70    0.70
   3   9   1   10.00    1.10
  -3   9  -1   11.00    1.00
   4  -9   1  333.87    9.10
  -4  -9  -1  327.07    9.50
   4  -9   1  333.17    9.10
  -4   9  -1  329.67    9.30
   4   9   1  315.57    9.20
  -4   9  -1  333.27    9.20
   4   9   1  329.07    9.10
   4   9   1  330.87    9.30
   4   9   1  328.37    9.20
   4   9   1  325.97    9.20
   4   9   1  295.37    9.50
   4   9   1  335.47    9.10
   5  9   1   19.00    1.10
   5  -9   1   21.30    1.20
   5  -9   1   22.80    1.20
   5   9   1   20.80    1.50
   5   9   1   22.10    1.40
  -5   9  -1   16.80    1.50
  -5   9  -1   20.60    1.10
   5   9   1   21.40    1.30
   5   9   1   21.60    1.40
   6  -9   1   11.70    0.80
   6  -9   1   14.10    1.10
  -6   9  -1   12.40    1.10
   7  -9   1    0.30    0.40
   7  -9   1    0.70    0.50
  -7   9  -1   -0.10    0.30
   8  -9   1   26.10    1.60
   8  -9   1   27.40    1.10
  -8   9  -1   26.70    1.10
   9  -9   1    0.90    0.30
  -9   9  -1    0.60    0.30
   8 -10  -1    1.10    0.30
   8 -10  -1    1.80    0.50
  -8  10   1    1.10    0.30
   7 -10  -1    5.90    0.80
   7 -10  -1    4.30    0.80
   7  10  -1    5.70    1.20
  -7  10   1    6.70    0.70
   7  10  -1    6.70    0.90
  -7  10   1    5.30    0.80
   6 -10  -1    0.40    0.40
   6 -10  -1    0.60    0.60
   6 -10  -1    0.70    0.60
  -6  10   1    0.50    0.40
   6  10  -1    0.80    0.50
   6  10  -1    0.40    0.50
  -6  10   1    0.90    0.50
   6  10  -1    0.30    0.60
   5 -10  -1   41.50    1.70
   5 -10  -1   45.20    1.80
   5 -10  -1   42.40    1.70
  -5  10   1   44.10    1.80
   5  10  -1   43.30    1.90
   5  10  -1   45.30    1.80
  -5  10   1   44.40    1.70
   5  10  -1   44.40    1.70
   5  10  -1   47.60    1.90
   4 -10  -1  164.48    4.90
   4 -10  -1  163.68    4.90
   4  10  -1  172.98    5.10
   4  10  -1  167.38    4.90
   4  10  -1  166.28    5.00
   4  10  -1  166.68    5.10
  -4  10   1  169.58    4.90
  -4  10   1  163.38    5.10
   4  10  -1  164.38    5.30
   3 -10  -1   70.69    2.30
   3 -10  -1   72.69    2.40
   3 -10  -1   72.19    3.00
  -3 -10   1   72.29    3.00
   3 -10  -1   68.89    2.40
   3  10  -1   71.69    2.60
  -3  10   1   68.09    2.50
   3  10  -1   71.29    2.40
   3  10  -1   73.19    2.30
   3  10  -1   70.29    2.40
   3  10  -1   71.09    2.50
  -3  10   1   68.29    2.40
  -3  10   1   68.99    2.40
   3  10  -1   68.89    2.60
   2 -10  -1   68.39    2.30
  -2 -10   1   73.69    2.70
   2 -10  -1   71.39    2.70
  -2  10   1   59.69    2.50
   2  10  -1   68.29    2.40
   2  10  -1   69.59    2.40
   2  10  -1   69.09    2.20
   2  10  -1   71.69    2.50
   2  10  -1   68.49    2.50
  -2  10   1   69.29    2.20
  -2  10   1   65.09    2.50
  -2  10   1   69.99    2.40
  -2  10   1   69.59    2.40
  -2  10   1   67.79    2.40
   2  10  -1   68.99    2.40
   1 -10  -1    9.50    1.10
  -1 -10   1    8.10    1.20
  -1  10   1    7.70    0.70
   1  10  -1    8.70    1.10
  -1  10   1    7.50    1.20
  -1  10   1    5.30    1.10
   1  10  -1    5.70    1.20
   1  10  -1    9.20    1.10
  -1  10   1    8.60    1.00
  -1  10   1    7.00    0.90
  -1  10   1    9.20    1.00
   1  10  -1    8.90    1.00
   1  10  -1    6.80    1.00
   1  10  -1    6.10    0.60
   0 -10  -1   29.30    1.50
   0 -10   1   25.80    1.50
   0  10  -1   27.90    1.50
   0  10   1   30.00    1.40
   0  10  -1   27.10    1.40
   0  10  -1   26.90    1.40
   0  10   1   27.20    1.30
   0  10  -1   26.20    1.40
   0  10   1   28.00    1.40
   0  10  -1   28.70    1.20
   0  10  -1   26.10    1.40
   0  10   1   30.10    1.70
   0  10   1   24.70    1.70
   0  10   1   25.70    1.40
   0  10   1   28.70    1.50
   1 -10   1   35.80    1.80
   1 -10   1   35.20    1.40
  -1 -10  -1   37.20    1.70
   1  10   1   37.70    1.40
   1  10   1   37.30    1.90
  -1  10  -1   35.70    1.70
  -1  10  -1   36.70    1.60
   1  10   1   36.90    1.70
   1  10   1   37.30    1.40
   1  10   1   35.60    1.50
  -1  10  -1   33.80    1.60
   1  10   1   34.00    1.50
   1  10   1   34.80    1.50
  -1  10  -1   35.10    1.70
  -1  10  -1   33.80    1.70
   2 -10   1  181.98    5.30
   2 -10   1  190.08    5.30
   2 -10   1  194.78    5.80
  -2 -10  -1  177.48    5.60
   2  10   1  180.68    5.20
   2  10   1  170.28    5.30
   2  10   1  180.48    5.30
   2  10   1  182.88    5.30
   2  10   1  184.58    5.40
   2  10   1  181.28    5.40
  -2  10  -1  184.98    5.30
   2  10   1  181.38    5.30
  -2  10  -1  181.18    5.30
  -2  10  -1  180.08    5.40
  -2  10  -1  180.78    5.40
  -3 -10  -1   85.29    3.30
   3 -10   1   81.79    2.80
   3 -10   1   84.69    2.70
   3 -10   1   84.39    2.70
   3 -10   1   85.79    2.70
  -3  10  -1   85.09    2.90
   3  10   1   86.69    2.80
   3  10   1   82.19    2.70
   3  10   1   85.09    2.70
   3  10   1   82.89    2.80
  -3  10  -1   87.39    2.80
   3  10   1   83.79    2.80
   3  10   1   85.99    3.00
   3  10   1   85.99    2.90
   4 -10   1   64.29    2.20
   4 -10   1   61.79    2.20
   4  10   1   62.99    2.30
   4  10   1   64.99    2.30
   4  10   1   63.19    2.40
  -4  10  -1   62.09    2.20
   4  10   1   60.09    2.20
   4  10   1   62.79    2.30
  -4  10  -1   63.19    2.40
   5 -10   1  113.39    3.50
   5 -10   1  111.39    3.50
   5 -10   1  111.69    3.40
  -5  10  -1  110.89    3.60
  -5  10  -1  111.19    3.50
   5  10   1  113.19    3.50
   5  10   1  108.69    3.50
   5  10   1  112.39    3.50
   5  10   1  112.19    3.60
   6 -10   1   24.20    1.30
   6 -10   1   22.90    1.20
   6 -10   1   24.10    1.10
   6  10   1   23.40    1.50
  -6  10  -1   23.40    1.10
   6  10   1   22.10    1.60
   7 -10   1    0.30    0.50
   7 -10   1    0.00    0.30
  -7  10  -1    0.70    0.30
   8 -10   1    0.50    0.60
   8 -10   1    0.20    0.30
  -8  10  -1   -0.10    0.30
   8 -11  -1    1.10    0.30
   8 -11  -1    1.40    0.60
  -8  11   1    1.10    0.30
   7 -11  -1    2.10    0.40
   7 -11  -1    1.90    0.50
   7  11  -1    1.40    0.60
  -7  11   1    1.20    0.30
   7  11  -1    1.40    0.50
   6 -11  -1    0.00    0.50
   6 -11  -1    1.90    0.70
   6 -11  -1    2.80    0.60
  -6  11   1    0.80    0.40
   6  11  -1    0.70    0.70
   5 -11  -1    1.80    0.40
   5 -11  -1    0.70    0.50
  -5 -11   1    2.20    1.00
   5 -11  -1    0.50    0.60
  -5  11   1    1.90    0.50
   5  11  -1    4.10    0.90
   5  11  -1    2.10    0.50
   5  11  -1    4.20    0.90
   5  11  -1    1.20    0.60
  -5  11   1    1.80    0.50
   4 -11  -1    0.90    0.60
   4 -11  -1    1.50    0.50
   4  11  -1    1.80    0.60
   4  11  -1    0.50    0.50
   4  11  -1    0.50    0.60
  -4  11   1    0.40    0.50
  -4  11   1    0.60    0.40
   4  11  -1    0.20    0.50
   3 -11  -1   37.60    1.60
   3 -11  -1   38.50    1.60
   3 -11  -1   39.10    1.60
   3  11  -1   38.80    1.70
   3  11  -1   34.80    1.80
   3  11  -1   41.00    1.60
   3  11  -1   37.60    1.60
  -3  11   1   38.60    1.70
  -3  11   1   38.30    1.60
   3  11  -1   39.60    1.70
  -2 -11   1  166.98    5.70
   2 -11  -1  175.08    5.10
   2 -11  -1  171.88    5.10
   2  11  -1  176.48    5.20
   2  11  -1  173.78    5.10
  -2  11   1  173.98    5.20
   2  11  -1  180.58    5.20
   2  11  -1  176.58    5.30
  -2  11   1  169.68    5.20
   2  11  -1  178.68    5.20
  -2  11   1  173.78    5.20
  -2  11   1  173.28    5.20
  -2  11   1  176.38    5.10
   2  11  -1  179.48    5.20
   1 -11  -1   40.10    2.30
  -1 -11   1   42.00    2.30
  -1  11   1   41.70    1.80
  -1  11   1   44.40    1.80
  -1  11   1   41.10    1.80
   1  11  -1   44.10    1.90
  -1  11   1   44.40    1.60
   1  11  -1   44.00    1.80
  -1  11   1   44.40    1.90
   1  11  -1   44.90    1.80
   1  11  -1   45.30    1.80
  -1  11   1   44.00    1.80
   1  11  -1   45.90    1.80
   1  11  -1   42.40    1.60
   0 -11   1   37.60    2.00
   0 -11  -1   37.50    2.00
   0  11  -1   35.50    1.60
   0  11  -1   34.40    1.60
   0  11   1   37.70    1.80
   0  11   1   35.30    1.60
   0  11  -1   36.40    1.60
   0  11   1   36.50    1.50
   0  11   1   35.90    1.40
   0  11   1   36.30    1.70
   0  11  -1   35.60    1.60
   0  11  -1   35.60    1.70
   0  11   1   36.70    1.60
   1 -11   1  124.19    3.90
   1 -11   1  128.09    4.40
   1 -11   1  127.29    3.90
  -1 -11  -1  123.99    4.40
  -1  11  -1  127.99    4.00
  -1  11  -1  133.09    4.00
   1  11   1  128.09    3.90
   1  11   1  128.19    3.80
   1  11   1  125.29    4.00
  -1  11  -1  128.59    4.00
   1  11   1  127.09    4.00
   1  11   1  127.09    3.90
   1  11   1  127.09    3.90
  -1  11  -1  127.79    3.90
  -1  11  -1  126.79    3.90
   2 -11   1    3.60    0.70
   2 -11   1    4.10    0.70
   2  11   1    3.90    0.90
  -2  11  -1    6.00    1.00
  -2  11  -1    3.90    1.00
  -2  11  -1    4.80    0.90
   2  11   1    4.80    0.90
  -2  11  -1    5.40    1.20
   2  11   1    4.60    0.60
   2  11   1    3.20    0.80
   2  11   1    4.30    0.70
   2  11   1    4.20    0.80
   3 -11   1    0.80    0.60
   3 -11   1    0.90    0.50
   3  11   1    1.50    0.80
  -3  11  -1    0.60    0.50
  -3  11  -1    0.20    0.60
   3  11   1    0.30    0.60
   3  11   1    1.00    0.50
   3  11   1    0.40    0.60
   3  11   1   -0.50    0.50
   3  11   1    0.00    0.50
   4 -11   1    0.20    0.50
   4 -11   1    1.10    0.70
   4  11   1    0.70    0.50
  -4  11  -1   -0.60    0.40
  -4  11  -1    0.20    0.60
   4  11   1    1.30    0.60
   4  11   1   -0.40    0.50
   4  11   1    1.00    0.60
   4  11   1   -0.10    0.50
   5 -11   1    7.20    0.80
   5 -11   1    6.70    1.30
   5 -11   1    6.40    0.70
   5  11   1    7.30    1.20
   5  11   1    8.30    1.10
  -5  11  -1    5.90    1.10
  -5  11  -1    4.40    0.70
   5  11   1    6.80    1.00
   5  11   1    6.20    1.00
   6 -11   1   18.10    1.00
   6 -11   1   21.70    1.10
   6 -11   1   19.90    1.30
   6  11   1   19.40    1.60
   6  11   1   18.70    1.40
  -6  11  -1   20.00    1.00
   7 -11   1    1.10    0.70
   7 -11   1    1.30    0.30
  -7  11  -1    2.30    0.50
   8 -11   1    0.20    0.30
  -8  11  -1   -0.10    0.20
   7 -12  -1    2.50    0.70
   7 -12  -1    2.60    0.60
   7  12  -1    1.30    0.60
  -7  12   1    2.20    0.50
   6 -12  -1   12.10    0.80
   6 -12  -1   12.90    1.10
   6 -12  -1   12.50    1.10
   6  12  -1   12.10    1.10
   6  12  -1   11.60    1.00
  -6  12   1   12.80    0.90
  -6  12   1   11.60    1.10
   6  12  -1   12.30    1.10
   5 -12  -1   31.30    1.30
   5 -12  -1   31.70    1.60
  -5 -12   1   33.60    1.90
   5 -12  -1   32.80    1.40
  -5  12   1   30.30    1.40
   5  12  -1   32.40    1.40
  -5  12   1   31.70    1.30
   5  12  -1   30.80    1.40
   5  12  -1   32.80    1.50
   5  12  -1   31.10    1.40
   4 -12  -1   23.80    1.20
  -4 -12   1   22.50    1.30
   4  12  -1   24.60    1.30
  -4  12   1   23.40    1.30
   4  12  -1   24.20    1.50
  -4  12   1   25.00    1.20
   4  12  -1   24.00    1.20
   4  12  -1   25.00    1.20
   3 -12  -1   47.50    2.70
   3 -12  -1   56.19    2.00
   3 -12  -1   58.99    2.30
  -3  12   1   58.39    2.10
   3  12  -1   57.69    2.20
   3  12  -1   58.29    2.10
  -3  12   1   55.49    2.10
   3  12  -1   58.69    2.10
   3  12  -1   58.89    2.10
   3  12  -1   57.39    2.10
   2 -12  -1    0.40    0.50
   2 -12  -1    1.10    0.60
  -2  12   1    0.70    0.60
   2  12  -1    0.60    0.50
  -2  12   1    0.60    0.60
  -2  12   1    0.30    0.50
  -2  12   1    0.40    0.60
   2  12  -1    0.90    0.60
   2  12  -1    0.10    0.50
   2  12  -1    0.30    0.50
   2  12  -1    0.00    0.50
  -2  12   1    0.10    0.50
  -1  12   1   24.20    1.30
  -1  12   1   24.20    1.30
  -1  12   1   23.10    1.50
   1  12  -1   25.80    1.30
   1  12  -1   25.10    1.30
   1  12  -1   23.80    1.30
  -1  12   1   23.60    1.30
   1  12  -1   25.30    1.40
  -1  12   1   25.80    1.40
  -1  12   1   23.70    1.20
   1  12  -1   25.40    1.30
   0 -12   1    9.30    0.80
   0  12   1    9.60    0.90
   0  12  -1    8.60    1.00
   0  12   1    9.80    1.00
   0  12   1   10.00    1.00
   0  12   1    8.10    1.10
   0  12  -1    7.80    1.00
   0  12  -1    9.00    1.00
   0  12  -1    8.50    1.00
   0  12  -1    9.80    1.00
   0  12   1    8.80    0.90
   1 -12   1   13.10    1.00
   1 -12   1   12.80    1.30
  -1  12  -1   16.00    1.10
  -1  12  -1   14.60    1.00
   1  12   1   13.10    1.00
  -1  12  -1   15.30    1.00
   1  12   1   14.70    1.10
   1  12   1   13.80    1.10
   1  12   1   14.00    1.00
  -1  12  -1   13.80    1.10
  -1  12  -1   11.20    1.20
   1  12   1   14.30    1.00
   1  12   1   13.60    1.20
   2 -12   1    7.50    1.00
   2 -12   1    8.10    1.00
  -2  12  -1    8.30    0.90
   2  12   1    7.80    1.00
  -2  12  -1    8.00    1.40
  -2  12  -1    6.60    1.00
   2  12   1    9.30    0.90
   2  12   1    9.00    0.90
   2  12   1    9.80    0.90
   2  12   1    9.50    1.00
   2  12   1    9.90    1.20
  -2  12  -1    8.20    1.20
   3 -12   1   77.09    2.50
   3 -12   1   76.79    2.60
   3 -12   1   76.69    2.70
  -3  12  -1   74.69    2.50
   3  12   1   72.19    2.50
   3  12   1   72.69    3.10
   3  12   1   74.79    2.50
   3  12   1   74.99    2.60
  -3  12  -1   76.09    2.60
   3  12   1   74.09    2.50
   3  12   1   75.29    2.50
   4 -12   1   14.90    0.90
   4 -12   1   14.30    0.90
  -4  12  -1   16.20    1.20
   4  12   1   13.30    1.00
   4  12   1   14.70    1.10
   4  12   1   13.50    1.10
   4  12   1   14.80    1.00
  -4  12  -1   15.90    1.30
   4  12   1   13.80    1.10
   5 -12   1   -0.40    0.40
   5 -12   1   -0.50    0.30
  -5  12  -1   -0.40    0.40
  -5  12  -1    0.40    1.10
   5  12   1    0.10    0.50
   6 -12   1   -0.10    0.30
   6 -12   1   -0.10    0.40
   6  12   1    1.50    0.70
  -6  12  -1    0.30    0.30
   7 -12   1    7.40    0.60
  -7  12  -1    5.40    0.50
   7 -13  -1   -0.10    0.20
  -7  13   1    0.00    0.30
   6 -13  -1   -0.30    0.60
   6 -13  -1    0.50    0.30
   6  13  -1   -0.40    0.40
  -6  13   1    0.30    0.30
  -6  13   1   -0.40    0.50
   6  13  -1   -0.10    0.40
   5 -13  -1   28.30    1.30
   5 -13  -1   28.60    1.20
   5  13  -1   32.50    1.40
  -5  13   1   29.20    1.30
   5  13  -1   29.10    1.40
   5  13  -1   29.00    1.30
   5  13  -1   29.30    1.40
  -5  13   1   28.50    1.40
  -4 -13   1    3.10    0.80
   4 -13  -1    4.40    0.70
  -4  13   1    3.10    0.70
   4  13  -1    4.40    0.70
  -4  13   1    3.40    0.80
   4  13  -1    2.90    0.50
   4  13  -1    3.10    0.70
   4  13  -1    2.30    0.50
   3 -13  -1    2.40    0.90
   3 -13  -1    1.80    0.40
  -3 -13   1    2.50    0.80
  -3  13   1    1.80    0.50
   3  13  -1    1.90    0.40
   3  13  -1    1.50    0.60
   3  13  -1    3.00    0.70
   3  13  -1    1.00    0.50
  -3  13   1    1.20    0.40
   3  13  -1    2.40    0.60
   2 -13  -1    1.80    0.50
   2 -13  -1    1.90    0.70
  -2 -13   1    1.00    0.50
  -2  13   1    1.70    0.50
  -2  13   1    3.10    0.80
   2  13  -1    1.50    0.50
   2  13  -1    1.50    0.50
   2  13  -1    3.30    0.80
  -2  13   1    0.80    0.60
   2  13  -1    2.30    0.50
  -2  13   1    2.00    0.50
   2  13  -1    1.40    0.50
  -2  13   1    1.60    0.60
  -1 -13   1    1.70    0.50
   1 -13  -1    1.30    0.60
   1  13  -1    1.20    0.50
  -1  13   1    1.40    0.50
   1  13  -1    1.10    0.50
  -1  13   1    0.30    0.40
  -1  13   1    1.00    0.50
   1  13  -1    1.60    0.60
  -1  13   1    0.20    0.60
   1  13  -1    1.60    0.50
   1  13  -1    0.50    0.50
  -1  13   1   -0.60    0.50
   0 -13   1  185.68    5.60
   0  13   1  187.48    5.50
   0  13  -1  189.28    5.50
   0  13   1  195.08    5.50
   0  13  -1  184.98    5.50
   0  13  -1  184.28    5.60
   0  13   1  184.98    5.50
   0  13   1  194.18    5.60
   0  13   1  182.48    5.60
   0  13   1  191.98    5.50
   0  13  -1  189.78    5.60
   0  13  -1  189.58    5.50
   1 -13   1  128.89    4.10
  -1  13  -1  134.09    4.20
   1  13   1  133.39    4.10
  -1  13  -1  133.39    4.00
  -1  13  -1  134.59    4.10
   1  13   1  138.99    4.30
   1  13   1  131.99    4.10
  -1  13  -1  133.39    4.10
   1  13   1  135.99    4.20
   1  13   1  129.49    4.10
   1  13   1  137.89    4.10
   2 -13   1   80.39    2.70
   2 -13   1   77.09    2.70
   2 -13   1   80.29    2.80
   2  13   1   80.19    2.70
  -2  13  -1   79.69    2.70
   2  13   1   79.39    2.70
  -2  13  -1   80.39    2.80
   2  13   1   81.69    2.70
   2  13   1   78.99    2.80
  -2  13  -1   78.99    2.60
  -2  13  -1   78.69    2.80
   2  13   1   87.49    2.90
   2  13   1   83.69    2.90
   3 -13   1   31.50    1.40
   3 -13   1   36.50    1.90
   3 -13   1   32.70    1.60
   3  13   1   33.30    1.60
  -3  13  -1   31.30    1.50
   3  13   1   31.50    1.40
   3  13   1   33.20    1.40
   3  13   1   32.40    1.50
   3  13   1   32.70    1.40
  -3  13  -1   33.00    1.40
   4 -13   1    8.80    0.80
   4 -13   1    7.70    0.80
  -4  13  -1    7.70    0.80
   4  13   1    7.90    1.00
   4  13   1   11.30    1.70
   4  13   1   10.90    0.80
  -4  13  -1    9.20    1.00
   4  13   1    8.20    0.80
   5 -13   1   23.50    1.10
   5 -13   1   23.80    1.10
   5  13   1   21.60    1.20
   5  13   1   23.50    1.20
  -5  13  -1   23.40    1.50
  -5  13  -1   24.10    1.10
   5  13   1   21.70    1.40
   6 -13   1    0.20    0.30
   6 -13   1    0.10    0.40
  -6  13  -1   -0.10    0.30
   6  13   1   -0.50    0.90
  -7  13  -1   14.30    0.70
   6 -14  -1    4.30    0.60
   6  14  -1    5.70    0.70
   6  14  -1    6.10    0.80
  -6  14   1    4.20    1.00
  -6  14   1    6.00    0.60
   5 -14  -1    9.40    0.80
   5 -14  -1    7.30    0.70
   5  14  -1   10.50    0.90
   5  14  -1   10.30    0.90
   5  14  -1    7.30    1.40
  -5  14   1   10.90    0.80
   5  14  -1    9.60    0.80
  -5  14   1    9.40    0.90
   4 -14  -1   17.30    1.00
  -4 -14   1   18.30    1.60
   4 -14  -1   17.30    1.00
  -4  14   1   18.20    1.10
   4  14  -1   18.40    1.10
   4  14  -1   14.90    1.00
   4  14  -1   16.30    1.10
  -4  14   1   19.30    1.00
   4  14  -1   17.40    1.10
  -3 -14   1   -0.60    0.70
   3 -14  -1    0.00    0.40
   3  14  -1    0.10    0.40
   3  14  -1   -0.10    0.40
  -3  14   1    0.60    0.40
   3  14  -1   -0.90    0.60
   3  14  -1   -0.10    0.40
  -3  14   1    0.50    0.40
   2 -14  -1   79.29    2.80
   2 -14  -1   76.79    2.50
  -2 -14   1   78.29    2.70
  -2  14   1   79.39    2.60
   2  14  -1   76.39    2.60
  -2  14   1   79.19    2.50
   2  14  -1   78.69    2.50
  -2  14   1   75.39    2.60
   2  14  -1   78.69    2.60
   2  14  -1   78.49    2.70
  -2  14   1   78.69    2.60
   2  14  -1   75.19    2.60
  -1 -14   1  152.88    4.50
   1 -14  -1  148.69    4.50
   1 -14  -1  142.99    4.30
  -1  14   1  148.19    4.40
   1  14  -1  147.09    4.40
   1  14  -1  149.39    4.50
  -1  14   1  144.89    4.40
  -1  14   1  144.89    4.40
   1  14  -1  149.49    4.50
  -1  14   1  146.69    4.50
   1  14  -1  149.99    4.40
  -1  14   1  146.59    4.40
   1  14  -1  140.79    4.40
   0 -14   1  166.48    5.10
   0 -14  -1  162.58    5.00
   0 -14  -1  175.08    5.10
   0  14  -1  167.98    5.00
   0  14  -1  172.88    5.10
   0  14  -1  170.18    5.00
   0  14   1  163.38    5.10
   0  14   1  170.18    5.00
   0  14   1  169.08    5.00
   0  14  -1  168.38    4.90
   0  14   1  168.08    5.00
   0  14   1  165.58    4.90
   1 -14   1   92.69    3.10
   1  14   1   96.29    3.00
  -1  14  -1   92.99    3.00
  -1  14  -1   94.09    3.10
   1  14   1   88.69    3.00
  -1  14  -1   94.49    3.00
  -1  14  -1   94.89    3.00
   1  14   1   95.29    3.00
   1  14   1   95.79    3.10
   1  14   1   96.19    3.00
   2 -14   1  131.79    4.20
   2 -14   1  131.19    4.10
   2 -14   1  130.39    3.90
  -2  14  -1  136.59    4.20
   2  14   1  134.89    4.00
  -2  14  -1  133.69    4.00
   2  14   1  132.69    4.10
   2  14   1  129.29    4.00
   2  14   1  134.09    4.00
  -2  14  -1  133.89    4.10
  -2  14  -1  130.59    4.00
   3 -14   1    5.70    0.90
   3 -14   1    6.60    1.30
   3  14   1    7.10    0.80
   3  14   1    7.60    1.20
   3  14   1    5.50    0.80
  -3  14  -1    7.70    0.70
  -3  14  -1    7.60    1.10
   3  14   1    6.60    0.70
   4 -14   1    0.50    0.40
   4 -14   1   -0.30    0.40
   4  14   1    0.20    0.40
  -4  14  -1    0.70    0.40
   4  14   1    0.20    0.40
   4  14   1    0.80    0.60
   4  14   1   -0.20    0.50
  -4  14  -1    0.60    0.50
   5 -14   1    1.50    0.40
   5 -14   1    1.80    0.40
  -5  14  -1    2.90    0.60
   5  14   1    2.30    0.50
   5  14   1    1.30    0.50
   5  14   1    2.10    0.50
   6 -14   1   35.60    1.20
   6 -14   1   32.30    1.20
  -6  14  -1   31.90    1.10
   5 -15  -1    0.00    0.40
   5 -15  -1    0.30    0.30
  -5  15   1    0.00    0.50
  -5  15   1    0.00    0.30
   5  15  -1    0.00    0.40
   5  15  -1   -0.30    0.30
   5  15  -1   -0.30    0.30
   4 -15  -1   -0.50    0.30
   4 -15  -1    0.30    0.30
  -4 -15   1    0.70    0.80
   4  15  -1    0.50    0.40
  -4  15   1    0.00    0.40
  -4  15   1    0.10    0.40
   4  15  -1   -0.10    0.40
   4  15  -1   -0.20    0.60
   4  15  -1    0.00    0.40
   3 -15  -1    4.70    0.80
  -3  15   1    2.30    0.60
  -3  15   1    4.30    0.80
   3  15  -1    2.30    0.50
   3  15  -1    2.10    0.60
   3  15  -1    2.70    0.70
   3  15  -1    2.50    0.50
   2 -15  -1   50.49    1.80
  -2 -15   1   48.20    2.00
   2 -15  -1   47.00    2.00
   2  15  -1   50.79    2.00
   2  15  -1   46.20    1.90
  -2  15   1   50.29    1.90
  -2  15   1   48.50    1.90
   2  15  -1   48.90    1.90
  -2  15   1   46.40    1.90
  -2  15   1   47.80    1.80
   2  15  -1   48.10    1.80
  -1 -15   1   49.70    2.10
   1 -15  -1   50.39    2.10
   1 -15  -1   50.69    1.90
  -1  15   1   51.69    1.90
   1  15  -1   51.89    1.90
   1  15  -1   51.09    1.90
  -1  15   1   48.60    2.40
   1  15  -1   52.69    1.90
  -1  15   1   51.09    1.90
   1  15  -1   51.19    1.90
   0 -15   1   75.29    2.70
   0 -15  -1   76.39    2.70
   0  15   1   75.09    2.60
   0  15  -1   77.29    2.50
   0  15   1   75.69    2.50
   0  15   1   76.39    2.50
   0  15  -1   76.39    2.60
   0  15  -1   79.09    3.00
   0  15   1   77.49    2.50
   0  15   1   78.39    2.50
   1 -15   1   28.40    1.40
   1 -15   1   25.90    1.60
  -1 -15  -1   30.60    1.50
  -1  15  -1   29.70    1.70
   1  15   1   26.80    1.30
   1  15   1   24.70    1.90
  -1  15  -1   27.90    1.40
   1  15   1   25.90    1.20
  -1  15  -1   26.00    1.80
   1  15   1   27.60    1.50
  -1  15  -1   26.50    1.30
  -2 -15  -1   21.80    1.40
   2 -15   1   21.00    1.30
   2  15   1   21.70    1.10
   2  15   1   20.90    1.10
   2  15   1   20.50    1.10
  -2  15  -1   21.50    1.20
   2  15   1   19.60    1.20
  -2  15  -1   22.30    1.10
  -2  15  -1   21.00    1.20
   3 -15   1    8.50    1.00
   3 -15   1    5.70    0.90
  -3  15  -1    7.40    0.90
   3  15   1    8.80    0.90
   3  15   1    8.20    0.90
   3  15   1    8.20    0.80
  -3  15  -1    6.90    0.80
   3  15   1    7.00    0.80
   4 -15   1    9.50    0.70
   4 -15   1    8.20    0.80
   4  15   1   10.80    0.80
   4  15   1    9.50    0.90
  -4  15  -1    9.80    0.90
   4  15   1    9.60    0.70
  -4  15  -1    8.40    0.60
   5 -15   1    7.10    0.70
   5 -15   1    6.30    0.60
   5  15   1    5.70    0.70
   5  15   1    5.80    0.80
  -5  15  -1    5.50    0.50
   5  15   1    5.00    1.00
   4 -16  -1   23.20    1.00
   4 -16  -1   26.00    1.20
  -4  16   1   19.30    1.10
   4  16  -1   23.10    1.00
   4  16  -1   23.30    1.00
   4  16  -1   23.20    1.00
  -4  16   1   22.10    1.00
   3 -16  -1    4.20    0.70
   3 -16  -1    5.10    0.60
  -3 -16   1    4.40    1.00
  -3  16   1    5.70    0.70
   3  16  -1    5.00    0.60
   3  16  -1    5.30    0.80
  -3  16   1    6.50    0.70
   3  16  -1    5.40    0.80
  -2 -16   1   14.60    1.10
   2  16  -1   13.50    0.90
  -2  16   1   13.10    1.20
  -2  16   1   12.40    1.00
   2  16  -1   12.00    0.80
  -2  16   1   12.40    0.90
   2  16  -1   12.80    0.80
   2  16  -1   13.40    0.90
  -2  16   1   12.40    0.90
   1 -16  -1   10.70    1.10
  -1 -16   1   12.60    1.00
  -1  16   1   10.80    1.00
  -1  16   1    9.70    0.90
   1  16  -1   10.80    0.80
   1  16  -1    9.40    0.80
  -1  16   1   10.30    0.90
   1  16  -1   10.40    0.90
   1  16  -1   11.00    0.90
  -1  16   1    9.30    1.00
   0 -16   1    1.00    0.60
   0  16   1    0.40    0.40
   0  16  -1    0.10    0.50
   0  16   1   -0.10    0.40
   0  16  -1    0.10    0.40
   0  16   1   -0.10    0.40
   0  16  -1    0.10    0.40
   1 -16   1    9.10    1.00
   1  16   1    9.10    0.80
   1  16   1    8.30    0.80
   1  16   1    7.50    0.80
  -1  16  -1    8.20    0.80
  -1  16  -1    9.70    0.90
  -1  16  -1    8.80    0.90
  -1  16  -1    9.70    1.00
   2 -16   1    0.90    0.30
  -2  16  -1    0.80    0.40
   2  16   1    0.80    0.30
   2  16   1    0.70    0.40
   2  16   1    0.90    0.30
  -2  16  -1    0.60    0.40
   3 -16   1    1.30    0.40
   3  16   1    0.90    0.50
  -3  16  -1    3.30    0.70
   3  16   1    1.00    0.40
   3  16   1    1.10    0.40
  -3  16  -1    0.90    0.40
   4 -16   1   31.20    1.30
  -4  16  -1   27.60    1.90
   4  16   1   29.40    1.10
  -4  16  -1   27.90    1.20
   4  16   1   29.10    1.10
   4  16   1   29.30    1.20
   3  17  -1   42.20    1.50
   3  17  -1   39.90    1.40
  -3  17   1   40.70    1.40
   2 -17  -1    2.10    0.40
   2  17  -1    1.70    0.50
   2  17  -1    1.70    0.40
   2  17  -1    1.60    0.40
  -2  17   1    1.50    0.40
   1  17  -1    2.30    0.40
  -1  17   1    2.80    0.60
   1  17  -1    2.50    0.50
   1  17  -1    3.50    0.70
  -1  17   1    2.40    0.50
  -1  17   1    3.00    0.70
   1  17  -1    1.60    0.40
   0  17  -1    7.20    0.60
   0  17  -1    6.70    0.70
   0  17   1    8.00    0.70
   0  17   1    5.60    0.60
   0  17   1    6.70    0.70
   0  17  -1    5.80    0.70
   0  17  -1    8.00    0.70
   1 -17   1   18.70    0.80
   1  17   1   17.00    0.90
   1  17   1   19.50    0.90
  -1  17  -1   19.00    0.90
   1  17   1   19.20    0.90
  -1  17  -1   19.90    0.90
   2 -17   1    7.00    0.60
  -2  17  -1    7.90    0.70
   2  17   1    8.30    0.60
   2  17   1    7.80    0.70
  -2  17  -1    7.80    1.10
   2  17   1    7.80    0.70
   3 -17   1   16.60    0.70
  -3  17  -1   16.30    1.00
  -3  17  -1   17.20    0.80
   3  17   1   17.60    0.80
   3  17   1   18.60    0.90
  10   0  -2   24.30    1.10
  10   0  -2   23.00    1.00
  10   0  -2   24.60    1.30
   9   0  -2   59.79    2.00
   9   0  -2   56.29    2.00
   9   0  -2   58.79    2.00
   9   0  -2   58.99    2.10
   8   0  -2    6.90    0.80
   8   0  -2    6.50    0.80
   8   0  -2    6.60    0.90
   8   0  -2    5.50    0.80
   7   0  -2    1.40    0.80
   7   0  -2    0.60    0.50
   7   0  -2   -1.30    0.80
   7   0  -2    0.00    0.40
   7   0  -2    0.20    0.50
   7   0  -2    0.10    0.50
   6   0  -2   12.60    1.70
   6   0  -2   13.30    1.20
   6   0  -2   15.10    0.90
   6   0  -2   13.10    1.10
   6   0  -2   14.70    1.10
   5   0  -2  256.67    7.10
   5   0  -2  253.07    7.20
   4   0  -2  134.49    3.70
   4   0  -2  138.09    3.90
  -4   0   2  132.69    3.70
  -3   0   2  249.48    6.60
   3   0  -2  240.68    6.80
   2   0  -2    0.20    0.20
  -2   0   2    0.80    0.30
   1   0  -2 2126.29   55.19
  -1   0   2 1953.10   55.09
  -1   0   2 2149.19   55.59
   1   0  -2 2025.00   55.49
  -1   0  -2  400.06   11.70
   1   0   2  435.36   11.70
  -1   0  -2  443.46   11.70
   1   0   2  451.65   11.60
  -2   0  -2  642.94   17.30
   2   0   2  652.93   17.20
  -2   0  -2  659.73   17.30
   2   0   2  626.94   17.20
  -2   0  -2  620.14   17.60
   3   0   2  387.56   11.10
   3   0   2  430.06   11.00
   4   0   2   62.89    1.90
   4   0   2   63.99    2.10
  -4   0  -2   65.09    2.10
   4   0   2   60.09    2.00
   5   0   2  181.98    5.20
  -5   0  -2  180.38    5.30
   5   0   2  176.28    5.20
   6   0   2   21.40    1.20
   6   0   2   20.20    1.20
   6   0   2   22.10    1.10
  -6   0  -2   22.90    1.70
   6   0   2   18.90    1.40
   6   0   2   24.20    1.30
   7   0   2  158.48    4.80
   7   0   2  157.08    4.80
   7   0   2  165.48    4.90
   7   0   2  160.68    4.70
   7   0   2  163.08    4.80
   8   0   2   14.90    1.00
   8   0   2   13.00    1.00
   8   0   2   14.80    1.00
   8   0   2   14.80    1.00
   8   0   2   14.80    1.00
   9   0   2    0.30    0.40
   9   0   2    0.80    0.40
   9   0   2    0.50    0.40
   9   0   2    1.40    0.50
  10   0   2   21.10    0.90
  10   0   2   17.80    1.00
  10   0   2   19.50    0.90
  10  -1  -2    0.60    0.30
  10  -1  -2    1.00    0.50
  10  -1  -2    0.90    0.40
  10   1  -2    0.60    0.30
  10   1  -2    0.00    0.30
  10   1  -2    0.50    0.30
   9  -1  -2    3.80    0.70
   9  -1  -2    3.30    0.70
   9  -1  -2    4.20    0.80
   9  -1  -2    4.00    0.60
   9   1  -2    3.50    0.70
   9   1  -2    2.90    0.60
   9   1  -2    3.30    0.60
   9   1  -2    4.30    0.70
   8  -1  -2   24.20    1.20
   8  -1  -2   22.20    1.20
   8  -1  -2   23.30    1.20
   8  -1  -2   23.40    1.40
   8  -1  -2   24.70    1.20
   8   1  -2   24.10    1.20
   8   1  -2   23.50    1.30
   8   1  -2   22.70    1.30
   8   1  -2   24.20    1.20
   7  -1  -2   19.30    1.00
   7  -1  -2   18.90    1.10
   7  -1  -2   18.90    1.20
   7  -1  -2   19.70    1.40
   7  -1  -2   18.40    1.10
   7   1  -2   18.10    1.10
   7   1  -2   23.10    1.70
   7   1  -2   18.70    1.20
   7   1  -2   17.70    1.10
   7   1  -2   19.20    1.20
   6  -1  -2   18.60    1.30
   6  -1  -2   19.80    1.10
   6  -1  -2   21.10    1.80
   6  -1  -2   19.60    1.20
   6  -1  -2   24.10    2.20
   6  -1  -2   19.90    1.20
   6   1  -2   19.80    1.80
   6   1  -2   21.30    1.30
   6   1  -2   22.30    1.10
   6   1  -2   22.60    1.30
   6   1  -2   21.90    1.30
   5  -1  -2   22.40    1.10
   5  -1  -2   21.80    1.00
   5   1  -2   21.10    1.10
   5   1  -2   21.90    1.20
   4  -1  -2  152.48    4.50
   4  -1  -2  152.68    4.20
  -4   1   2  154.58    4.30
   4   1  -2  160.08    4.60
   3  -1  -2   25.80    0.70
   3  -1  -2   23.60    0.90
  -3   1   2   25.60    0.80
   3   1  -2   22.70    0.90
   2  -1  -2   24.70    0.80
  -2  -1   2   23.80    0.90
   2  -1  -2   26.20    0.70
  -2   1   2   25.10    0.90
   2   1  -2   24.70    0.80
   1  -1  -2   71.59    2.00
  -1  -1   2   75.99    2.10
   1  -1  -2   72.59    2.00
  -1  -1   2   74.49    2.00
   1   1  -2   71.99    2.00
  -1   1   2   72.29    2.10
   0  -1  -2   38.50    1.20
   0  -1  -2   43.40    1.20
   0  -1   2   41.10    1.20
   0  -1   2   39.60    1.20
   0   1  -2   40.20    1.20
   0   1   2   39.30    1.20
   0   1   2   41.60    1.20
   0   1  -2   37.10    1.20
  -1  -1  -2  668.73   16.90
   1  -1   2  600.04   17.00
   1  -1   2  664.33   16.80
  -1  -1  -2  631.84   17.00
  -1   1  -2  642.34   16.90
   1   1   2  656.93   16.80
   1   1   2  582.94   16.90
  -1   1  -2  575.24   16.90
   2  -1   2 1498.45   43.80
   2  -1   2 1674.23   43.40
  -2  -1  -2 1638.64   43.30
  -2  -1  -2 1609.44   43.90
   2   1   2 1732.43   43.30
  -2   1  -2 1676.23   43.40
  -2   1  -2 1570.74   43.50
   2   1   2 1548.55   43.70
   3  -1   2  150.68    4.10
   3  -1   2  142.89    4.20
   3   1   2  157.28    4.20
  -3   1  -2  138.99    4.20
   3   1   2  158.98    4.10
   4  -1   2   60.19    2.00
   4  -1   2   58.79    2.00
   4  -1   2   62.69    1.80
   4   1   2   59.39    2.00
   4   1   2   61.09    1.80
   4   1   2   63.49    2.00
  -4   1  -2   63.39    2.00
   5  -1   2    3.40    0.70
  -5  -1  -2    3.00    0.70
   5  -1   2    2.80    0.60
  -5   1  -2    3.10    0.80
   5   1   2    3.00    0.60
   5   1   2    3.30    0.70
   6  -1   2   42.10    1.80
   6  -1   2   39.90    1.70
   6  -1   2   42.30    1.60
   6  -1   2   41.00    1.70
  -6  -1  -2   41.30    2.10
   6  -1   2   41.10    1.60
   6   1   2   40.00    1.70
   6   1   2   42.90    1.90
   6   1   2   39.60    1.60
   6   1   2   40.00    1.70
  -6   1  -2   38.60    2.00
   6   1   2   41.90    1.80
   7  -1   2  105.19    3.30
   7  -1   2   99.29    3.20
   7  -1   2  103.79    3.30
   7  -1   2  106.49    3.30
   7  -1   2  101.69    3.20
   7   1   2  104.19    3.30
   7   1   2  102.79    3.30
   7   1   2  102.89    3.30
   7   1   2  102.69    3.20
   7   1   2  103.29    3.20
   8  -1   2    0.30    0.40
   8  -1   2   -0.10    0.40
   8  -1   2   -0.80    0.40
   8  -1   2   -0.10    0.40
   8   1   2   -0.20    0.40
   8   1   2   -0.30    0.40
   8   1   2    0.20    0.40
   8   1   2    0.20    0.40
   8   1   2    0.80    0.50
   9  -1   2   71.99    2.40
   9  -1   2   71.19    2.40
   9  -1   2   70.99    2.30
   9  -1   2   70.09    2.50
   9   1   2   69.29    2.30
   9   1   2   73.39    2.30
   9   1   2   72.39    2.40
   9   1   2   72.99    2.40
  10  -1   2    0.10    0.30
  10  -1   2   -0.50    0.20
  10  -1   2   -1.20    0.40
  10  -1   2    0.30    0.40
  10   1   2    0.10    0.30
  10   1   2    0.10    0.30
  10   1   2    0.10    0.50
  10  -2  -2    1.40    0.40
  10  -2  -2    1.50    0.50
  10  -2  -2    1.40    0.30
  10   2  -2    1.60    0.40
  10   2  -2    1.50    0.30
  10   2  -2    1.60    0.40
   9  -2  -2   47.30    1.70
   9  -2  -2   46.80    1.80
   9  -2  -2   48.00    1.80
   9  -2  -2   43.90    1.80
   9  -2  -2   45.90    1.70
   9   2  -2   47.00    1.90
   9   2  -2   46.70    1.80
   9   2  -2   44.60    2.00
   8  -2  -2    1.30    0.50
   8  -2  -2    0.90    0.40
   8  -2  -2    1.10    0.50
   8  -2  -2    0.10    0.40
   8  -2  -2    1.20    0.40
   8   2  -2    0.50    0.40
   8   2  -2    2.60    0.80
   8   2  -2    1.30    0.60
   8   2  -2    0.90    0.50
   8   2  -2    0.90    0.50
   7  -2  -2   32.50    1.40
   7  -2  -2   33.10    1.60
   7  -2  -2   33.70    1.50
   7   2  -2   35.60    1.80
   7   2  -2   33.90    1.50
   7   2  -2   33.90    1.60
   6  -2  -2   12.90    1.20
   6  -2  -2   11.00    1.20
   6  -2  -2   13.70    0.80
   6  -2  -2   12.50    1.10
   6  -2  -2   11.80    1.10
   6   2  -2   15.60    1.20
   6   2  -2    7.30    1.60
   6   2  -2   12.60    1.10
   6   2  -2   13.00    1.00
   6   2  -2   12.80    1.10
   5  -2  -2    0.40    0.40
   5  -2  -2   -0.20    0.40
   5   2  -2   -0.10    0.30
   5   2  -2   -0.10    0.60
   4  -2  -2   55.79    1.60
  -4  -2   2   57.39    1.60
   4  -2  -2   54.09    1.80
  -4  -2   2   52.89    1.50
   4   2  -2   57.09    1.90
  -4   2   2   54.59    1.70
  -3  -2   2  329.17    8.80
  -3  -2   2  330.57    8.80
   3  -2  -2  333.07    9.00
   3  -2  -2  323.97    8.90
  -3   2   2  340.17    8.90
   3   2  -2  315.17    9.00
   2  -2  -2  181.38    5.00
  -2  -2   2  183.28    5.00
   2  -2  -2  176.48    5.10
  -2  -2   2  184.68    4.90
  -2  -2   2  182.28    5.10
  -2   2   2  192.68    5.00
  -2   2   2  182.28    5.10
   1  -2  -2   33.30    1.00
  -1  -2   2   32.30    1.00
   1  -2  -2   32.50    1.00
  -1  -2   2   30.10    1.00
  -1  -2   2   33.00    0.90
   1   2  -2   29.20    1.00
   1   2  -2   32.90    0.90
  -1   2   2   33.50    1.00
   0  -2   2  272.27    7.10
   0  -2   2  255.17    7.10
   0  2  -2  267.67    7.10
   0  -2   2  262.77    7.10
   0  -2  -2  264.37    7.10
   0   2  -2  248.18    7.10
   0   2   2  262.27    7.10
   0   2   2  276.37    7.10
   0   2  -2  254.17    7.10
  -1  -2  -2  271.67    7.70
   1  -2   2  287.87    7.70
   1  -2   2  287.47    7.70
  -1  -2  -2  282.37    7.70
  -1   2  -2  288.37    7.70
   1   2   2  284.17    7.70
   1   2   2  275.07    7.70
  -1   2  -2  290.77    7.70
  -2  -2  -2 3019.40   81.79
   2  -2   2 2987.60   81.79
   2  -2   2 2967.50   81.09
   2   2   2 3136.59   81.29
   2   2   2 3078.09   81.79
  -2   2  -2 3011.80   81.89
   3  -2   2   99.79    3.00
   3  -2   2  104.79    2.90
   3   2   2  101.39    3.00
   3   2   2   98.29    2.90
  -3   2  -2  103.39    3.00
   3   2   2  101.79    2.90
   4  -2   2   23.40    0.90
   4  -2   2   24.90    1.00
   4   2   2   24.70    0.90
   4   2   2   23.00    1.00
   4   2   2   23.90    1.00
  -4   2  -2   24.20    1.00
   4   2   2   23.80    1.10
   5  -2   2  247.08    6.80
  -5  -2  -2  239.98    6.90
   5  -2   2  245.38    7.10
   5  -2   2  230.98    6.80
  -5   2  -2  232.28    6.90
   5   2   2  241.28    6.70
   5   2   2  234.88    6.80
   6  -2   2   36.20    1.70
   6  -2   2   35.40    1.60
  -6  -2  -2   32.90    2.00
   6  -2   2   39.00    1.60
   6  -2   2   34.90    1.50
   6  -2   2   37.20    1.50
   6   2   2   38.50    1.60
   6   2   2   35.30    1.40
   6   2   2   37.30    1.60
  -6   2  -2   35.40    2.00
   6   2   2   36.20    1.60
   6   2   2   32.00    1.80
   7  -2   2    0.20    0.50
   7  -2   2   -0.30    0.40
   7  -2   2   -0.20    0.50
   7  -2   2    0.40    0.50
   7  -2   2    0.30    0.50
   7   2   2   -0.60    0.60
   7   2   2    0.00    0.50
   7   2   2    0.00    0.60
   7   2   2    0.30    0.40
   7   2   2   -0.60    0.50
   8  -2   2    1.70    0.50
   8  -2   2    0.90    0.50
   8  -2   2    0.80    0.50
   8  -2   2    0.70    0.40
   8   2   2    0.30    0.50
   8   2   2    1.20    0.50
   8   2   2    0.50    0.40
   8   2   2    0.90    0.50
   8   2   2    1.70    0.50
   9  -2   2   10.20    0.80
   9  -2   2   10.60    0.90
   9  -2   2   11.10    0.80
   9  -2   2   10.60    0.80
   9   2   2   10.80    0.80
   9   2   2   11.30    0.90
   9   2   2   10.20    0.90
   9   2   2   10.40    0.90
  10  -2   2    0.50    0.40
  10  -2   2    0.70    0.30
  10  -2   2    0.60    0.30
  10  -2   2    0.70    0.40
  10   2   2    1.20    0.30
  10   2   2    1.40    0.50
  10  -3  -2    4.10    0.60
  10  -3  -2    4.30    0.60
  10  -3  -2    5.60    0.80
  10   3  -2    4.60    0.60
  10   3  -2    3.80    0.70
  10   3  -2    3.90    0.50
   9  -3  -2   32.50    1.40
   9  -3  -2   32.90    1.40
   9  -3  -2   33.40    2.00
   9  -3  -2   33.90    1.70
   9   3  -2   33.70    1.40
   9   3  -2   35.30    1.40
   8  -3  -2   -0.40    0.50
   8  -3  -2   -0.30    0.30
   8  -3  -2   -0.40    0.40
   8  -3  -2    0.00    0.50
   8  -3  -2    0.50    0.50
   8   3  -2   -0.20    0.50
   8   3  -2    0.10    0.40
  -8   3   2   -0.10    0.60
   8   3  -2    0.20    0.40
   8   3  -2   -1.30    0.70
   8   3  -2    0.00    1.00
   7  -3  -2    0.00    0.40
   7  -3  -2    0.80    0.50
   7  -3  -2    0.30    0.60
   7  -3  -2    0.80    0.40
   7   3  -2    0.30    0.50
   7   3  -2    0.30    0.80
   7   3  -2    0.60    1.00
   7   3  -2    0.70    0.50
   7   3  -2    0.00    0.60
   6  -3  -2   17.70    1.00
   6  -3  -2   18.40    1.20
   6  -3  -2   17.20    1.10
   6  -3  -2   18.30    1.30
   6  -3  -2   19.10    1.10
   6   3  -2   18.80    1.20
   6   3  -2   17.90    1.40
   6   3  -2   19.50    1.20
   6   3  -2   18.00    1.70
   6   3  -2   18.30    1.20
   5  -3  -2  265.37    7.30
   5  -3  -2  260.97    7.30
   5  -3  -2  254.87    7.20
   5   3  -2  248.68    7.20
   4  -3  -2  115.59    3.30
   4  -3  -2  117.59    3.40
  -4  -3   2  117.89    3.30
  -4  -3   2  117.29    3.20
   4  -3  -2  112.29    3.40
   4   3  -2  115.29    3.50
   3  -3  -2  514.55   14.30
  -3  -3   2  543.45   14.20
  -3  -3   2  545.25   14.20
   3  -3  -2  524.45   14.30
   3   3  -2  524.45   14.30
  -3   3   2  522.35   14.30
  -2  -3   2    0.70    0.10
   2  -3  -2    0.50    0.10
  -2  -3   2    0.80    0.20
   2  -3  -2    0.40    0.10
  -2  -3   2    0.50    0.20
  -2   3   2    0.50    0.20
  -2   3   2    0.50    0.20
   2   3  -2    0.50    0.10
   1  -3  -2  475.65   13.30
  -1  -3   2  488.05   13.20
   1  -3  -2  473.25   13.20
  -1  -3   2  489.55   13.20
   1   3  -2  482.95   13.20
   1   3  -2  493.55   13.20
  -1   3   2  527.15   13.20
  -1   3   2  503.35   13.20
   0  -3   2  663.93   19.50
   0  -3   2  740.63   19.40
   0  -3  -2  763.02   19.50
   0  -3  -2  690.63   19.60
   0   3  -2  769.32   19.50
   0   3   2  772.92   19.40
   0   3   2  725.33   19.50
   0   3  -2  673.73   19.50
   1  -3   2   53.99    1.50
   1  -3   2   49.60    1.60
  -1  -3  -2   50.59    1.60
  -1  -3  -2   51.59    1.50
  -1  -3  -2   53.09    1.50
  -1   3  -2   49.20    1.60
   1   3   2   54.59    1.50
  -1   3  -2   49.10    1.50
   2  -3   2   21.10    0.70
   2  -3   2   18.10    0.80
  -2  -3  -2   19.60    0.70
   2   3   2   19.40    0.90
  -2   3  -2   19.60    0.70
   2   3   2   23.10    0.70
   3  -3   2   51.09    1.70
  -3  -3  -2   49.30    1.70
   3  -3   2   53.99    1.60
  -3   3  -2   51.19    1.70
   3   3   2   53.89    1.60
   3   3   2   53.59    1.70
   3   3   2   52.69    1.60
   4  -3   2  181.88    5.20
   4  -3   2  184.48    5.10
   4  -3   2  180.08    5.00
  -4  -3  -2  177.38    5.20
  -4   3  -2  175.28    5.20
   4   3   2  177.98    5.00
   4   3   2  179.58    5.10
   4   3   2  182.38    5.00
   4   3   2  173.98    5.10
   5  -3   2   78.89    2.80
   5  -3   2   69.49    2.40
   5  -3   2   75.99    2.40
  -5  -3  -2   77.29    2.60
   5  -3   2   70.89    2.60
   5  -3   2   68.49    2.60
   5   3   2   75.89    2.40
   5   3   2   71.59    2.60
  -5   3  -2   72.19    2.60
   6  -3   2    5.50    1.00
   6  -3   2    5.30    0.90
   6  -3   2    6.10    0.90
   6  -3   2    6.80    1.00
   6  -3   2    6.20    0.70
  -6  -3  -2    5.80    1.60
   6   3   2    5.50    0.90
   6   3   2    5.40    1.00
   6   3   2    4.40    1.00
  -6   3  -2    6.60    1.20
   6   3   2    4.90    1.00
   6   3   2    5.80    0.80
   7  -3   2   20.00    1.20
   7  -3   2   19.30    1.10
   7  -3   2   20.50    1.20
   7  -3   2   21.10    1.10
   7   3   2   19.50    1.20
   7   3   2   20.50    1.30
   7   3   2   19.80    1.40
   7   3   2   18.80    1.10
   7   3   2   21.70    1.20
   8  -3   2    2.50    0.50
   8  -3   2    3.10    0.70
   8  -3   2    2.80    0.70
   8  -3   2    1.70    0.50
   8   3   2    1.70    0.50
   8   3   2    2.30    0.60
   8   3   2    2.00    0.60
   8   3   2    1.10    0.40
   8   3   2    2.00    0.50
   9  -3   2   11.90    0.80
   9  -3   2    9.90    0.80
   9  -3   2    9.60    0.80
   9   3   2    9.10    0.90
   9   3   2   11.50    0.90
   9   3   2    9.20    0.80
  10  -3   2    3.50    0.60
  10  -3   2    2.10    0.50
  10  -3   2    2.20    0.40
  10   3   2    3.20    0.50
  10   3   2    2.30    0.60
  10  -4  -2   24.00    1.00
  10  -4  -2   24.70    1.10
  10  -4  -2   25.10    1.00
  10   4  -2   24.30    1.00
  10   4  -2   24.40    1.00
  10   4  -2   22.50    1.10
   9  -4  -2    0.30    0.50
   9  -4  -2    0.20    0.40
   9  -4  -2    0.20    0.50
   9  -4  -2    0.30    0.40
   9   4  -2   -0.10    0.30
   9   4  -2    0.50    0.50
   9   4  -2   -0.40    0.40
   8  -4  -2    0.40    0.40
   8  -4  -2   -0.50    0.30
   8  -4  -2   -0.30    0.50
   8  -4  -2   -0.10    0.50
   8  -4  -2   -0.30    0.50
   8   4  -2    1.20    0.60
  -8   4   2   -0.30    0.60
   8   4  -2    0.70    0.40
   8   4  -2    0.10    0.70
   8   4  -2   -0.20    0.40
   7  -4  -2   57.99    2.10
   7  -4  -2   55.29    2.00
   7  -4  -2   52.59    2.10
   7  -4  -2   56.09    2.00
   7  -4  -2   56.99    2.00
   7   4  -2   53.69    2.00
  -7   4   2   54.49    2.20
   7   4  -2   54.39    2.10
   7   4  -2   55.39    2.30
   7   4  -2   57.39    2.10
   6  -4  -2    8.40    0.90
   6  -4  -2    6.20    1.20
   6  -4  -2    6.90    0.90
   6  -4  -2    7.90    0.90
   6  -4  -2    6.30    0.70
   6   4  -2    6.40    1.00
   6   4  -2    8.00    1.00
   6   4  -2    7.50    1.00
   6   4  -2    7.40    1.40
   5  -4  -2   45.80    1.70
   5  -4  -2   48.60    1.70
   5   4  -2   49.40    1.90
   4  -4  -2    1.30    0.40
   4  -4  -2    1.80    0.50
   4  -4  -2    1.10    0.30
  -4  -4   2    1.50    0.40
   4   4  -2    1.20    0.30
   3  -4  -2  107.59    3.00
   3  -4  -2  106.29    3.00
  -3  -4   2  106.49    2.90
  -3  -4   2  100.69    3.00
   3   4  -2  100.59    3.00
   3   4  -2  105.39    3.10
  -2  -4   2  800.72   22.10
  -2  -4   2  810.72   22.00
   2  -4  -2  778.92   22.00
   2  -4  -2  774.82   22.00
  -2   4   2  875.01   22.00
   2   4  -2  808.12   22.00
  -2   4   2  889.11   22.00
  -1  -4   2  799.92   21.10
   1  -4  -2  781.92   21.10
   1  -4  -2  774.02   21.10
   1   4  -2  772.12   21.10
  -1   4   2  816.92   21.10
   1   4  -2  776.42   21.10
  -1   4   2  781.62   21.10
   0  -4   2   11.30    0.50
   0  -4   2   11.00    0.50
   0  -4  -2   10.60    0.50
   0  -4  -2   11.40    0.40
   0   4  -2   11.90    0.90
   0   4  -2   10.60    0.40
   0   4   2   11.00    0.40
   1  -4   2   55.39    1.50
  -1  -4  -2   51.89    1.50
   1  -4   2   48.30    1.60
  -1  -4  -2   52.29    1.50
  -1   4  -2   52.49    1.50
   1   4   2   49.70    1.60
   1   4   2   51.29    1.50
  -2  -4  -2   63.49    1.90
   2  -4   2   62.09    1.80
   2  -4   2   58.69    1.90
   2  -4   2   59.19    1.90
   2   4   2   62.79    1.80
  -2   4  -2   61.29    1.90
   2   4   2   63.99    1.80
   3  -4   2   96.09    2.90
   3  -4   2   98.19    3.00
   3  -4   2  102.89    2.90
  -3  -4  -2  100.99    3.00
   3   4   2  102.09    2.90
   3   4   2   96.99    2.90
  -3   4  -2  105.99    3.00
   4  -4   2 2011.20   53.59
   4  -4   2 1944.61   53.39
   4  -4   2 2022.40   53.69
  -4  -4  -2 2011.50   53.69
  -4   4  -2 2033.40   53.69
   4   4   2 1961.40   53.49
   4   4   2 2014.50   53.59
   4   4   2 1992.20   53.49
   5  -4   2    0.40    0.50
   5  -4   2   -0.10    0.50
   5  -4   2   -0.20    0.60
   5  -4   2    1.30    0.80
  -5  -4  -2    0.60    0.60
   5  -4   2    1.30    0.60
  -5   4  -2    0.10    0.60
   5   4   2   -0.70    0.50
   5   4   2    0.80    0.80
   5   4   2   -0.20    0.70
   5   4   2    0.50    0.50
   5   4   2    1.30    0.80
  -6  -4  -2  259.27    7.80
   6  -4   2  242.58    7.00
   6  -4   2  250.07    7.10
   6  -4   2  238.48    7.10
   6  -4   2  251.87    7.00
   6   4   2  249.78    7.10
   6   4   2  242.48    7.00
   6   4   2  243.38    7.00
   6   4   2  239.18    7.00
  -6   4  -2  235.48    7.80
   7  -4   2    3.30    0.70
   7  -4   2    4.10    0.90
   7  -4   2    3.60    0.70
   7  -4   2    4.50    0.90
   7   4   2    7.60    1.30
   7   4   2    4.30    0.80
   7   4   2    4.40    0.70
   7   4   2    5.10    0.90
   7   4   2    4.00    0.90
   8  -4   2   -0.10    0.40
   8  -4   2    0.20    0.40
   8  -4   2    0.20    0.50
   8  -4   2    0.60    0.40
   8   4   2    0.30    0.40
   8   4   2    0.30    0.50
   8   4   2    0.80    0.50
   9  -4   2    6.50    0.70
   9  -4   2    6.80    0.70
   9  -4   2    6.90    0.70
   9  -4   2    7.40    0.70
   9   4   2    7.20    0.80
   9   4   2    5.40    1.10
   9   4   2    7.60    0.80
  -9   4  -2    6.50    0.70
  10  -4   2    2.90    0.50
  10  -4   2    3.10    0.50
  10   4   2    3.80    0.80
  10   4   2    4.10    0.80
  10  -5  -2   -0.10    0.30
  10  -5  -2    0.60    0.50
  10  -5  -2    0.60    0.50
  10   5  -2   -0.10    0.30
 -10   5   2   -0.20    0.30
  10   5  -2    0.20    0.30
   9  -5  -2    0.00    0.40
   9  -5  -2   -0.10    0.40
   9  -5  -2    0.30    0.40
   9  -5  -2    0.40    0.40
   9   5  -2   -0.60    0.40
   9   5  -2    0.00    0.40
   9   5  -2    0.30    0.60
   8  -5  -2   83.49    2.80
   8  -5  -2   81.79    2.60
   8  -5  -2   80.09    2.70
   8  -5  -2   83.99    2.70
   8   5  -2   84.09    2.70
   8   5  -2   84.89    2.90
   8   5  -2   84.49    2.70
   8   5  -2   86.09    2.80
  -8   5   2   80.99    2.80
   7  -5  -2   13.30    1.00
   7  -5  -2   13.80    1.00
   7  -5  -2   13.30    1.20
   7  -5  -2   14.00    1.00
   7  -5  -2   13.20    0.90
   7   5  -2   13.20    1.10
   7   5  -2   14.90    1.40
   7   5  -2   16.00    1.40
  -7   5   2   12.00    1.20
   7   5  -2   13.00    1.00
   6  -5  -2   24.10    1.10
   6  -5  -2   23.90    1.30
   6  -5  -2   24.60    1.20
   6  -5  -2   21.10    1.60
   6  -5  -2   26.90    1.20
   6   5  -2   24.90    1.40
  -6   5   2   22.40    1.40
   6   5  -2   25.40    1.60
   6   5  -2   25.80    1.30
   5  -5  -2   16.70    0.90
   5  -5  -2   18.30    1.40
   5  -5  -2   17.00    1.10
   5  -5  -2   19.10    1.30
   5  -5  -2   17.70    1.10
   5   5  -2   19.50    1.30
   5   5  -2   12.30    1.30
   5   5  -2   13.80    1.60
   5   5  -2   15.90    1.20
  -5   5   2   18.80    2.10
  -4  -5   2  110.59    3.10
   4  -5  -2  104.79    3.20
   4  -5  -2  104.49    3.20
   4   5  -2  104.09    3.20
   4   5  -2  105.19    3.10
  -3  -5   2 1528.65   42.30
   3  -5  -2 1575.14   42.30
   3  -5  -2 1567.84   42.20
   3   5  -2 1612.44   42.30
   3   5  -2 1603.04   42.20
   2  -5  -2   10.20    0.40
  -2  -5   2   10.00    0.50
   2  -5  -2    9.90    0.50
  -2   5   2   11.00    0.50
   2   5  -2    9.90    0.60
   2   5  -2    9.10    0.50
  -2   5   2   10.70    0.50
  -1  -5   2   28.00    1.00
   1  -5  -2   26.70    1.00
  -1  -5   2   30.20    1.00
  -1   5   2   26.20    0.90
   1   5  -2   30.00    0.90
   1   5  -2   29.20    1.00
  -1   5   2   26.90    1.00
   0  -5   2   92.09    2.60
   0  -5  -2   87.79    2.70
   0  -5   2   86.79    2.70
   0   5   2   96.49    2.60
   0   5  -2   93.59    2.60
   0   5   2   92.89    2.60
   0   5  -2   94.39    2.70
  -1  -5  -2    0.30    0.20
  -1  -5  -2    0.80    0.30
   1  -5   2    0.20    0.20
   1  -5   2    0.10    0.20
  -1  -5  -2    0.20    0.10
  -1   5  -2    0.00    0.10
   1   5   2    0.50    0.20
   1   5   2   -0.10    0.20
  -2  -5  -2  579.94   16.00
   2  -5   2  591.64   16.10
   2  -5   2  598.44   16.00
   2  -5   2  621.94   16.00
   2   5   2  597.24   16.00
   2   5   2  580.34   16.00
  -2   5  -2  587.64   16.00
  -3  -5  -2  457.95   12.20
   3  -5   2  464.25   12.30
   3  -5   2  435.96   12.10
   3  -5   2  442.46   12.00
   3   5   2  421.26   12.00
   3   5   2  427.26   12.00
  -3   5  -2  459.55   12.10
   4  -5   2  779.12   21.80
   4  -5   2  797.42   22.00
   4  -5   2  804.22   21.90
  -4  -5  -2  833.42   22.00
  -4   5  -2  793.42   22.00
   4   5   2  817.92   21.90
   4   5   2  834.42   21.80
   4   5   2  815.82   21.80
   5  -5   2   17.00    1.40
  -5  -5  -2   17.40    1.30
   5  -5   2   15.80    1.00
   5  -5   2   16.30    1.00
   5  -5   2   16.20    1.30
   5  -5   2   16.60    1.50
   5  -5   2   14.50    1.30
   5   5   2   16.80    1.00
   5   5   2   14.00    1.40
   5   5   2   17.60    1.40
   5   5   2   15.40    1.00
   5   5   2   17.00    1.40
   5   5   2   18.30    1.70
  -5   5  -2   18.30    1.50
   6  -5   2   19.90    1.30
   6  -5   2   20.60    1.10
   6  -5   2   22.30    1.30
   6  -5   2   20.80    1.40
   6   5   2   21.90    1.50
   6   5   2   23.40    1.40
   6   5   2   21.20    1.10
   6   5   2   22.30    1.30
   7  -5   2    1.50    0.50
   7  -5   2    2.40    0.50
   7  -5   2    1.40    0.90
   7  -5   2    1.60    0.50
   7   5   2    1.90    0.60
   7   5   2    1.90    0.60
   7   5   2    2.60    0.60
   7   5   2    1.20    0.70
   8  -5   2   38.20    1.60
   8  -5   2   39.20    1.50
   8  -5   2   38.20    1.50
   8  -5   2   37.30    1.60
   8   5   2   37.10    1.70
   9  -5   2    0.50    0.40
   9  -5   2    0.30    0.40
   9  -5   2    0.40    0.30
   9  -5   2    0.80    0.40
   9   5   2    0.50    0.40
  -9   5  -2    0.00    0.40
   9   5   2    0.60    0.50
  10  -6  -2    0.20    0.40
  10  -6  -2    0.50    0.30
  10  -6  -2    0.10    0.50
 -10   6   2    0.10    0.30
  10   6  -2    0.10    0.30
   9  -6  -2    5.30    0.70
   9  -6  -2    6.20    0.70
   9  -6  -2    6.70    0.70
   9  -6  -2    5.40    0.80
   9   6  -2    5.80    0.70
   9   6  -2    5.70    0.70
   8  -6  -2   50.69    1.90
   8  -6  -2   51.69    1.90
   8  -6  -2   52.29    1.80
   8  -6  -2   50.29    1.90
   8   6  -2   53.19    1.90
  -8   6   2   50.39    2.00
   8   6  -2   52.59    2.10
   8   6  -2   53.09    1.80
   7  -6  -2    1.00    0.50
   7  -6  -2    1.40    0.60
   7  -6  -2    0.50    0.40
   7  -6  -2    0.80    0.40
   7   6  -2    1.50    0.50
  -7   6   2    1.80    0.60
   7   6  -2    1.00    0.50
   7   6  -2    2.50    0.70
   6  -6  -2   -1.10    0.80
   6  -6  -2    0.30    0.50
   6  -6  -2    0.00    0.40
   6  -6  -2   -0.30    0.40
   6   6  -2   -0.10    0.50
   6   6  -2   -0.20    0.60
  -6   6   2   -0.30    0.60
   6   6  -2    0.70    0.70
   5  -6  -2    7.90    1.20
   5  -6  -2    9.80    0.90
   5  -6  -2    9.60    0.70
   5   6  -2    7.40    1.60
   5   6  -2    7.10    1.20
  -5   6   2    7.20    1.20
   5   6  -2    7.70    1.30
   5   6  -2    7.20    1.10
   4  -6  -2   44.80    1.70
  -4  -6   2   48.00    1.60
   4  -6  -2   47.90    1.60
   4   6  -2   46.20    1.60
   4   6  -2   44.20    1.70
  -3  -6   2   53.99    1.70
   3  -6  -2   52.89    1.80
   3  -6  -2   52.99    1.80
   3   6  -2   54.99    1.80
  -3   6   2   52.49    1.70
   3   6  -2   54.49    1.70
   2  -6  -2  168.18    4.90
  -2  -6   2  175.18    4.90
  -2   6   2  172.38    4.80
  -2   6   2  180.58    4.80
   2   6  -2  175.98    4.90
   2   6  -2  170.68    4.80
   1  -6  -2   66.29    2.00
  -1  -6   2   66.09    1.90
  -1  -6   2   63.09    2.00
  -1   6   2   66.19    2.00
   1   6  -2   62.59    2.00
   1   6  -2   66.09    1.90
  -1   6   2   65.79    1.90
   0  -6   2  284.87    7.90
   0  -6  -2  280.27    8.10
   0   6  -2  277.87    7.80
   0   6  -2  278.47    7.60
   0   6   2  286.47    7.80
   0   6   2  291.97    7.80
  -1  -6  -2  521.15   13.50
  -1  -6  -2  519.45   13.50
   1  -6   2  480.45   13.60
   1  -6   2  473.15   13.70
  -1  -6  -2  516.55   13.70
  -1   6  -2  514.05   13.50
  -1   6  -2  514.55   13.50
   1   6   2  474.35   13.60
   1   6   2  497.45   13.60
  -2  -6  -2  156.58    4.50
   2  -6   2  161.98    4.40
  -2  -6  -2  158.38    4.40
   2  -6   2  153.28    4.50
   2   6   2  150.28    4.40
   2   6   2  154.38    4.40
  -2   6  -2  155.98    4.40
   3  -6   2  173.98    4.90
   3  -6   2  159.38    5.00
  -3  -6  -2  175.88    5.00
   3  -6   2  173.08    4.90
  -3  -6  -2  179.28    4.90
   3  -6   2  168.38    4.80
  -3   6  -2  174.48    4.90
   3   6   2  171.28    4.80
   3   6   2  172.58    4.80
   3   6   2  171.28    5.00
   4  -6   2  821.22   22.50
   4  -6   2  838.72   22.30
   4  -6   2  813.12   22.20
  -4  -6  -2  855.41   22.50
   4  -6   2  779.52   22.30
  -4   6  -2  823.42   22.40
   4   6   2  819.52   22.30
   4   6   2  850.21   22.30
   4   6   2  822.92   22.30
   5  -6   2    7.20    1.00
  -5  -6  -2    7.70    1.50
  -5  -6  -2    9.60    1.40
   5  -6   2    7.60    0.80
   5  -6   2    7.10    0.80
   5  -6   2    7.40    1.10
   5  -6   2    7.90    1.40
   5  -6   2    5.30    1.50
   5   6   2    5.10    0.90
   5   6   2   11.20    2.70
   5   6   2    6.20    1.50
   5   6   2   10.90    0.90
   5   6   2    8.00    0.80
   5   6   2    6.80    1.40
   6  -6   2  128.29    4.10
   6  -6   2  130.59    4.00
   6  -6   2  135.49    4.10
   6  -6   2  126.99    4.00
   6  -6   2  132.49    4.00
   6   6   2  135.89    4.10
   6   6   2  135.09    4.00
   6   6   2  130.99    4.10
   6   6   2  129.09    4.00
   7  -6   2   14.00    1.50
   7  -6   2   14.80    1.10
   7  -6   2   15.50    1.00
   7   6   2   14.80    1.30
   7   6   2   16.50    1.20
   7   6   2   17.50    1.20
   8  -6   2    1.00    0.50
   8  -6   2    0.30    0.50
   8  -6   2    1.00    0.50
   8   6   2    0.90    0.60
  -8   6  -2    0.40    0.50
   8   6   2    0.20    0.60
   8   6   2    1.80    1.10
   9  -6   2    8.70    0.60
   9  -6   2    7.30    0.70
   9  -6   2    8.80    0.80
   9   6   2    9.10    0.90
   9   6   2    7.80    1.00
  -9   6  -2    7.10    0.60
   9  -7  -2   10.90    0.80
   9  -7  -2   10.00    0.70
   9  -7  -2   11.30    0.80
   9   7  -2    9.90    0.80
  -9   7   2   12.00    0.70
   9   7  -2   10.40    0.80
   8  -7  -2   11.70    0.80
   8  -7  -2   12.00    0.90
   8  -7  -2   11.90    1.10
   8  -7  -2   12.20    1.20
   8   7  -2   10.50    1.30
  -8   7   2    9.50    1.30
   7  -7  -2   11.60    0.80
   7  -7  -2   11.30    0.90
   7  -7  -2   12.80    1.20
   7  -7  -2   10.20    1.00
  -7   7   2    9.70    1.10
   7   7  -2   11.90    1.00
   7   7  -2   11.80    1.20
   7   7  -2   11.50    1.00
   6  -7  -2   16.80    1.00
   6  -7  -2   15.30    1.00
   6  -7  -2   16.10    1.20
   6  -7  -2   16.40    1.50
   6   7  -2   17.60    1.30
  -6   7   2   16.00    1.30
   6   7  -2   18.90    1.30
   6   7  -2   13.30    1.10
   5  -7  -2   70.89    2.30
   5  -7  -2   63.99    2.20
   5  -7  -2   67.19    2.40
   5   7  -2   67.69    2.50
  -5   7   2   66.89    2.40
   5   7  -2   63.99    2.50
   5   7  -2   65.99    2.50
   5   7  -2   73.39    2.40
   4  -7  -2   44.80    1.90
   4  -7  -2   43.00    1.70
   4  -7  -2   45.00    1.60
  -4  -7   2   44.30    1.70
   4   7  -2   37.80    1.90
   4   7  -2   41.50    1.80
  -4   7   2   41.60    1.80
   4   7  -2   42.70    1.90
   4   7  -2   46.50    1.60
  -3  -7   2  216.18    6.00
   3  -7  -2  210.78    6.00
   3  -7  -2  213.18    6.10
   3   7  -2  208.98    6.00
  -3   7   2  214.88    6.00
   3   7  -2  212.38    6.00
   2  -7  -2  135.69    4.00
  -2  -7   2  141.99    4.10
   2  -7  -2  137.59    4.10
   2   7  -2  142.89    3.90
   2   7  -2  131.29    4.00
  -2   7   2  143.39    4.00
  -2   7   2  140.49    4.00
  -1  -7   2  378.86   10.60
   1  -7  -2  392.36   10.70
  -1   7   2  381.96   10.40
  -1   7   2  383.66   10.40
   1   7  -2  380.96   10.50
   1   7  -2  381.86   10.30
   0  -7  -2  174.28    4.90
   0  -7   2  185.68    5.00
   0   7  -2  168.68    4.80
   0   7   2  168.38    4.80
   0   7   2  158.98    4.80
   1  -7   2  146.49    4.20
  -1  -7  -2  152.58    4.30
   1  -7   2  147.99    4.30
   1   7   2  139.79    4.20
   2  -7   2   76.79    2.70
  -2  -7  -2   83.99    2.60
  -2  -7  -2   91.79    2.50
   2  -7   2   83.19    2.50
   2   7   2   79.69    2.50
  -2   7  -2   79.49    2.40
   2   7   2   86.09    2.50
   3  -7   2   45.40    1.50
   3  -7   2   42.30    1.80
  -3  -7  -2   47.30    1.70
   3  -7   2   41.10    1.70
  -3  -7  -2   44.30    1.70
   3  -7   2   43.60    1.50
   3   7   2   42.60    1.50
   3   7   2   43.00    1.80
   3   7   2   43.70    1.50
   4  -7   2   11.80    1.30
  -4  -7  -2   12.40    1.30
   4  -7   2   11.90    1.00
   4  -7   2   13.30    0.90
   4  -7   2   11.80    0.90
   4  -7   2   11.10    1.30
  -4  -7  -2   13.10    1.10
   4  -7   2    9.80    1.20
   4   7   2   11.90    0.80
   4   7   2   14.50    1.50
   4   7   2   11.00    1.60
   4   7   2   11.60    1.20
   4   7   2   12.30    1.40
   4   7   2    8.60    1.40
   4   7   2   13.00    0.70
   5  -7   2  403.76   11.30
   5  -7   2  397.26   11.40
   5  -7   2  424.06   11.30
   5  -7   2  413.76   11.40
   5  -7   2  387.26   11.90
   5  -7   2  421.56   11.30
   5   7   2  418.56   11.20
   5   7    406.96   11.30
   5   7   2  401.86   11.30
   6  -7   2  256.37    7.30
   6  -7   2  252.77    7.30
   6  -7   2  262.07    7.30
   6  -7   2  262.57    7.30
   6  -7   2  252.27    7.30
   6   7   2  251.07    7.30
   6   7   2  257.17    7.30
   6   7   2  246.98    7.40
   7  -7   2   40.50    1.60
   7  -7   2   38.80    1.60
   7  -7   2   41.40    1.70
   7  -7   2   42.10    1.60
   7   7   2   38.70    1.70
  -7   7  -2   39.00    1.60
   7   7   2   37.50    1.70
   8  -7   2   11.80    0.90
   8  -7   2   12.10    0.80
   8  -7   2   11.20    1.00
  -8   7  -2   13.40    0.90
   8   7   2   13.40    1.20
   8   7   2   13.60    1.20
   9  -7   2   -0.10    0.40
   9  -7   2    0.40    0.50
   9  -7   2    0.40    0.30
  -9   7  -2    0.80    0.30
   9  -8  -2    7.00    0.70
   9  -8  -2    7.10    0.60
   9  -8  -2    7.50    0.70
   9   8  -2    7.20    0.80
   9   8  -2    5.10    1.00
  -9   8   2    7.70    0.60
   8  -8  -2   18.10    1.10
   8  -8  -2   17.30    1.00
   8  -8  -2   17.50    0.90
  -8   8   2   16.60    1.40
   8   8  -2   17.10    1.40
   8   8  -2   16.10    1.00
   8   8  -2   17.00    1.10
  -8   8   2   15.90    0.90
   7  -8  -2   18.90    1.00
   7  -8  -2   18.80    1.20
   7  -8  -2   18.40    1.10
   7   8  -2   18.20    1.10
   7   8  -2   18.40    1.10
   7   8  -2   18.90    1.30
  -7   8   2   17.50    1.10
   6  -8  -2   57.19    2.00
   6  -8  -2   55.19    2.20
   6  -8  -2   56.09    2.00
   6   8  -2   56.89    2.10
   6   8  -2   54.99    2.30
  -6   8   2   56.39    2.10
   6   8  -2   58.79    2.20
   6   8  -2   56.49    2.20
   5  -8  -2   13.70    0.90
   5  -8  -2   14.10    1.40
  -5  -8   2   15.50    1.10
   5  -8  -2   15.20    1.00
  -5   8   2   14.10    1.20
   5   8  -2   16.70    1.20
   5   8  -2   15.70    1.30
   5   8  -2   14.10    1.10
   5   8  -2   15.60    1.30
   4  -8  -2    4.50    1.00
   4  -8  -2    4.30    0.90
   4  -8  -2    4.00    0.80
   4  -8  -2    2.80    0.70
  -4   8   2    3.10    0.60
   4   8  -2    3.10    0.80
   4   8  -2    2.50    0.80
   4   8  -2    3.30    0.70
   4   8  -2    3.00    0.70
   4   8  -2    3.50    0.70
   4   8  -2    3.20    0.70
   3  -8  -2    4.20    0.70
  -3  -8   2    3.50    0.80
   3  -8  -2    3.40    0.90
   3   8  -2    4.50    0.60
  -3   8   2    3.90    0.70
   3   8  -2    3.90    0.80
   3   8  -2    4.80    1.10
  -3   8   2    3.90    0.70
   2  -8  -2  115.59    3.70
  -2  -8   2  126.59    3.70
   2  -8  -2  119.89    3.60
   2   8  -2  128.19    3.60
  -2   8   2  117.89    3.50
   1  -8  -2  124.19    3.70
   1  -8  -2  128.19    4.00
  -1  -8   2  122.99    3.80
   1   8  -2  121.59    3.60
  -1   8   2  128.39    3.60
  -1   8   2  126.09    3.80
   0  -8   2    7.80    0.70
   0  -8  -2    7.90    0.70
   0   8   2    8.20    0.50
   0   8   2    8.20    0.60
   0   8  -2    6.30    0.50
   1  -8   2    4.30    0.40
   1  -8   2    4.00    0.70
  -1  -8  -2    4.90    0.70
   1   8   2    4.90    0.40
   1   8   2    4.50    0.50
   2  -8   2    0.80    0.50
   2  -8   2    1.00    0.30
  -2  -8  -2    0.70    0.40
   2   8   2    1.20    0.30
   2   8   2    0.70    0.30
   2   8   2    0.80    0.90
   3  -8   2   36.60    1.60
   3  -8   2   39.30    1.40
   3  -8   2   39.20    1.40
   3  -8   2   39.60    1.80
   3  -8   2   38.40    1.60
  -3  -8  -2   38.50    1.70
   3   8   2   36.40    1.70
   3   8   2   39.60    1.70
   3   8   2   37.70    1.70
  -3   8  -2   35.80    1.60
   3   8   2   36.90    1.40
   3   8   2   38.10    1.70
   4  -8   2   59.99    2.10
   4  -8   2   61.49    2.20
   4  -8   2   58.69    2.10
   4  -8   2   67.29    2.20
  -4  -8  -2   61.39    2.50
   4  -8   2   59.19    2.60
   4   8   2   59.09    2.30
   4   8   2   60.69    2.00
   4   8   2   59.29    2.00
  -4   8  -2   61.29    2.10
   4   8   2   53.79    2.60
   4   8   2   56.39    2.20
   4   8   2   54.89    2.20
   5  -8   2   36.40    1.50
   5  -8   2   36.10    1.60
   5  -8   2   33.70    1.50
   5   8   2   28.20    2.40
   5   8   2   35.00    1.50
   5   8   2   35.60    1.80
  -5   8  -2   35.30    1.50
   5   8   2   35.90    1.60
   6  -8   2    4.80    0.80
   6  -8   2    2.40    0.60
   6  -8   2    3.60    0.80
   6  -8   2    2.10    0.40
  -6   8  -2    4.10    0.80
   7  -8   2   11.50    0.80
   7  -8   2   10.40    1.20
   7  -8   2   11.10    1.00
  -7   8  -2   11.40    0.80
   8  -8   2   22.60    1.30
   8  -8   2   21.80    1.00
   8  -8   2   21.50    1.10
  -8   8  -2   22.20    1.00
   9  -8   2    7.00    0.60
  -9   8  -2    6.40    0.50
  -9   8  -2    7.20    0.90
   9  -9  -2    2.60    0.70
   9  -9  -2    4.10    0.50
   9  -9  -2    3.30    0.70
  -9   9   2    3.30    0.60
   8  -9  -2   14.70    1.00
   8  -9  -2   13.50    1.10
   8  -9  -2   14.10    1.00
   8   9  -2   15.00    1.30
   8   9  -2   16.50    1.00
   8   9  -2   14.50    0.90
  -8   9   2   14.60    0.90
   7  -9  -2    4.40    0.90
   7  -9  -2    3.70    0.80
   7  -9  -2    3.60    0.60
   7   9  -2    4.10    0.80
   7   9  -2    4.10    0.90
   7   9  -2    4.80    0.90
  -7   9   2    3.60    0.70
  -7   9   2    2.60    0.50
   6  -9  -2    5.30    0.80
   6  -9  -2    4.10    0.70
   6  -9  -2    5.80    0.70
   6   9  -2    5.50    1.00
   6   9  -2    4.20    0.80
  -6   9   2    3.90    0.80
   6   9  -2    5.30    1.00
  -6   9   2    5.60    0.90
   6   9  -2    4.00    0.90
  -5  -9   2   90.29    2.90
   5  -9  -2   88.19    2.80
   5  -9  -2   84.49    2.80
   5   9  -2   86.19    3.00
  -5   9   2   82.79    2.90
   5   9  -2   87.89    2.80
   5   9  -2   92.89    2.90
  -5   9   2   84.79    2.80
   5   9  -2   86.09    3.00
   5   9  -2   82.59    2.90
   4  -9  -2   11.30    2.00
   4  -9  -2    9.70    0.80
   4  -9  -2   10.20    0.90
   4   9  -2    7.50    1.20
  -4   9   2   10.00    1.10
   4   9  -2    8.50    1.10
   4   9  -2    9.40    1.00
  -4   9   2    8.70    1.00
   4   9  -2    8.10    1.40
   4   9  -2   10.70    1.00
   3  -9  -2   11.00    0.90
  -3  -9   2   10.50    1.30
   3  -9  -2   11.00    1.30
   3   9  -2   11.20    1.10
   3   9  -2   10.40    1.20
  -3   9   2   10.80    1.20
   3   9  -2    9.60    1.10
  -3   9   2   13.90    1.10
  -3   9   2    9.00    1.20
   3   9  -2   11.80    0.80
   3   9  -2   12.10    1.20
   2  -9  -2   54.19    1.90
  -2  -9   2   53.39    2.00
   2  -9  -2   55.19    2.10
   2   9  -2   49.99    2.00
   2   9  -2   51.99    2.00
   2   9  -2   52.29    2.00
  -2   9   2   53.09    1.80
   2   9  -2   54.49    1.80
  -2   9   2   48.80    2.00
   2   9  -2   53.19    2.10
  -2   9   2   51.89    2.00
   1  -9  -2   74.59    2.40
  -1  -9   2   77.09    2.60
   1  -9  -2   74.99    2.60
  -1   9   2   73.59    2.30
   1   9  -2   69.69    2.60
  -1   9   2   73.19    2.60
  -1   9   2   76.69    2.70
   1   9  -2   73.79    3.00
   1   9  -2   75.09    2.30
  -1   9   2   71.99    2.30
   0  -9  -2   84.19    3.00
   0  -9   2   95.69    3.00
   0   9   2   93.79    2.80
   0   9   2   91.59    2.80
  -1  -9  -2   35.60    1.50
   1  -9   2   35.60    1.60
   1  -9   2   37.10    1.30
   1   9   2   34.30    1.50
   1   9   2   33.40    1.60
   1   9   2   34.60    1.50
   1   9   2   33.20    1.30
  -1   9  -2   33.50    1.60
   1   9   2   33.50    1.90
   1   9   2   34.90    1.30
  -1   9  -2   33.00    1.50
  -2  -9  -2  102.09    3.20
   2  -9   2  100.39    3.00
   2  -9   2   92.49    3.30
   2   9   2   96.09    3.10
   2   9   2   94.39    3.30
   2   9   2   98.09    3.00
  -2   9  -2   90.09    3.30
   2   9   2  101.39    3.10
   2   9   2   98.79    3.10
  -2   9  -2   94.59    3.10
   3  -9   2    0.30    0.40
   3  -9   2    0.00    0.60
   3  -9   2    0.10    0.80
   3  -9   2    0.10    0.50
  -3  -9  -2    1.40    0.80
   3  -9   2    1.30    0.70
   3   9   2    0.50    0.60
   3   9   2    0.30    0.30
  -3   9  -2    0.10    0.50
   3   9   2   -0.10    0.50
   3   9   2    0.80    0.40
   3   9   2   -0.40    0.80
  -3   9  -2    2.00    0.80
   3   9   2   -0.20    0.60
   4  -9   2   25.40    1.30
   4  -9   2   25.50    1.40
  -4  -9  -2   27.50    2.50
   4  -9   2   25.70    1.30
   4   9   2   24.10    1.10
  -4   9  -2   26.30    1.30
   4   9   2   24.80    1.20
  -4   9  -2   25.00    1.70
   4   9   2   18.60    1.70
   4   9   2   24.40    1.30
   4   9   2   25.90    1.40
   4   9   2   24.10    1.40
   5  -9   2   52.69    2.00
   5  -9   2   52.69    2.00
   5  -9   2   55.69    1.90
   5   9   2   51.39    2.10
   5   9   2   49.70    2.10
  -5   9  -2   55.59    1.90
   5   9   2   50.69    2.20
   5   9   2   53.09    2.10
   5   9   2   51.19    2.00
   6  -9   2   79.29    2.60
   6  -9   2   78.69    2.60
   6  -9   2   79.69    2.70
  -6   9  -2   82.19    2.60
   7  -9   2   32.50    1.50
   7  -9   2   33.20    1.40
   8  -9   2   12.40    0.90
   8  -9   2   11.60    0.70
  -8   9  -2   11.80    0.70
   8 -10  -2   18.00    0.80
   8 -10  -2   15.40    1.10
   8  10  -2   18.60    0.90
   8  10  -2   16.00    1.40
  -8  10   2   18.30    0.80
   7 -10  -2    6.00    1.20
   7 -10  -2    2.70    0.50
   7  10  -2    2.50    0.60
   7  10  -2    4.10    1.00
   7  10  -2    3.10    0.60
  -7  10   2    2.80    0.70
   7  10  -2    3.30    0.70
  -7  10   2    4.00    1.00
   6 -10  -2    4.80    0.70
   6 -10  -2    3.00    1.20
   6 -10  -2    3.60    0.80
   6  10  -2    6.20    1.10
   6  10  -2    4.00    0.80
  -6  10   2    4.90    0.90
   6  10  -2    5.10    0.90
  -6  10   2    4.60    0.70
   6  10  -2    3.60    0.70
   5 -10  -2   54.79    2.00
   5 -10  -2   53.19    2.00
  -5 -10   2   60.09    2.20
   5  10  -2   57.69    2.20
   5  10  -2   55.69    2.10
   5  10  -2   54.59    2.10
  -5  10   2   56.59    2.10
   5  10  -2   58.49    2.00
  -5  10   2   55.69    2.00
   5  10  -2   54.39    2.20
   4 -10  -2    6.80    0.80
   4 -10  -2    6.00    0.80
   4  10  -2    8.80    1.00
  -4  10   2    8.10    0.90
   4  10  -2    6.80    1.00
   4  10  -2    6.10    1.00
   4  10  -2    8.40    1.10
  -4  10   2    6.00    1.00
   3 -10  -2   25.50    1.20
   3 -10  -2   25.80    1.20
  -3 -10   2   23.60    2.20
   3 -10  -2   22.20    2.00
   3  10  -2   24.30    1.40
   3  10  -2   26.00    1.40
   3  10  -2   26.50    1.30
  -3  10   2   24.70    1.40
   3  10  -2   24.40    1.90
  -3  10   2   23.80    1.40
   3  10  -2   23.50    1.30
  -3  10   2   25.30    1.30
  -3  10   2   23.40    1.60
   3  10  -2   24.60    1.10
   2 -10  -2   40.20    2.10
   2 -10  -2   39.20    1.70
  -2 -10   2   38.50    2.10
  -2  10   2   39.70    1.80
   2  10  -2   41.30    1.80
   2  10  -2   42.50    1.70
  -2  10   2   37.90    1.90
  -2  10   2   40.20    1.70
  -2  10   2   41.10    1.70
   2  10  -2   38.30    1.50
  -2  10   2   41.10    1.50
  -2  10   2   36.30    1.70
   2  10  -2   40.10    1.80
   2  10  -2   37.70    1.60
   1 -10  -2    0.60    0.60
  -1 -10   2    1.10    0.70
   1 -10  -2    0.40    0.60
  -1  10   2    1.00    0.40
   1  10  -2    0.40    0.50
   1  10  -2    0.70    0.60
  -1  10   2    0.50    0.60
   1  10  -2    0.40    0.60
  -1  10   2    1.30    0.60
   1  10  -2    0.50    0.60
  -1  10   2    1.20    0.50
   1  10  -2    1.90    0.70
  -1  10   2   -0.20    0.80
  -1  10   2    0.30    0.60
   0 -10   2   41.30    1.90
   0 -10   2   37.80    1.50
   0 -10  -2   41.10    1.70
   0 -10  -2   39.90    1.80
   0  10   2   41.40    1.70
   0  10  -2   39.50    1.70
   0  10  -2   37.80    1.70
   0  10   2   39.80    1.60
   0  10  -2   38.70    1.60
   0  10   2   37.70    1.50
   0  10  -2   39.70    1.80
   0  10   2   40.40    1.70
   0  10   2   41.00    1.60
   0  10   2   38.50    1.70
   0  10  -2   35.10    1.70
   0  10   2   38.60    1.40
  -1 -10  -2   22.60    1.40
   1 -10   2   23.00    1.10
   1 -10   2   23.10    1.60
  -1  10  -2   21.40    1.30
   1  10   2   22.50    1.50
   1  10   2   24.20    1.30
   1  10   2   22.50    1.00
   1  10   2   23.10    1.20
  -1  10  -2   21.40    1.50
   1  10   2   21.20    1.00
  -1  10  -2   21.60    1.20
  -1  10  -2   24.10    1.40
   1  10   2   23.30    1.40
   1  10   2   24.20    1.30
  -1  10  -2   20.60    1.60
  -2 -10  -2   61.99    2.60
   2 -10   2   65.29    2.20
   2 -10   2   66.19    2.40
   2 -10   2   67.39    2.80
   2  10   2   63.49    2.50
  -2  10  -2   63.79    2.50
  -2  10  -2   64.29    2.30
   2  10   2   63.39    2.30
   2  10   2   65.39    2.30
   2  10   2   66.09    2.30
   2  10   2   67.09    2.40
  -2  10  -2   63.29    2.40
   2  10   2   64.59    2.20
   2  10   2   63.79    2.10
   3 -10   2   55.59    2.00
   3 -10   2   52.99    2.00
   3 -10   2   56.89    1.90
   3  10   2   57.09    2.10
   3  10   2   55.39    1.90
   3  10   2   54.79    2.00
   3  10   2   52.99    1.90
  -3  10  -2   52.69    2.00
   3  10   2   58.19    2.20
  -3  10  -2   53.79    2.20
   3  10   2   57.79    2.00
   4 -10   2   43.80    1.70
   4 -10   2   44.30    1.70
   4 -10   2   45.50    1.80
   4  10   2   44.80    1.70
   4  10   2   45.60    1.70
  -4  10  -2   42.80    2.10
  -4  10  -2   42.70    1.70
   4  10   2   41.40    2.00
  -4  10  -2   41.90    2.00
   4  10   2   44.00    1.80
   4  10   2   43.40    1.80
   4  10   2   42.40    1.70
   5 -10   2    0.50    0.60
   5 -10   2    0.50    0.40
   5 -10   2    0.90    0.40
   5  10   2    1.30    0.60
   5  10   2    2.10    0.70
   5  10   2    0.50    0.70
   5  10   2    2.00    0.60
  -5  10  -2    0.10    0.40
   5  10   2   -0.90    0.80
   6 -10   2    1.20    0.70
   6 -10   2    1.20    0.40
   6 -10   2    1.20    0.40
  -6  10  -2    0.60    0.40
   7 -10   2    9.50    0.70
   7 -10   2    9.40    1.00
   7 -10   2    8.30    1.00
  -7  10  -2    9.30    0.70
  -7  10  -2    9.70    1.20
   8 -10   2    0.30    0.30
  -8  10  -2   -0.30    0.30
   8 -11  -2    1.80    0.50
   8 -11  -2    1.50    0.40
  -8  11   2    1.30    0.30
   7 -11  -2   48.10    1.90
   7 -11  -2   50.89    1.80
  -7  11   2   50.69    1.90
   7  11  -2   53.59    1.80
   7  11  -2   55.39    1.90
  -7  11   2   53.19    1.80
   7  11  -2   50.99    1.90
   6 -11  -2    4.90    0.80
   6 -11  -2    4.00    0.60
  -6  11   2    3.40    0.80
   6  11  -2    3.30    0.80
   6  11  -2    6.50    0.80
   6  11  -2    3.20    0.70
  -6  11   2    3.20    0.70
  -5 -11   2  110.39    4.10
   5 -11  -2  107.99    3.40
   5 -11  -2  110.99    3.40
   5 -11  -2  113.89    3.70
  -5  11   2  110.89    3.40
   5  11  -2  112.69    3.40
   5  11  -2  108.59    3.50
  -5  11   2  108.49    3.50
   5  11  -2  107.89    3.50
   5  11  -2  109.29    3.50
   4 -11  -2   12.10    0.90
   4 -11  -2   13.20    1.00
  -4 -11   2   13.70    1.10
  -4  11   2   12.40    1.00
   4  11  -2   10.90    1.00
  -4  11   2   12.60    1.00
   4  11  -2   13.40    1.10
   4  11  -2   12.80    1.00
   4  11  -2   12.70    1.10
   3 -11  -2   52.29    1.90
   3 -11  -2   54.79    2.00
  -3 -11   2   54.49    2.00
   3 -11  -2   54.09    1.90
  -3  11   2   53.89    2.00
  -3  11   2   51.99    2.00
   3  11  -2   55.19    2.00
   3  11  -2   54.09    2.00
   3  11  -2   54.69    2.10
  -3  11   2   53.39    2.10
   3  11  -2   52.79    2.00
  -3  11   2   50.69    2.10
   2 -11  -2    4.40    1.00
  -2 -11   2    3.60    1.20
   2  11  -2    5.10    1.10
  -2  11   2    3.70    0.90
   2  11  -2    3.00    0.60
   2  11  -2    3.90    0.90
   2  11  -2    4.50    1.00
  -2  11   2    2.90    0.70
  -2  11   2    1.40    0.70
   2  11  -2    3.40    0.60
  -2  11   2    5.30    1.10
  -2  11   2    5.40    0.90
  -2  11   2    3.00    0.70
   1 -11  -2   47.60    1.90
  -1 -11   2   46.40    1.80
  -1 -11   2   50.09    2.50
   1  11  -2   50.49    1.90
   1  11  -2   50.79    1.90
   1  11  -2   50.49    1.90
  -1  11   2   .59    1.90
  -1  11   2   49.60    1.90
  -1  11   2   49.40    2.00
   1  11  -2   48.70    1.90
  -1  11   2   48.90    1.90
   1  11  -2   49.99    2.00
  -1  11   2   49.90    1.80
  -1  11   2   47.10    2.10
   0 -11   2   74.49    3.10
   0 -11  -2   72.89    3.10
   0 -11   2   75.89    2.50
   0  11   2   75.29    2.50
   0  11  -2   77.89    2.60
   0  11   2   78.19    2.60
   0  11   2   75.19    2.60
   0  11   2   74.39    2.80
   0  11  -2   78.29    2.60
   0  11   2   78.09    2.60
   0  11  -2   75.99    2.70
   0  11   2   76.79    2.70
   0  11  -2   77.99    2.60
   0  11  -2   74.79    2.50
   0  11   2   75.19    2.60
   1 -11   2    0.50    0.40
  -1  11  -2    1.00    0.50
   1  11   2    0.40    0.40
   1  11   2    1.50    0.70
  -1  11  -2    0.80    0.50
   1  11   2    0.90    0.50
   1  11   2    0.10    0.40
  -1  11  -2   -0.70    0.70
   1  11   2    0.50    0.50
   1  11   2    1.00    0.50
   1  11   2   -0.50    0.50
  -1  11  -2    1.50    0.60
  -1  11  -2    0.80    0.60
   2 -11   2    0.90    0.50
   2 -11   2    1.10    0.70
   2 -11   2    1.10    0.40
  -2  11  -2    1.20    0.80
   2  11   2    0.80    0.60
  -2  11  -2    1.00    0.60
   2  11   2    0.40    0.80
   2  11   2    0.80    0.70
   2  11   2    1.20    0.50
   2  11   2   -0.30    0.80
   2  11   2    1.60    0.50
  -2  11  -2   -0.30    0.60
   3 -11   2  158.58    4.80
   3 -11   2  167.68    4.80
   3 -11   2  162.68    4.80
   3  11   2  161.98    4.80
   3  11   2  160.28    4.80
   3  11   2  165.78    4.80
  -3  11  -2  162.68    4.90
   3  11   2  151.38    4.80
   3  11   2  165.08    4.80
   3  11   2  161.78    5.00
  -3  11  -2  167.68    4.80
   4 -11   2  233.38    6.70
   4 -11   2  232.18    6.60
   4  11   2  234.78    6.80
  -4  11  -2  232.98    6.80
   4  11   2  231.38    6.70
   4  11   2  230.28    6.70
  -4  11  -2  234.78    6.70
   4  11   2  230.48    6.70
   4  11   2  238.38    6.70
   5 -11   2    2.10    0.40
   5 -11   2    2.20    0.50
  -5  11  -2    4.50    0.80
   5  11   2    4.50    1.10
   5  11   2    3.60    0.90
   5  11   2    2.30    0.50
   5  11   2    2.40    0.70
   5  11   2    3.00    0.60
   6 -11   2   14.20    1.50
   6 -11   2   13.70    0.90
   6 -11   2   14.00    1.00
  -6  11  -2   13.30    1.00
   7 -11   2    3.20    0.60
  -7  11  -2    3.50    0.60
   8 -11   2    7.50    0.50
  -8  11  -2    8.00    0.50
   8 -12  -2    0.80    0.20
  -8  12   2    1.00    0.30
   7 -12  -2    1.40    0.60
   7 -12  -2    1.50    0.40
   7  12  -2    1.30    0.70
   7  12  -2    1.20    0.50
  -7  12   2    0.80    0.30
  -7  12   2    1.50    0.60
   6 -12  -2   50.49    1.90
   6 -12  -2   43.60    1.70
   6  12  -2   43.60    1.70
   6  12  -2   44.70    1.80
   6  12  -2   45.70    1.70
  -6  12   2   46.20    1.80
  -6  12   2   44.80    1.60
   5 -12  -2   16.30    0.90
   5 -12  -2   17.40    1.20
   5 -12  -2   17.10    1.10
   5  12  -2   16.90    1.00
  -5  12   2   16.30    1.00
   5  12  -2   16.90    1.10
   5  12  -2   15.50    1.10
  -5  12   2   18.20    1.00
   5  12  -2   15.80    1.10
   4 -12  -2    2.90    0.70
  -4 -12   2    2.40    0.70
   4  12  -2    4.90    0.80
   4  12  -2    4.10    0.80
   4  12  -2    3.50    0.80
   4  12  -2    4.40    0.90
  -4  12   2    4.20    0.80
  -4  12   2    4.30    0.80
   3 -12  -2   72.49    2.40
  -3 -12   2   70.89    2.50
   3 -12  -2   70.49    2.60
   3 -12  -2   70.19    2.40
  -3  12   2   69.29    2.40
   3  12  -2   70.29    2.50
   3  12  -2   70.89    2.50
  -3  12   2   72.19    2.50
  -3  12   2   71.99    2.50
   3  12  -2   73.59    2.60
  -3  12   2   71.99    2.40
   3  12  -2   73.59    2.50
   3  12  -2   71.59    2.40
  -2 -12   2  224.68    6.50
   2 -12  -2  218.38    6.50
  -2  12   2  225.78    6.50
  -2  12   2  227.88    6.50
   2  12  -2  225.38    6.60
   2  12  -2  225.88    6.60
   2  12  -2  227.58    6.50
  -2  12   2  227.18    6.50
  -2  12   2  224.68    6.60
   2  12  -2  229.88    6.60
   2  12  -2  224.78    6.50
  -2  12   2  226.68    6.50
  -1 -12   2    3.60    0.80
  -1  12   2    3.50    0.90
   1  12  -2    2.60    0.60
  -1  12   2    3.20    0.60
   1  12  -2    1.90    0.50
  -1  12   2    3.40    0.70
  -1  12   2    2.60    0.60
   1  12  -2    3.60    0.60
  -1  12   2    2.40    0.50
  -1  12   2    1.70    0.50
   1  12  -2    3.60    0.90
   1  12  -2    2.90    0.60
   0 -12   2   42.60    1.70
   0  12  -2   41.50    1.90
   0  12   2   39.90    1.70
   0  12  -2   43.30    1.90
   0  12   2   42.50    1.70
   0  12  -2   44.10    1.70
   0  12   2   42.80    1.70
   0  12  -2   42.30    1.70
   0  12  -2   42.80    1.80
   0  12   2   42.80    1.70
   0  12   2   43.90    1.80
   1 -12   2   13.40    1.00
   1  12   2   12.80    1.00
  -1  12  -2   14.30    1.10
   1  12   2   13.40    1.10
  -1  12  -2   12.80    1.10
  -1  12  -2   13.30    1.00
   1  12   2   13.40    1.00
   1  12   2   13.60    1.00
   1  12   2   13.00    0.90
  -1  12  -2   13.90    1.30
   1  12   2   10.20    1.20
   2 -12   2   53.09    2.00
   2 -12   2   49.50    2.00
   2 -12   2   48.00    1.90
   2  12   2   49.80    1.90
   2  12   2   49.20    1.90
  -2  12  -2   51.09    1.90
   2  12   2   51.39    1.90
   2  12   2   49.60    1.90
  -2  12  -2   50.19    2.00
   2  12   2   51.69    2.00
  -2  12  -2   49.10    2.00
   3 -12   2   74.69    2.50
   3 -12   2   76.19    2.70
   3 -12   2   72.69    2.60
  -3  12  -2   78.59    2.90
   3  12   2   73.49    2.50
   3  12   2   75.79    2.60
   3  12   2   71.29    2.50
  -3  12  -2   75.39    2.50
   3  12   2   68.99    2.50
   3  12   2   73.49    2.50
  -3  12  -2   75.29    2.60
   4 -12   2    5.10    0.80
   4 -12   2    5.90    0.70
  -4  12  -2    4.30    0.70
   4  12   2    5.50    0.90
   4  12   2    3.60    0.80
   4  12   2    4.80    0.90
   4  12   2    5.20    1.00
   4  12   2    4.60    0.80
  -4  12  -2    4.00    0.70
   5 -12   2    0.80    0.50
  -5  12  -2    0.90    0.50
   5  12   2    0.50    0.60
   5  12   2    1.10    0.60
   5  12   2    2.30    0.80
   5  12   2    1.70    0.70
   5  12   2    0.70    0.80
   6 -12   2    2.10    0.40
   6 -12   2    1.40    0.40
  -6  12  -2    1.50    0.40
   7 -12   2   20.30    0.80
  -7  12  -2   20.50    0.90
   7 -13  -2    3.70    0.50
   7  13  -2    4.30    0.90
  -7  13   2    4.10    0.60
   6 -13  -2   -0.30    0.70
   6 -13  -2   -0.10    0.30
  -6  13   2    1.00    0.40
   6  13  -2    0.00    0.40
   6  13  -2    0.00    0.50
  -6  13   2    0.00    0.40
   6  13  -2    0.30    0.40
   5 -13  -2    6.80    1.20
   5 -13  -2    6.70    0.90
  -5 -13   2    8.30    1.40
   5 -13  -2    7.10    0.70
   5  13  -2    7.30    0.90
  -5  13   2    6.60    0.80
  -5  13   2    6.10    0.90
   5  13  -2    6.80    0.80
   5  13  -2    7.90    1.00
   5  13  -2    6.90    0.80
   4 -13  -2    8.10    0.70
  -4 -13   2    8.50    1.10
   4 -13  -2    7.70    1.40
   4  13  -2    7.40    0.90
   4  13  -2    7.40    0.80
   4  13  -2    8.80    0.80
  -4  13   2    7.60    0.80
   4  13  -2    8.20    0.80
  -4  13   2    7.40    0.80
  -3 -13   2    0.60    0.70
   3 -13  -2    0.10    0.40
  -3  13   2    0.50    0.50
   3  13  -2    0.50    0.60
  -3  13   2    0.40    0.40
   3  13  -2    0.40    0.40
   3  13  -2    0.80    0.50
   3  13  -2   -0.20    0.40
  -3  13   2    0.00    0.70
   3  13  -2   -0.60    0.40
   2 -13  -2    1.70    0.40
  -2 -13   2    2.10    0.70
   2 -13  -2    1.50    0.70
   2  13  -2    1.30    0.60
   2  13  -2    1.90    0.50
   2  13  -2    1.30    0.50
   2  13  -2    2.20    0.50
  -2  13   2    1.30    0.60
   2  13  -2    1.30    0.50
  -2  13   2    1.70    0.50
  -2  13   2    2.30    0.60
  -2  13   2    1.30    0.60
  -2  13   2    1.90    0.50
  -1 -13   2    7.00    0.90
  -1  13   2    6.80    0.90
   1  13  -2    8.30    1.10
   1  13  -2    8.0    0.90
  -1  13   2    8.00    0.90
  -1  13   2    7.90    0.90
  -1  13   2    7.40    0.90
   1  13  -2    7.30    0.90
   1  13  -2    8.50    0.90
  -1  13   2    7.00    0.80
   1  13  -2    7.00    0.90
  -1  13   2    5.10    1.20
   0 -13   2   50.59    1.90
   0  13  -2   49.50    1.90
   0  13   2   43.80    1.80
   0  13   2   53.09    2.10
   0  13  -2   47.20    2.00
   0  13  -2   48.70    1.80
   0  13  -2   48.70    1.90
   0  13   2   50.89    2.00
   0  13   2   49.60    1.90
   0  13   2   51.89    1.90
   0  13   2   49.80    1.90
   1 -13   2    1.80    0.60
   1 -13   2    4.30    0.80
   1  13   2    4.00    0.90
   1  13   2    2.70    0.50
  -1  13  -2    4.20    0.80
   1  13   2    2.30    0.60
   1  13   2    4.10    0.80
   1  13   2    3.30    0.80
  -1  13  -2    3.20    0.90
  -1  13  -2    3.30    0.70
  -1  13  -2    2.50    0.60
   2 -13   2   58.49    2.30
   2 -13   2   59.09    2.10
   2 -13   2   59.49    2.20
  -2  13  -2   58.59    2.20
   2  13   2   59.59    2.20
  -2  13  -2   59.19    2.20
   2  13   2   57.69    2.10
   2  13   2   61.89    2.20
   2  13   2   60.89    2.10
  -2  13  -2   60.09    2.10
   2  13   2   60.29    2.10
   3 -13   2   11.10    1.30
   3 -13   2   12.30    1.70
   3 -13   2   10.70    1.00
  -3  13  -2   11.20    0.90
   3  13   2   11.50    1.00
  -3  13  -2   11.30    1.10
   3  13   2   11.60    0.90
   3  13   2    9.70    1.10
   3  13   2    9.90    0.90
   3  13   2   10.00    0.90
   4 -13   2    4.60    0.60
   4  13   2    4.00    0.70
   4  13   2    3.80    0.70
  -4  13  -2    3.30    0.70
   4  13   2    3.00    0.60
   4  13   2    4.90    0.70
  -4  13  -2    3.00    0.70
   4  13   2    4.10    1.10
   5 -13   2   25.80    1.20
   5 -13   2   25.00    1.10
  -5  13  -2   25.30    1.10
   5  13   2   26.60    1.50
   5  13   2   25.70    1.30
   5  13   2   27.40    1.30
   6 -13   2    8.70    0.70
   6 -13   2    7.70    0.70
  -6  13  -2    7.70    0.60
   6 -14  -2    3.60    0.50
   6  14  -2    4.20    0.70
  -6  14   2    3.20    0.70
  -6  14   2    3.50    0.80
   5 -14  -2    1.10    0.40
   5 -14  -2    0.60    0.30
  -5  14   2    1.20    0.40
   5  14  -2    0.50    0.50
   5  14  -2    0.80    0.40
  -5  14   2    1.00    0.40
   5  14  -2    3.50    0.80
   5  14  -2    1.30    0.40
   4 -14  -2    0.60    0.40
  -4 -14   2    0.60    1.30
   4  14  -2    0.70    0.50
  -4  14   2    0.20    0.40
  -4  14   2    0.60    0.50
   4  14  -2    0.30    0.50
   4  14  -2    0.00    0.40
   4  14  -2    0.90    0.60
  -3 -14   2   15.00    1.20
   3 -14  -2   17.50    0.90
  -3  14   2   19.40    1.70
   3  14  -2   16.10    1.10
  -3  14   2   16.50    1.00
  -3  14   2   17.20    1.50
   3  14  -2   16.50    1.00
   3  14  -2   17.20    1.30
   3  14  -2   16.70    1.00
   2 -14  -2    3.10    0.50
  -2 -14   2    2.90    0.70
   2 -14  -2    4.80    1.00
  -2  14   2    5.60    0.90
  -2  14   2    3.80    0.90
   2  14  -2    4.00    0.70
  -2  14   2    2.20    0.60
  -2  14   2    3.80    0.80
  -2  14   2    3.50    0.70
   2  14  -2    3.20    0.80
   2  14  -2    3.10    0.80
   2  14  -2    4.80    0.70
  -1 -14   2  231.18    6.70
   1 -14  -2  246.08    6.70
   1 -14  -2  221.38    6.50
   1  14  -2  221.08    6.60
  -1  14   2  228.68    6.50
   1  14  -2  229.28    6.60
   1  14  -2  229.38    6.70
  -1  14   2  234.18    6.60
  -1  14   2  233.08    6.60
  -1  14   2  231.68    6.60
   1  14  -2  227.48    6.60
  -1  14   2  226.08    6.70
   0 -14   2   32.90    1.50
   0  14   2   33.70    1.50
   0  14   2   34.20    1.40
   0  14  -2   34.20    1.50
   0  14   2   36.10    1.40
   0  14  -2   34.50    1.50
   0  14   2   34.60    1.50
   0  14  -2   35.50    1.40
   0  14  -2   33.60    1.50
   1 -14   2   26.60    1.30
   1 -14   2   26.70    1.50
  -1  14  -2   26.80    1.30
  -1  14  -2   26.70    1.40
   1  14   2   26.10    1.40
   1  14   2   27.30    1.30
  -1  14  -2   27.20    1.30
   1  14   2   25.00    1.20
   1  14   2   25.70    1.20
  -1  14  -2   25.50    1.40
   1  14   2   26.90    1.30
   2 -14   2    2.00    0.90
   2 -14   2    0.40    0.60
  -2  14  -2    0.10    0.50
   2  14   2    0.60    0.40
   2  14   2   -0.10    0.60
   2  14   2    0.90    0.40
  -2  14  -2    1.00    0.40
   2  14   2    0.30    0.30
  -2  14  -2    0.50    0.50
   2  14   2    0.50    0.40
   3 -14   2   31.50    1.80
   3 -14   2   30.70    1.40
   3 -14   2   25.00    1.30
   3  14   2   31.00    1.50
   3  14   2   29.70    1.30
   3  14   2   30.00    1.40
  -3  14  -2   28.00    1.50
   4 -14   2    0.20    0.50
   4 -14   2    0.30    0.40
  -4  14  -2    0.60    0.60
   4  14   2    0.40    0.50
   4  14   2   -0.10    0.40
   4  14   2   -0.30    0.40
   4  14   2    0.30    0.60
  -4  14  -2    0.80    0.40
   5 -14   2    1.20    0.30
   5 -14   2    0.60    0.40
   5  14   2    0.60    0.50
  -5  14  -2    0.70    0.30
   5  14   2    0.70    0.40
   6 -14   2    0.70    0.40
   6 -14   2    1.20    0.40
  -6  14  -2    0.80    0.30
   5 -15  -2    2.60    0.50
   5 -15  -2    3.40    0.70
  -5  15   2    2.10    0.40
   5  15  -2    1.50    0.40
   5  15  -2    1.90    0.50
   5  15  -2    1.90    0.40
  -5  15   2    2.20    0.40
   4 -15  -2    0.70    0.40
   4 -15  -2    0.80    0.30
  -4 -15   2    1.10    0.70
  -4  15   2    0.90    0.40
   4  15  -2    0.20    0.40
   4  15  -2    0.80    0.40
   4  15  -2    0.50    0.40
   4  15  -2    0.70    0.40
  -4  15   2    0.80    0.50
  -3 -15   2    1.30    0.60
   3 -15  -2    0.90    0.40
  -3  15   2    0.90    0.40
   3  15  -2    1.10    0.40
  -3  15   2    1.80    0.50
   3  15  -2    0.10    0.40
   3  15  -2    0.80    0.40
   3  15  -2    0.90    0.40
   2 -15  -2    0.00    0.80
   2 -15  -2    0.30    0.40
  -2 -15   2   -0.50    0.70
  -2 -15   2    0.40    0.80
   2  15  -2   -0.20    0.40
  -2  15   2    0.20    0.60
  -2  15   2    0.20    0.60
  -2  15   2   -0.50    0.40
   2  15  -2    0.20    0.40
   2  15  -2    0.40    0.40
  -2  15   2    0.00    0.60
   2  15  -2    0.20    0.40
  -1 -15   2   36.70    1.60
   1 -15  -2   33.80    1.80
   1 -15  -2   36.10    1.50
  -1 -15   2   37.20    1.70
  -1  15   2   34.70    1.70
  -1  15   2   36.70    1.60
  -1  15   2   35.10    1.60
  -1  15   2   35.00    2.10
   1  15  -2   37.50    2.00
   1  15  -2   39.30    1.50
  -1  15   2   36.10    1.50
   0 -15   2    1.40    0.60
   0 -15  -2    2.50    0.80
   0 -15   2    1.10    0.70
   0 -15  -2    0.70    0.60
   0  15   2    1.10    0.50
   0  15   2    1.20    0.50
   0  15  -2    2.20    0.60
   0  15  -2    2.20    0.60
   0  15  -2    0.70    0.60
   0  15  -2    1.40    0.40
   0  15   2    1.20    0.40
   1 -15   2    3.70    1.00
  -1 -15  -2    4.50    1.00
  -1  15  -2    3.00    0.60
  -1  15  -2    4.30    0.70
  -1  15  -2    3.30    0.90
   1  15   2    5.20    1.00
   1  15   2    4.50    0.90
  -1  15  -2    4.50    0.80
  -2 -15  -2   24.10    1.40
   2 -15   2   23.50    1.40
   2  15   2   25.30    1.20
   2  15   2   25.90    1.20
  -2  15  -2   25.00    1.30
  -2  15  -2   26.10    1.30
   2  15   2   24.70    1.30
   2  15   2   22.90    1.20
  -2  15  -2   24.60    1.10
   3 -15   2    4.60    0.90
  -3  15  -2    5.10    0.90
   3  15   2    4.90    0.80
   3  15   2    5.80    0.80
   3  15   2    4.70    0.70
   3  15   2    4.70    0.70
  -3  15  -2    5.10    0.60
   4 -15   2    0.40    0.30
   4  15   2    1.60    0.50
   4  15   2    1.10    0.50
   4  15   2    1.00    0.30
   4  15   2    0.70    0.40
  -4  15  -2    1.00    0.30
   5 -15   2    0.80    0.30
  -5  15  -2    0.30    0.30
   5  15   2    0.80    0.50
   5  15   2   -0.20    0.40
   4 -16  -2    3.70    0.60
   4 -16  -2    4.60    0.60
   4  16  -2    3.20    0.50
  -4  16   2    3.20    0.60
   4  16  -2    3.10    0.60
   4  16  -2    3.60    0.60
  -3 -16   2   26.70    1.40
   3 -16  -2   27.50    1.10
   3  16  -2   27.40    1.10
   3  16  -2   27.20    1.20
  -3  16   2   27.00    1.10
   3  16  -2   24.80    1.10
   3  16  -2   26.10    1.20
  -2 -16   2    1.40    0.60
   2 -16  -2    1.80    0.50
   2  16  -2    2.10    0.70
   2  16  -2    1.50    0.40
  -2  16   2    1.30    0.40
  -2  16   2    2.50    0.60
   2  16  -2    1.20    0.40
  -2  16   2    1.50    0.50
   2  16  -2    1.20    0.40
  -1 -16   2   30.90    1.40
   1  16  -2   30.80    1.30
   1  16  -2   29.90    1.20
  -1  16   2   30.90    1.30
   1  16  -2   29.50    1.30
   1  16  -2   30.60    1.30
  -1  16   2   28.70    1.30
  -1  16   2   30.20    1.30
   0 -16   2    8.30    1.00
   0  16  -2    8.90    0.90
   0  16   2    8.30    0.80
   0  16  -2    8.10    0.80
   0  16   2    8.90    0.80
   0  16   2    9.00    0.80
   0  16  -2    8.20    0.90
   0  16  -2    7.80    0.80
   1 -16   2  173.38    5.00
  -1  16  -2  173.58    4.90
  -1  16  -2  169.98    4.90
   1  16   2  171.58    4.90
   1  16   2  166.68    4.90
  -1  16  -2  168.88    4.90
   1  16   2  166.48    4.90
   1  16   2  166.58    4.80
  -1  16  -2  163.48    4.80
   2 -16   2    0.80    0.30
   2  16   2   -0.40    0.30
   2  16   2    0.60    0.40
  -2  16  -2    0.40    0.30
  -2  16  -2    0.90    0.40
   2  16   2    0.60    0.40
   2  16   2    0.50    0.30
   3 -16   2    0.70    0.30
  -3  16  -2    0.50    0.30
  -3  16  -2   -0.50    0.50
   3  16   2    0.50    0.40
   3  16   2    0.30    0.40
   3  16   2    0.50    0.30
   4 -16   2    7.40    0.50
   4  16   2    7.10    0.60
  -4  16  -2    8.00    0.60
   4  16   2    8.50    0.70
   3 -17  -2    0.00    0.30
  -3  17   2   -0.20    0.30
   3  17  -2    0.10    0.30
   3  17  -2    0.00    0.30
   3  17  -2    0.00    0.30
  -2 -17   2    8.00    0.80
   2  17  -2    8.30    0.70
   2  17  -2    8.50    0.60
  -2  17   2    7.30    0.60
   2  17  -2    6.20    0.80
   2  17  -2    8.20    0.60
  -1 -17   2    1.90    0.40
   1  17  -2    1.50    0.40
   1  17  -2    1.60    0.40
  -1  17   2    1.50    0.30
  -1  17   2    1.70    0.50
   1  17  -2    1.40    0.30
   1  17  -2    3.60    0.60
  -1  17   2    2.30    0.70
   0 -17   2    0.10    0.30
   0  17  -2   -0.20    0.50
   0  17  -2   -0.30    0.40
   0  17   2    0.10    0.30
   0  17  -2    0.30    0.40
   0  17  -2    0.00    0.30
   0  17   2    0.30    0.40
   0  17   2   -0.30    0.30
   1 -17   2   34.00    1.20
   1  17   2   32.40    1.20
   1  17   2   33.50    1.20
  -1  17  -2   33.10    1.30
   1  17   2   33.90    1.30
   2 -17   2  127.99    3.80
   2  17   2  131.39    3.80
   2  17   2  131.59    3.80
  -2  17  -2  134.69    3.80
   2  17   2  134.09    3.80
  -2  17  -2  140.19    3.80
  10   0  -3    0.10    0.30
  10   0  -3    0.00    0.30
  10   0  -3   -0.40    0.30
  10   0  -3    1.30    0.80
   9   0  -3    0.10    0.40
   9   0  -3   -0.20    0.60
   9   0  -3   -0.10    0.40
   9   0  -3    0.10    0.30
   8   0  -3    0.30    0.50
   8   0  -3   -0.10    0.40
   8   0  -3    0.50    0.40
   8   0  -3    0.10    0.50
   7   0  -3    0.20    0.50
   7   0  -3    0.30    0.40
   7   0  -3   -0.20    0.50
   7   0  -3   -1.00    0.70
   7   0  -3    0.30    0.50
   6   0  -3    0.60    0.50
   6   0  -3    0.00    0.70
   6   0  -3   -0.60    0.60
   6   0  -3    0.40    0.60
   6   0  -3    0.10    0.60
   6   0  -3   -0.20    0.40
   5   0  -3   -0.40    0.40
   5   0  -3    0.00    0.30
   4   0  -3    0.00    0.30
   3   0  -3    0.10    0.10
   2   0  -3    0.10    0.10
  -2   0   3    0.10    0.20
   1   0  -3   -0.20    0.10
  -1   0   3    0.00    0.10
   1   0  -3    0.10    0.10
  -1   0   3   -0.20    0.10
  -1   0   3    0.10    0.10
   0   0  -3   -1.60    0.10
   0   0   3   -1.50    0.10
   0   0  -3   -1.50    0.10
   0   0   3   -1.60    0.10
  -1   0  -3   -0.50    0.20
   1   0   3   -0.50    0.10
   1   0   3   -0.50    0.10
   2   0   3   -0.20    0.20
   2   0   3   -0.10    0.10
  -2   0  -3    0.00    0.10
  -4   0  -3   -0.10    0.20
   4   0   3   -0.30    0.30
   4   0   3   -0.20    0.30
   4   0   3    1.00    0.40
   4   0   3    0.20    0.40
   5   0   3    0.20    0.40
   5   0   3    0.00    0.50
  -5   0  -3    0.50    0.40
   5   0   3    1.10    0.70
   5   0   3    1.80    0.70
   5   0   3    0.30    0.60
   6   0   3    0.30    0.60
   6   0   3    0.90    0.50
   6   0   3    0.80    0.80
   6   0   3    0.00    0.50
  -6   0  -3   -0.30    0.90
   6   0   3    0.20    0.40
   7   0   3   -0.10    0.50
   7   0   3   -0.40    0.50
   7   0   3   -0.90    0.40
   7   0   3    0.50    0.60
   7   0   3   -0.20    0.40
   8   0   3    0.50    0.50
   8   0   3   -0.20    0.40
   8   0   3    0.60    0.40
   8   0   3   -0.60    0.40
   9   0   3    0.10    0.30
   9   0   3    0.10    0.40
   9   0   3    0.00    0.40
  10   0   3    0.00    0.30
  10  -1  -3   20.60    1.20
  10  -1  -3   22.10    1.20
  10  -1  -3   20.70    1.00
  10   1  -3   20.60    0.90
  10   1  -3   20.70    1.00
  10   1  -3   21.50    1.00
   9  -1  -3   53.09    1.80
   9  -1  -3   52.79    1.90
   9  -1  -3   52.69    1.90
   9  -1  -3   52.09    1.90
   9   1  -3   52.79    1.90
   9   1  -3   53.99    2.00
  -9   1   3   52.29    2.10
   9   1  -3   52.79    1.80
   9   1  -3   50.69    1.90
   8  -1  -3    0.00    0.50
   8  -1  -3   -0.10    0.40
   8  -1  -3    0.10    0.40
   8  -1  -3   -0.10    0.50
   8   1  -3    0.40    0.50
   8   1  -3   -0.80    0.40
   8   1  -3    0.30    0.50
   8   1  -3   -0.30    0.60
   8   1  -3    0.40    0.50
   7  -1  -3    0.10    0.50
   7  -1  -3    0.60    0.40
   7  -1  -3    1.20    0.60
   7  -1  -3    0.20    0.50
   7   1  -3    0.70    0.50
   7   1  -3    1.10    0.60
   7   1  -3    0.90    0.70
   7   1  -3    1.20    0.50
   7   1  -3    0.60    0.50
   6  -1  -3   34.40    1.60
   6  -1  -3   33.70    1.50
   6  -1  -3   34.80    1.70
   6  -1  -3   29.60    1.80
   6  -1  -3   34.00    1.60
   6  -1  -3   36.30    1.60
   6   1  -3   31.40    1.80
   6   1  -3   35.50    1.50
   6   1  -3   36.60    1.60
   6   1  -3   35.70    1.60
   6   1  -3   38.20    1.50
   6   1  -3   35.50    1.70
   5  -1  -3  123.69    3.70
   5  -1  -3  122.19    4.00
   5   1  -3  121.79    3.70
   5   1  -3  132.19    3.80
   4  -1  -3    1.60    0.40
   4   1  -3    2.10    0.40
   3   1  -3  514.55   14.00
  -2  -1   3  124.29    3.90
  -2  -1   3  137.89    3.70
   2  -1  -3  143.19    3.70
   2  -1  -3  144.59    3.70
   2  -1  -3  132.39    3.80
  -2   1   3  132.29    3.90
   2   1  -3  145.29    3.90
  -1  -1   3  130.49    3.50
  -1  -1   3  129.69    3.50
   1  -1  -3  132.19    3.50
   1  -1  -3  116.39    3.50
   1   1  -3  122.89    3.50
  -1   1   3  131.19    3.60
  -1   1   3  126.89    3.50
   1   1  -3  131.79    3.50
  -1   1   3  119.29    3.50
   0  -1   3   12.60    0.50
   0  -1   3   13.60    0.50
   0  -1  -3   11.90    0.50
   0  -1   3   13.30    0.50
   0  -1  -3   12.70    0.50
   0   1  -3   11.40    0.50
   0   1   3   12.90    0.50
   0   1   3   11.80    0.50
   0   1   3   11.60    0.40
   0   1  -3   13.20    0.50
   1  -1   3   59.89    2.00
  -1  -1  -3   71.59    2.00
   1  -1   3   71.89    1.90
   1  -1   3   66.99    2.00
   1   1   3   65.39    2.10
  -1   1  -3   61.99    2.00
   1   1   3   71.99    1.90
   2  -1   3    0.30    0.20
  -2  -1  -3    0.20    0.20
   2  -1   3    0.00    0.10
  -2   1  -3    0.20    0.10
   2   1   3    0.30    0.20
   3  -1   3  278.77    7.90
   3  -1   3  284.47    7.80
  -3  -1  -3  283.37    7.90
   3  -1   3  286.87    7.80
   3   1   3  296.57    7.80
  -3   1  -3  266.37    7.90
   3   1   3  306.67    7.90
  -4  -1  -3    0.10    0.30
   4  -1   3    0.90    0.30
   4  -1   3    0.10    0.40
   4  -1   3   -0.30    0.40
   4  -1   3    0.00    0.30
   4   1   3    0.00    0.30
   4   1   3    0.10    0.30
   4   1   3   -1.10    0.40
   4   1   3    0.00    0.40
  -4   1  -3   -0.10    0.30
   5  -1   3   72.09    2.40
   5  -1   3   67.49    2.40
   5  -1   3   74.59    2.30
   5  -1   3   70.79    2.40
  -5  -1  -3   69.49    2.50
   5  -1   3   69.39    2.30
   5   1   3   68.29    2.40
   5   1   3   61.19    2.70
   5   1   3   73.29    2.30
  -5   1  -3   68.39    2.50
   5   1   3   68.79    2.40
   5   1   3   66.09    2.50
   6  -1   3  137.89    4.10
   6  -1   3  133.09    4.00
   6  -1   3  137.09    4.10
   6  -1   3  136.49    4.00
   6  -1   3  133.49    4.10
  -6  -1  -3  133.99    4.60
   6   1   3  142.89    4.30
  -6   1  -3  120.39    4.50
   6   1   3  131.39    4.10
   6   1   3  132.39    4.10
   6   1   3  133.89    4.00
   6   1   3  129.99    4.00
   7  -1   3   50.49    2.00
   7  -1   3   50.09    1.90
   7  -1   3   51.79    1.90
   7  -1   3   51.69    2.00
   7   1   3   53.59    1.90
   7   1   3   51.79    2.00
   7   1   3   51.89    1.90
   7   1   3   53.29    2.10
   7   1   3   55.19    2.10
   8  -1   3   20.70    1.10
   8  -1   3   20.40    1.20
   8  -1   3   18.10    1.10
   8  -1   3   19.10    1.00
   8   1   3   20.10    1.10
   8   1   3   20.30    1.20
   8   1   3   20.50    1.00
   8   1   3   19.20    1.10
   9  -1   3   30.70    1.20
   9  -1   3   31.10    1.30
   9  -1   3   31.30    1.30
   9  -1   3   31.30    1.30
   9   1   3   30.60    1.30
   9   1   3   32.00    1.30
   9   1   3   30.90    1.30
   9   1   3   30.70    1.30
  10  -1   3    4.10    0.50
  10  -1   3    4.50    0.80
  10  -1   3    1.80    0.70
  10   1   3    3.50    0.40
  10   1   3    4.10    0.50
  10  -2  -3    6.30    0.60
  10  -2  -3    6.90    0.70
  10  -2  -3    8.30    0.90
  10   2  -3    7.30    0.70
  10   2  -3    6.20    0.60
  10   2  -3    6.40    0.70
   9  -2  -3   13.80    1.10
   9  -2  -3   14.90    1.00
   9  -2  -3   14.20    0.90
   9  -2  -3   12.80    1.00
   9   2  -3   14.00    0.90
  -9   2   3   14.30    1.30
   9   2  -3   14.20    0.90
   8  -2  -3    2.60    0.60
   8  -2  -3    1.90    0.40
   8  -2  -3    1.00    0.40
   8  -2  -3    2.50    0.50
   8  -2  -3    2.00    0.50
   8   2  -3    2.30    0.70
   8   2  -3    2.00    0.60
   8   2  -3    3.50    0.80
   8   2  -3    2.40    0.60
   8   2  -3    1.70    0.40
   7  -2  -3   44.10    1.90
   7  -2  -3   46.90    1.70
   7  -2  -3   46.60    2.00
   7  -2  -3   44.20    1.80
   7   2  -3   42.70    2.40
   7   2  -3   46.70    1.90
   7   2  -3   47.50    1.80
   7   2  -3   46.80    2.00
   6  -2  -3    3.50    0.70
   6  -2  -3    3.90    0.70
   6  -2  -3    3.20    0.60
   6  -2  -3    5.50    1.20
   6  -2  -3    3.50    0.60
   6  -2  -3    8.60    1.30
   6   2  -3    3.90    1.00
   6   2  -3    5.90    1.10
   6   2  -3    7.50    1.20
   6   2  -3    3.90    0.70
   6   2  -3    4.50    0.90
   6   2  -3    5.70    1.40
   5  -2  -3    6.00    0.70
   5  -2  -3    5.30    0.70
   5   2  -3    5.70    0.70
   5   2  -3    5.60    1.10
   4  -2  -3    1.50    0.40
   4  -2  -3    2.50    0.30
   4   2  -3    1.80    0.40
  -3  -2   3   99.69    2.80
   3  -2  -3   97.29    2.90
   3  -2  -3  104.79    2.80
   3   2  -3  101.09    3.00
   2  -2  -3  829.92   23.60
  -2  -2   3  861.01   23.50
   2  -2  -3  926.51   23.50
  -2  -2   3  932.31   23.50
  -2   2   3  855.91   23.40
  -2   2   3  901.21   23.60
   2   2  -3  830.22   23.50
   1  -2  -3  236.98    6.60
   1  -2  -3  252.27    6.60
  -1  -2   3  232.68    6.60
  -1  -2   3  248.38    6.60
  -1  -2   3  236.18    6.50
   1   2  -3  235.88    6.60
  -1   2   3  241.88    6.60
   1   2  -3  241.38    6.50
  -1   2   3  249.18    6.50
   0  -2   3 1107.69   30.70
   0  -2   3 1153.48   30.40
   0  -2   3 1160.98   30.40
   0  -2  -3 1168.48   30.40
   0  -2  -3 1130.69   30.80
   0   2   3 1096.29   30.80
   0   2  -3 1100.59   30.40
   0   2   3 1163.88   30.40
   0   2   3 1131.49   30.50
   0   2  -3 1138.99   30.80
   1  -2   3   65.19    1.80
   1  -2   3   59.59    1.90
  -1  -2  -3   70.39    2.10
   1  -2   3   59.49    1.90
   1   2   3   57.49    1.90
   1   2   3   72.59    1.80
  -1   2  -3   57.29    1.90
  -2  -2  -3    9.70    0.50
   2  -2   3   10.70    0.50
   2  -2   3   10.30    0.50
   2   2   3    9.50    0.50
  -2   2  -3    9.60    0.50
   2   2   3   12.60    0.50
   4  -2   3    1.00    0.40
   4  -2   3    0.90    0.40
  -4  -2  -3    0.30    0.30
   4  -2   3    1.10    0.40
   4   2   3    1.50    0.40
   4   2   3    0.60    0.30
  -4   2  -3    0.60    0.30
   4   2   3    0.90    0.40
   4   2   3    2.00    0.40
   5  -2   3   30.90    1.50
   5  -2   3   28.90    1.50
  -5  -2  -3   33.60    1.60
   5  -2   3   32.10    1.50
   5  -2   3   31.40    1.40
   5   2   3   30.30    1.70
   5   2   3   31.10    1.40
   5   2   3   32.00    1.50
   5   2   3   32.00    1.60
   5   2   3   30.20    1.50
  -5   2  -3   32.00    1.60
   6  -2   3    1.00    0.80
   6  -2   3    0.10    0.50
   6  -2   3    1.00    0.50
  -6  -2  -3   -0.20    1.10
   6  -2   3    0.30    0.40
   6  -2   3   -0.20    0.60
   6  -2   3    0.00    0.50
   6   2   3   -0.70    0.50
   6   2   3    0.90    0.60
  -6   2  -3    0.50    1.10
   6   2   3    0.60    0.50
   6   2   3   -0.40    0.60
   7  -2   3   41.80    1.70
   7  -2   3   44.00    1.70
   7  -2   3   41.80    1.70
   7  -2   3   42.90    1.80
   7   2   3   43.90    1.70
   7   2   3   43.00    1.70
   7   2   3   45.00    1.70
   7   2   3   45.00    1.80
   8  -2   3    3.20    0.70
   8  -2   3    5.20    0.70
   8  -2   3    3.80    0.80
   8  -2   3    5.50    0.80
   8   2   3    4.90    0.80
   8   2   3    5.10    0.70
   8   2   3    5.10    0.80
   8   2   3    5.40    0.80
   9  -2   3    0.10    0.40
   9  -2   3    0.00    0.60
   9  -2   3    0.00    0.40
   9  -2   3    0.30    0.40
  -9   2  -3    0.60    0.50
   9   2   3   -0.20    0.40
   9   2   3   -0.50    0.50
   9   2   3    0.20    0.30
   9   2   3   -0.20    0.40
  10  -2   3    7.30    0.50
  10  -2   3    6.10    0.60
  10   2   3    8.20    0.60
  10  -3  -3   20.10    0.90
  10  -3  -3   20.30    1.10
  10  -3  -3   19.10    0.90
  10   3  -3   17.50    1.10
  10   3  -3   19.10    0.80
  10   3  -3   19.10    1.40
   9  -3  -3    6.40    1.00
   9  -3  -3    5.50    0.80
   9  -3  -3    5.70    1.20
   9  -3  -3    5.50    0.80
   9  -3  -3    6.30    0.80
   9   3  -3    4.90    0.90
  -9   3   3    5.90    1.20
   9   3  -3    4.70    0.90
   8  -3  -3   25.60    1.40
   8  -3  -3   27.60    1.40
   8  -3  -3   27.30    1.20
   8  -3  -3   28.20    1.40
   8  -3  -3   27.00    1.50
   8   3  -3   29.60    1.50
   8   3  -3   26.10    1.30
   8   3  -3   27.30    1.40
   8   3  -3   27.30    1.20
  -8   3   3   27.30    1.40
   7  -3  -3   63.89    2.90
   7  -3  -3   71.19    2.40
   7  -3  -3   74.49    2.40
   7   3  -3   72.19    2.40
   7   3  -3   72.89    2.90
   7   3  -3   73.79    2.50
   7   3  -3   62.49    3.20
   6  -3  -3   46.10    2.00
   6  -3  -3   47.10    1.90
   6  -3  -3   48.70    1.70
   6  -3  -3   48.80    1.80
   6  -3  -3   47.40    1.80
   6   3  -3   49.00    1.90
   6   3  -3   49.20    2.00
   6   3  -3   48.00    2.20
   6   3  -3   48.00    2.10
   6   3  -3   48.50    1.90
   5  -3  -3    0.30    0.40
   5  -3  -3    0.00    0.30
   5   3  -3    0.00    0.40
   4  -3  -3   42.50    1.50
   4  -3  -3   41.00    1.50
  -4  -3   3   42.30    1.30
   4  -3  -3   40.90    1.50
   4   3  -3   40.60    1.50
   3  -3  -3   64.59    2.10
  -3  -3   3   69.49    2.00
   3  -3  -3   71.79    2.10
  -3  -3   3   70.09    1.90
  -3  -3   3   70.99    1.90
   3   3  -3   68.39    2.10
  -2  -3   3    2.40    0.20
  -2  -3   3    2.60    0.30
   2  -3  -3    2.40    0.30
   2  -3  -3    2.70    0.20
  -2   3   3    3.00    0.30
  -2   3   3    2.40    0.40
   2   3  -3    2.50    0.30
  -1  -3   3  134.79    .70
   1  -3  -3  130.59    3.80
   1  -3  -3  136.89    3.70
  -1  -3   3  135.79    3.70
  -1  -3   3  130.99    3.80
  -1   3   3  133.09    3.70
   1   3  -3  131.09    3.70
   1   3  -3  132.09    3.70
  -1   3   3  140.99    3.70
   0  -3   3   10.90    0.60
   0  -3   3   13.30    0.50
   0  -3  -3   12.50    0.60
   0  -3   3   12.60    0.60
   0  -3  -3   12.70    0.50
   0   3  -3   11.70    0.50
   0   3  -3   11.40    0.60
   0   3   3   12.90    0.50
   0   3   3   13.00    0.50
   1  -3   3    4.70    0.50
   1  -3   3    4.70    0.40
   1  -3   3    4.80    0.30
  -1  -3  -3    4.30    0.30
   1   3   3    4.60    0.30
   1   3   3    4.20    0.40
  -1   3  -3    4.70    0.30
   1   3   3    4.80    0.30
   2  -3   3   94.59    2.80
   2  -3   3   95.89    2.70
   2  -3   3   92.79    2.70
  -2  -3  -3   95.29    2.80
   2   3   3   94.79    2.70
   2   3   3   94.99    2.70
  -2   3  -3   95.79    2.80
   2   3   3   88.99    2.70
   3  -3   3  216.98    6.10
  -3  -3  -3  229.08    6.20
   3  -3   3  220.28    6.10
   3   3   3  220.28    6.10
   3   3   3  214.08    6.10
   3   3   3  216.58    6.20
  -3   3  -3  226.68    6.20
  -4  -3  -3  863.81   24.30
   4  -3   3  877.91   24.00
   4  -3   3  865.31   24.30
   4  -3   3  897.81   24.20
  -4   3  -3  908.31   24.30
   4   3   3  930.61   24.10
   4   3   3  904.21   24.20
   4   3   3  888.71   24.20
   4   3   3  914.41   24.10
   5  -3   3   79.19    2.80
   5  -3   3   79.09    2.60
   5  -3   3   75.89    2.70
   5  -3   3   74.29    2.70
  -5  -3  -3   81.69    2.80
   5  -3   3   82.89    2.50
   5  -3   3   75.99    2.70
   5   3   3   77.29    2.70
   5   3   3   81.79    2.80
   5   3   3   78.19    2.60
  -5   3  -3   78.59    2.80
   5   3   3   80.19    2.50
   5   3   3   77.99    2.40
   5   3   3   78.79    2.80
   6  -3   3    4.40    0.70
   6  -3   3    5.80    0.90
   6  -3   3    4.10    0.80
   6  -3   3    4.20    0.80
   6  -3   3    4.20    0.90
   6   3   3    4.20    0.90
   6   3   3    4.90    0.90
   6   3   3    3.50    0.80
   6   3   3    5.50    1.10
   7  -3   3   42.50    1.70
   7  -3   3   43.50    1.80
   7  -3   3   40.80    1.60
   7  -3   3   44.10    1.70
   7   3   3   42.10    1.80
   7   3   3   44.20    1.70
   7   3   3   43.30    1.70
   7   3   3   44.30    1.70
   8  -3   3    0.30    0.40
   8  -3   3    0.70    0.40
   8  -3   3    1.20    0.40
   8  -3   3    1.20    0.50
   8   3   3    0.30    0.50
   8   3   3    0.00    0.50
   8   3   3    0.40    0.40
   8   3   3    1.30    0.40
   9  -3   3   19.20    0.90
   9  -3   3   20.50    1.00
   9  -3   3   18.50    0.90
   9  -3   3   18.70    0.90
  -9   3  -3   17.60    1.00
   9   3   3   19.40    1.00
   9   3   3   17.60    1.20
   9   3   3   18.90    0.90
   9   3   3   17.40    1.00
  10  -4  -3   31.30    1.20
  10  -4  -3   29.90    1.20
  10  -4  -3   29.70    1.20
  10   4  -3   28.40    1.30
  10   4  -3   29.80    1.10
   9  -4  -3    1.20    0.50
   9  -4  -3    0.80    0.50
   9  -4  -3   -0.10    0.50
   9  -4  -3    0.10    0.40
   9   4  -3    0.40    0.50
   9   4  -3    0.30    0.40
   9   4  -3   -0.20    0.40
  -9   4   3    0.10    0.70
   8  -4  -3    2.20    0.50
   8  -4  -3    2.40    0.50
   8  -4  -3    1.30    0.40
   8  -4  -3    1.50    0.50
   8  -4  -3    1.40    0.50
   8   4  -3    2.30    0.50
   8   4  -3    2.70    0.60
  -8   4   3    2.00    0.50
   8   4  -3    1.70    0.50
   8   4  -3    2.20    0.60
   7  -4  -3    9.00    0.90
   7  -4  -3   10.00    0.80
   7  -4  -3   10.90    1.10
   7  -4  -3    9.90    0.90
   7  -4  -3    8.20    0.80
   7   4  -3    8.70    1.30
   7   4  -3    8.60    0.90
   7   4  -3    8.90    0.90
   7   4  -3    8.60    1.30
   6  -4  -3   13.40    1.40
   6  -4  -3   13.60    1.00
   6  -4  -3   13.90    1.10
   6  -4  -3   12.90    0.90
   6  -4  -3   11.50    1.00
   6   4  -3   13.40    1.10
   6   4  -3   11.10    1.30
   6   4  -3   12.40    1.50
   6   4  -3   12.90    1.00
   6   4  -3    9.80    1.60
   5  -4  -3    3.90    0.60
   5  -4  -3    3.30    0.60
   5   4  -3    4.30    0.80
   5   4  -3    2.10    0.70
  -4  -4   3   58.29    1.70
   4  -4  -3   59.19    1.90
   4  -4  -3   56.79    1.90
   4  -4  -3   58.79    1.90
  -4  -4   3   60.59    1.80
   4   4  -3   60.69    2.00
  -3  -4   3   25.60    0.90
   3  -4  -3   27.80    1.00
  -3  -4   3   27.40    0.90
  -3  -4   3   26.10    0.90
   3  -4  -3   28.30    1.00
  -3   4   3   27.40    0.90
   3   4  -3   26.00    1.00
   2  -4  -3    2.30    0.30
  -2  -4   3    2.80    0.30
  -2  -4   3    2.30    0.30
   2  -4  -3    2.50    0.30
   2   4  -3    2.10    0.30
  -2   4   3    2.50    0.30
  -2   4   3    2.80    0.50
  -1  -4   3  138.59    4.00
   1  -4  -3  141.29    3.90
  -1  -4   3  138.19    3.90
   1  -4  -3  134.39    3.90
  -1  -4   3  141.59    3.90
  -1   4   3  154.78    3.90
  -1   4   3  144.19    3.90
   1   4  -3  133.79    4.00
   0  -4   3  156.58    4.50
   0  -4   3  160.88    4.50
   0  -4   3  165.28    4.50
   0  -4  -3  166.98    4.40
   0   4   3  162.98    4.50
   0   4   3  153.68    4.50
   0   4   3  165.18    4.40
   0   4  -3  160.08    4.50
   1  -4   3   37.80    1.30
   1  -4   3   43.70    1.30
  -1  -4  -3   41.30    1.30
   1  -4   3   44.50    1.30
   1   4   3   40.10    1.30
   1   4   3   42.40    1.30
  -1   4  -3   41.70    1.30
   2  -4   3  192.18    5.50
   2  -4   3  195.28    5.40
   2  -4   3  189.18    5.40
  -2  -4  -3  192.28    5.40
   2   4   3  200.98    5.40
  -2   4  -3  202.08    5.50
   2   4   3  194.68    5.40
   3  -4   3  465.55   12.80
  -3  -4  -3  471.85   12.90
   3  -4   3  462.85   12.90
   3  -4   3  456.55   12.80
   3   4   3  458.55   12.90
  -3   4  -3  486.25   12.90
   3   4   3  475.45   12.80
   3   4   3  493.45   12.80
   4  -4   3  688.23   18.90
   4  -4   3  692.13   18.60
   4  -4   3  716.03   18.80
  -4  -4  -3  671.33   18.90
   4  -4   3  689.73   18.80
   4   4   3  675.03   18.80
   4   4   3  687.43   18.70
  -4   4  -3  698.23   18.90
   4   4   3  699.03   18.70
   5  -4   3    8.50    0.90
   5  -4   3    8.10    1.10
   5  -4   3    7.10    0.80
   5  -4   3    7.30    1.10
  -5  -4  -3    7.80    1.20
   5  -4   3    8.30    1.20
   5  -4   3    5.10    1.20
   5   4   3    8.30    1.10
   5   4   3    7.60    0.70
   5   4   3    6.70    1.50
   5   4   3    6.30    1.30
   5   4   3    6.60    0.70
   5   4   3    6.90    1.20
  -5   4  -3    8.50    1.30
   5   4   3    8.00    0.90
   6  -4   3   39.80    1.50
   6  -4   3   36.40    2.00
   6  -4   3   38.10    1.70
   6  -4   3   37.50    1.70
   6  -4   3   38.40    1.60
   6   4   3   38.80    1.60
   6   4   3   36.20    1.60
   6   4   3   39.00    1.80
   7  -4   3    1.70    0.50
   7  -4   3    1.10    0.40
   7  -4   3    1.20    0.40
   7  -4   3    0.90    0.50
   7   4   3    0.40    0.60
   7   4   3    1.60    0.50
   7   4   3    1.50    0.50
   7   4   3    1.20    0.50
   8  -4   3   19.60    1.10
   8  -4   3   19.50    1.00
   8  -4   3   18.70    1.10
   8  -4   3   20.70    1.10
   8   4   3   20.20    1.20
   8   4   3   20.70    1.20
   8   4   3   20.30    1.10
   9  -4   3    0.40    0.30
   9  -4   3    0.20    0.30
   9  -4   3    0.40    0.30
   9  -4   3    0.10    0.40
  -9   4  -3    0.40    0.40
   9   4   3   -0.50    0.40
   9   4   3   -0.30    0.30
   9   4   3   -0.10    0.60
  10  -5  -3    0.40    0.30
  10  -5  -3    0.70    0.40
  10   5  -3    0.40    0.30
   9  -5  -3   98.09    2.90
   9  -5  -3   92.89    2.90
   9  -5  -3   93.39    3.00
   9  -5  -3   95.29    3.10
   9   5  -3   93.69    2.90
   9   5  -3   93.49    3.00
   8  -5  -3   25.50    1.20
   8  -5  -3   26.30    1.30
   8  -5  -3   25.90    1.40
   8  -5  -3   25.10    1.30
   8   5  -3   26.50    1.40
  -8   5   3   25.00    1.30
   8   5  -3   26.30    1.20
   8   5  -3   24.20    10
   8   5  -3   26.00    1.20
   7  -5  -3    2.00    0.50
   7  -5  -3    1.60    0.40
   7  -5  -3    3.30    0.60
   7  -5  -3    2.10    0.50
   7  -5  -3    1.00    0.70
   7   5  -3    0.80    0.60
   7   5  -3    0.90    0.50
   7   5  -3    1.40    0.50
  -7   5   3    1.90    0.50
   6  -5  -3    3.50    0.60
   6  -5  -3    4.30    0.80
   6  -5  -3    3.00    0.50
   6  -5  -3    3.20    0.60
   6  -5  -3    4.10    0.90
  -6   5   3    4.20    1.00
   6   5  -3    3.70    0.80
   6   5  -3    3.10    0.60
   6   5  -3    3.80    0.90
   5  -5  -3   57.99    2.10
   5  -5  -3   60.49    2.10
   5  -5  -3   57.79    2.10
   5  -5  -3   52.29    2.40
   5   5  -3   59.69    2.30
   5   5  -3   58.09    2.10
   5   5  -3   59.79    2.20
   5   5  -3   56.39    2.20
   4  -5  -3   29.30    1.20
  -4  -5   3   27.60    1.00
   4  -5  -3   28.00    1.10
  -4  -5   3   26.60    1.00
   4  -5  -3   29.70    1.20
   4   5  -3   27.90    1.20
   3  -5  -3   12.10    0.80
   3  -5  -3   12.40    0.70
   3  -5  -3   13.00    0.70
  -3  -5   3   14.60    0.70
  -3   5   3   13.00    0.60
   3   5  -3   13.80    0.70
   2  -5  -3  273.27    7.70
   2  -5  -3  282.07    7.60
  -2  -5   3  289.07    7.70
   2   5  -3  282.67    7.70
  -2   5   3  278.77    7.60
  -2   5   3  272.57    7.60
  -2   5   3  280.67    7.70
  -1  -5   3  590.84   16.40
  -1  -5   3  583.34   16.40
   1  -5  -3  615.34   16.30
   1  -5  -3  633.94   16.50
  -1  -5   3  598.14   16.40
  -1   5   3  621.34   16.40
  -1   5   3  614.54   16.30
   1   5  -3  580.84   16.40
  -1   5   3  628.04   16.40
   0  -5  -3    0.80    0.30
   0  -5   3    0.70    0.20
   0  -5  -3    0.70    0.20
   0  -5   3    0.90    0.30
   0  -5   3    0.70    0.20
   0   5   3    0.70    0.20
   0   5  -3    0.50    0.20
   0   5   3    1.00    0.30
  -1  -5  -3   27.00    1.00
   1  -5   3   29.40    1.00
   1  -5   3   29.70    1.10
  -1  -5  -3   28.50    0.90
   1   5   3   28.90    1.00
  -1   5  -3   29.20    1.00
   1   5   3   28.30    1.00
   2  -5   3  923.11   24.10
  -2  -5  -3  871.31   24.10
   2  -5   3  898.11   24.10
   2  -5   3  983.70   24.40
  -2   5  -3  853.41   24.10
   2   5   3  902.61   24.10
   2   5   3  834.62   24.10
   3  -5   3  255.17    7.20
   3  -5   3  262.87    7.30
   3  -5   3  262.87    7.10
  -3  -5  -3  258.37    7.20
   3  -5   3  250.87    7.10
   3   5   3  295.07    7.20
   3   5   3  258.47    7.10
   3   5   3  232.28    7.20
  -3   5  -3  247.38    7.20
   4  -5   3   18.90    1.20
   4  -5   3   17.70    0.90
   4  -5   3   25.60    2.20
   4  -5   3   20.40    1.00
  -4  -5  -3   19.30    1.20
   4  -5   3   15.90    1.20
   4  -5   3   17.90    1.00
   4   5   3   17.50    1.00
   4   5   3   20.00    0.90
   4   5   3   19.80    0.80
  -4   5  -3   17.30    1.10
   5  -5   3  113.79    3.70
   5  -5   3  119.99    3.50
   5  -5   3  115.19    3.60
   5  -5   3  118.79    3.70
  -5  -5  -3  112.49    3.90
   5  -5   3  119.59    3.50
   5  -5   3  116.59    3.90
   5   5   3  113.49    3.70
  -5   5  -3  116.69    4.00
   5   5   3  117.19    3.40
   5   5   3  114.39    3.70
   5   5   3  117.19    3.40
   5   5   3  117.09    3.50
   5   5   3  111.69    3.60
   5   5   3  111.89    3.70
   6  -5   3   79.09    2.70
   6  -5   3   80.59    2.70
   6  -5   3   72.09    2.90
   6  -5   3   79.39    2.60
   6  -5   3   79.69    2.60
   6   5   3   80.69    2.70
   6   5   3   80.19    2.70
   6   5   3   77.99    2.60
   6   5   3   75.39    2.60
   7  -5   3   54.29    1.90
   7  -5   3   54.19    2.00
   7  -5   3   55.19    2.00
   7  -5   3   54.79    2.00
   7   5   3   54.19    2.00
   7   5   3   51.49    2.00
   7   5   3   54.69    2.10
   7   5   3   53.99    2.00
   8  -5   3   52.89    1.90
   8  -5   3   53.29    1.90
   8   5   3   53.89    2.00
   8   5   3   54.49    2.10
  -8   5  -3   53.29    1.90
   8   5   3   54.29    1.90
   8   5   3   54.79    1.90
   9  -5   3    3.10    0.70
   9  -5   3    1.80    0.40
   9  -5   3    2.90    0.60
  -9   5  -3    2.90    0.70
   9   5   3    3.20    0.70
   9   5   3    2.30    0.50
  10  -6  -3   23.80    1.00
  10  -6  -3   25.60    1.10
  10   6  -3   25.90    1.00
 -10   6   3   24.80    0.90
  10   6  -3   26.60    1.00
   9  -6  -3    9.00    1.10
   9  -6  -3    9.40    0.90
   9  -6  -3    8.50    0.80
   9  -6  -3   11.10    0.80
   9   6  -3    8.90    1.80
   9   6  -3   10.30    0.80
   9   6  -3   10.80    0.80
   8  -6  -3   16.80    1.00
   8  -6  -3   16.10    1.00
   8  -6  -3   18.30    1.20
   8  -6  -3   17.60    1.00
   8   6  -3   18.00    1.20
   8   6  -3   17.80    0.90
  -8   6   3   17.20    1.10
   8   6  -3   16.10    1.00
   7  -6  -3   14.10    1.10
   7  -6  -3   13.40    0.90
   7  -6  -3   13.60    0.90
   7  -6  -3    8.50    1.30
   7   6  -3   12.90    1.20
   7   6  -3   13.90    1.00
  -7   6   3   14.20    1.10
   7   6  -3   13.80    1.00
   6  -6  -3   54.29    1.90
   6  -6  -3   55.79    2.00
   6  -6  -3   53.19    2.00
   6   6  -3   55.49    2.30
  -6   6   3   55.39    2.10
   6   6  -3   54.19    2.00
   6   6  -3   55.99    2.00
   6   6  -3   55.39    2.20
   5  -6  -3   20.20    1.20
   5  -6  -3   21.00    1.00
   5  -6  -3   20.30    1.30
   5   6  -3   21.70    1.30
  -5   6   3   20.10    1.30
   5   6  -3   20.60    1.60
   5   6  -3   22.90    1.20
   5   6  -3   21.10    1.40
   5   6  -3   23.30    1.60
   4  -6  -3    6.50    0.70
   4  -6  -3    6.20    0.90
  -4  -6   3    7.00    0.60
   4   6  -3    7.20    0.80
   3  -6  -3  340.87    9.20
   3  -6  -3  333.27    9.30
   3  -6  -3  337.17    9.10
  -3  -6   3  336.47    9.20
   3   6  -3  330.57    9.20
  -3   6   3  327.87    9.10
   2  -6  -3    1.80    0.40
   2  -6  -3    2.00    0.30
   2  -6  -3    2.80    0.70
  -2  -6   3    1.40    0.40
  -2   6   3    2.40    0.40
   2   6  -3    2.00    0.40
  -2   6   3    3.20    0.50
   1  -6  -3    0.00    0.30
  -1  -6   3    0.10    0.20
  -1  -6   3    0.70    0.40
  -1   6   3   -0.10    0.30
   1   6  -3    0.50    0.20
  -1   6   3    0.00    0.20
   0  -6  -3   68.49    2.10
   0  -6   3   65.19    2.00
   0  -6   3   65.39    2.00
   0  -6   3   64.09    2.10
   0   6   3   69.49    2.00
   0   6  -3   67.39    2.00
   0   6   3   66.69    2.00
  -1  -6  -3   35.20    1.20
   1  -6   3   34.60    1.20
   1  -6   3   33.70    1.30
  -1  -6  -3   33.70    1.10
  -1  -6  -3   33.10    1.20
   1   6   3   33.80    1.10
  -1   6  -3   34.90    1.10
   1   6   3   34.10    1.20
   2  -6   3  332.67    9.30
   2  -6   3  363.76    9.80
   2  -6   3  326.47    9.30
  -2  -6  -3  346.67    9.30
   2   6   3  333.57    9.30
   2   6   3  315.17    9.40
  -2   6  -3  355.06    9.30
   2   6   3  346.47    9.30
   3  -6   3    6.10    0.50
  -3  -6  -3    6.60    0.80
   3  -6   3    6.70    0.60
   3  -6   3    7.60    1.00
   3   6   3    6.00    0.90
   3   6   3    6.70    0.50
   3   6   3    5.80    0.50
  -3   6  -3    6.30    0.80
  -4  -6  -3    3.30    1.00
   4  -6   3    3.10    0.70
   4  -6   3    3.20    0.50
   4  -6   3    5.60    0.90
   4  -6   3    3.10    0.60
   4  -6   3    2.90    0.60
   4  -6   3    4.20    0.60
   4  -6   3    4.00    1.10
   4   6   3    3.20    0.80
   4   6   3    2.30    0.50
   4   6   3    3.50    0.50
   4   6   3    4.90    1.10
   4   6   3    3.00    0.80
   4   6   3    2.40    0.50
  -5  -6  -3   14.00    1.90
   5  -6   3   11.60    1.40
   5  -6   3   11.90    1.10
   5  -6   3   12.00    1.80
  -5  -6  -3   14.70    1.70
   5  -6   3   13.30    1.00
   5  -6   3   11.90    1.00
   5  -6   3   11.90    1.00
   5   6   3   13.50    0.90
   5   6   3   11.00    1.30
   5   6   3   14.80    1.40
   5   6   3   14.10    1.20
   5   6   3   12.40    1.00
   5   6   3   13.20    1.00
   6  -6   3   38.00    1.50
   6  -6   3   37.10    1.70
   6  -6   3   39.60    1.60
   6  -6   3   39.10    1.70
   6  -6   3   36.40    1.70
   6   6   3   40.80    1.70
   6   6   3   39.10    1.70
   6   6   3   39.20    1.60
   6   6   3   40.00    1.90
   7  -6   3   21.10    1.20
   7  -6   3   21.30    1.30
   7  -6   3   21.90    1.20
   7  -6   3   22.30    1.10
   7  -6   3   20.80    1.20
  -7   6  -3   21.10    1.10
   7   6   3   21.50    1.30
   7   6   3   22.20    1.40
   7   6   3   20.10    1.20
   7   6   3   20.70    1.40
   8  -6   3    6.90    0.80
   8  -6   3    7.30    0.90
   8  -6   3    7.10    0.70
   8   6   3    8.40    1.30
  -8   6  -3    7.30    0.80
   8   6   3    7.20    0.90
   8   6   3    8.90    1.20
   9  -6   3    0.20    0.40
   9  -6   3    0.10    0.30
   9  -6   3    0.40    0.40
   9   6   3    0.60    0.50
   9  -7  -3    4.00    0.60
   9  -7  -3    6.60    0.70
   9  -7  -3    5.00    0.70
   9   7  -3    5.90    0.70
  -9   7   3    4.30    0.60
   9   7  -3    4.60    0.60
   8  -7  -3   69.29    2.40
   8  -7  -3   71.29    2.40
   8  -7  -3   72.29    2.30
   8   7  -3   71.89    2.50
   8   7  -3   72.09    2.40
  -8   7   3   69.49    2.50
   8   7  -3   71.19    2.30
   7  -7  -3    2.30    0.50
   7  -7  -3    2.40    0.60
   7  -7  -3    1.70    0.40
  -7   7   3    2.00    0.50
   7   7  -3    2.30    0.50
   7   7  -3    2.60    0.60
   7   7  -3    2.10    0.50
   6  -7  -3    7.60    1.00
   6  -7  -3    8.20    0.80
   6   7  -3   12.10    1.30
   6   7  -3   10.60    1.00
   6   7  -3   10.20    1.10
   6   7  -3    9.30    0.90
  -6   7   3    8.80    1.00
   5  -7  -3    0.00    0.40
   5  -7  -3   -0.10    0.60
   5  -7  -3   -0.30    0.40
   5   7  -3    0.30    0.60
   5   7  -3   -0.20    0.60
   5   7  -3   -0.10    0.80
   5   7  -3    0.00    0.60
  -5   7   3    0.20    0.50
   4  -7  -3   34.00    1.80
  -4  -7   3   41.80    1.40
   4   7  -3   42.10    1.80
  -4   7   3   41.40    1.70
   4   7  -3   42.00    1.70
   4   7  -3   42.90    1.70
   4   7  -3   38.80    1.80
   4   7  -3   37.90    1.90
   3  -7  -3   12.90    0.90
  -3  -7   3   13.40    0.90
   3  -7  -3   13.50    0.80
  -3   7   3   13.50    0.80
   3   7  -3   15.20    0.90
  -2  -7   3  305.47    8.50
   2  -7  -3  305.77    8.50
   2  -7  -3  304.67    8.40
  -2   7   3  303.67    8.30
  -2   7   3  305.57    8.30
   2   7  -3  295.87    8.30
   1  -7  -3 1213.08   32.00
  -1  -7   3 1106.39   32.00
  -1  -7   3 1185.18   31.90
  -1   7   3 1219.08   31.90
  -1   7   3 1209.08   31.90
   0  -7  -3  215.18    6.20
   0  -7   3  214.88    6.10
   0  -7   3  222.28    6.30
   0   7   3  222.98    6.10
   0   7  -3  220.98    6.00
   1  -7   3    2.50    0.60
  -1  -7  -3    2.50    0.50
   1  -7   3    3.10    0.40
   1   7   3    2.00    0.60
   1   7   3    2.70    0.40
  -1   7  -3    2.50    0.70
   1   7   3    2.70    0.30
   2  -7   3   -0.30    0.30
   2  -7   3    0.20    0.50
  -2  -7  -3    0.10    0.40
   2  -7   3    0.20    0.30
   2   7   3    1.10    0.60
   2   7   3    0.50    0.20
  -2   7  -3   -0.50    0.40
   2   7   3    0.00    0.20
  -3  -7  -3    9.50    0.90
   3  -7   3   12.60    1.10
   3  -7   3    9.40    0.70
   3  -7   3    9.90    0.70
   3  -7   3   10.80    1.00
  -3  -7  -3    9.00    1.10
   3   7   3    9.90    1.00
   3   7   3    9.60    0.60
   3   7   3    9.40    0.60
  -3   7  -3   10.00    1.10
   4  -7   3  115.49    3.60
   4  -7   3  112.79    3.50
  -4  -7  -3  111.69    3.70
   4  -7   3  114.89    3.80
   4  -7   3  111.09    3.30
   4  -7   3  114.19    3.30
   4  -7   3  109.89    3.40
   4  -7   3  112.09    3.40
   4   7   3  114.89    3.30
   4   7   3  108.29    3.50
  -4   7  -3  114.39    3.50
   4   7   3  109.59    3.50
   4   7   3  103.09    3.60
   4   7   3  101.49    3.70
   4   7   3  116.59    3.40
   4   7   3  106.79    3.50
   4   7   3  108.59    3.30
   5  -7   3  230.78    6.90
   5  -7   3  240.08    6.80
   5  -7   3  208.38    7.00
   5   7   3  244.68    6.80
   5   7   3  239.48    6.80
   5   7   3  241.28    6.80
   5   7   3  243.18    6.80
   5   7   3  237.58    6.70
   5   7   3  246.68    6.70
   6  -7   3   14.20    0.90
   6  -7   3   14.10    1.00
   6  -7   3   14.10    1.10
   6  -7   3   14.90    1.30
   6  -7   3   14.70    1.10
   6   7   3   13.80    1.10
   6   7   3   16.90    1.30
   6   7   3   15.30    1.20
  -6   7  -3   12.80    1.00
   7  -7   3    2.30    0.60
   7  -7   3    2.80    0.60
   7  -7   3    2.60    0.80
   7  -7   3    3.40    0.80
   7   7   3    1.90    0.80
   7   7   3    2.20    0.60
  -7   7  -3    3.20    0.70
   8  -7   3    2.80    0.60
   8  -7   3    3.90    0.90
   8  -7   3    4.90    0.80
  -8   7  -3    4.40    0.70
   8   7   3    2.30    0.60
   9  -7   3    0.10    0.30
   9  -7   3    0.00    0.50
  -9   7  -3    0.00    0.30
   9  -8  -3    2.60    0.60
   9  -8  -3    2.50    0.50
   9  -8  -3    2.80    0.60
  -9   8   3    3.10    0.60
   9   8  -3    3.00    0.60
   9   8  -3    4.10    0.60
   8  -8  -3   -0.80    0.70
   8  -8  -3    0.10    0.50
   8  -8  -3    0.00    0.40
  -8   8   3    0.30    0.40
   8   8  -3   -0.40    0.40
  -8   8   3    0.20    0.50
   8   8  -3    0.60    0.60
   8   8  -3   -0.40    0.40
   7  -8  -3   68.59    2.30
   7  -8  -3   71.79    2.30
   7  -8  -3   69.09    2.40
   7   8  -3   66.29    2.30
   7   8  -3   68.89    2.30
   7   8  -3   66.79    2.50
  -7   8   3   68.79    2.40
   7   8  -3   69.89    2.40
   6  -8  -3   89.69    2.90
   6  -8  -3   85.19    2.80
   6  -8  -3   87.99    2.80
   6   8  -3   89.29    2.90
   6   8  -3   90.29    3.00
   6   8  -3   89.29    3.00
  -6   8   3   89.19    2.90
   6   8  -3   88.49    2.90
   5  -8  -3   61.59    2.40
   5  -8  -3   64.59    2.20
   5  -8  -3   67.29    2.40
  -5  -8   3   66.99    2.30
   5   8  -3   67.29    2.40
   5   8  -3   67.39    2.40
  -5   8   3   65.69    2.40
   5   8  -3   66.29    2.30
   5   8  -3   67.59    2.40
  -4  -8   3    4.00    0.60
   4  -8  -3    6.30    1.50
   4  -8  -3    5.00    0.90
   4  -8  -3    4.30    0.70
   4   8  -3    4.00    1.00
  -4   8   3    4.10    0.90
   4   8  -3    3.50    0.80
   4   8  -3    4.60    1.20
   4   8  -3    4.20    1.00
   4   8  -3    4.60    1.00
  -4   8   3    9.00    1.50
  -3  -8   3   81.69    2.70
   3  -8  -3   76.99    2.40
   3  -8  -3   78.29    2.70
   3   8  -3   76.09    2.70
   3   8  -3   74.09    2.60
   3   8  -3   75.49    2.60
  -3   8   3   76.69    2.40
  -3   8   3   75.49    2.60
   3   8  -3   74.19    2.70
  -2  -8   3  150.38    4.40
   2  -8  -3  149.09    4.30
  -2   8   3  146.39    4.20
  -2   8   3  145.79    4.20
  -1  -8   3  110.09    3.50
  -1  -8   3  127.79    3.70
   1  -8  -3  124.29    3.70
  -1   8   3  120.99    3.50
  -1   8   3  125.89    3.50
   0  -8  -3   90.39    2.90
   0  -8   3   86.29    2.70
   0  -8   3   94.79    3.00
   0   8   3   91.99    2.70
   0   8   3   91.49    2.70
   1  -8   3    1.10    0.40
   1  -8   3    1.10    0.50
  -1  -8  -3    1.30    0.40
   1   8   3    1.50    0.40
   1   8   3   -0.20    0.60
   1   8   3    1.10    0.30
  -2  -8  -3  103.39    3.10
   2  -8   3   94.49    2.90
   2  -8   3   96.69    2.90
   2  -8   3   99.29    3.20
   2   8   3   85.59    2.80
   2   8   3  102.99    3.70
   2   8   3   89.39    3.00
  -2   8  -3   91.39    3.00
   2   8   3   95.09    2.80
   2   8   3   87.49    3.00
   2   8   3   96.29    3.00
   3  -8   3   86.49    2.70
   3  -8   3   84.39    2.80
   3  -8   3   89.09    3.10
  -3  -8  -3   88.79    3.00
   3  -8   3   85.39    2.80
   3  -8   3   88.19    2.70
   3   8   3   82.59    2.60
   3   8   3   86.49    2.80
   3   8   3   85.99    2.80
   3   8   3   83.69    2.80
   3   8   3   84.09    2.80
  -3   8  -3   84.99    2.80
   3   8   3   81.39    2.60
   3   8   3   84.39    2.90
  -4  -8  -3  122.49    4.10
   4  -8   3  120.39    3.70
   4  -8   3  125.29    3.70
   4  -8   3  125.19    3.70
   4  -8   3  119.19    3.60
   4  -8   3  117.69    4.40
   4  -8   3  121.29    3.60
   4   8   3  120.49    3.70
  -4   8  -3  119.19    3.70
   4   8   3  120.49    3.70
   4   8   3  116.69    3.60
   4   8   3  117.99    3.70
   4   8   3  119.49    3.70
   4   8   3  120.09    3.80
   4   8   3  118.29    3.60
   5  -8   3  593.04   16.50
   5  -8   3  614.04   16.50
   5  -8   3  615.14   16.50
   5   8   3  610.44   16.50
  -5   8  -3  633.74   16.50
   5   8   3  602.44   16.50
   5   8   3  596.54   16.50
   5   8   3  592.84   16.50
   5   8   3  582.64   16.50
   5   8   3  588.34   16.50
   6  -8   3  192.08    5.60
   6  -8   3  195.28    5.60
   6   8   3  186.88    6.00
  -6   8  -3  194.78    5.60
   6   8   3  191.98    5.70
   6   8   3  193.68    5.60
   7  -8   3   49.99    1.80
   7  -8   3   43.20    1.60
   7  -8   3   47.70    1.80
  -7   8  -3   47.30    1.70
   8  -8   3   48.20    1.60
   8  -8   3   46.60    1.70
  -8   8  -3   48.80    1.60
   9  -9  -3   34.10    1.30
   9  -9  -3   34.80    1.30
  -9   9   3   36.70    1.20
   9   9  -3   33.40    1.30
   9   9  -3   32.80    1.20
   8  -9  -3    1.20    0.50
   8  -9  -3    0.00    0.30
   8  -9  -3    0.50    0.40
   8   9  -3    0.40    0.40
  -8   9   3    0.60    0.30
   8   9  -3    0.20    0.30
   8   9  -3    1.00    0.50
  -8   9   3    0.50    0.50
   7  -9  -3   57.59    1.90
   7  -9  -3   56.19    2.00
   7  -9  -3   56.29    2.10
  -7   9   3   58.89    2.00
   7   9  -3   58.89    2.10
   7   9  -3   51.39    2.40
  -7   9   3   58.39    2.00
   7   9  -3   56.89    2.00
   7   9  -3   56.69    2.00
   6  -9  -3   40.10    1.70
   6  -9  -3   40.50    1.60
   6  -9  -3   38.00    1.50
  -6   9   3   39.10    1.60
   6   9  -3   39.20    1.60
   6   9  -3   38.10    1.70
   6   9  -3   38.90    1.60
  -6   9   3   38.70    1.60
   6   9  -3   41.50    1.70
   5  -9  -3    1.80    0.50
   5  -9  -3    1.20    0.70
  -5  -9   3    2.00    0.90
   5  -9  -3    3.10    0.70
   5   9  -3    1.80    0.60
  -5   9   3    2.20    0.60
   5   9  -3    2.10    0.60
  -5   9   3    2.70    0.60
   5   9  -3    2.30    0.70
   5   9  -3    2.10    0.60
   5   9  -3    2.00    0.50
   4  -9  -3    0.40    0.50
   4  -9  -3    0.70    0.90
   4  -9  -3    1.00    0.40
   4  -9  -3   -0.50    1.30
  -4  -9   3    1.00    0.50
   4   9  -3    1.60    0.50
   4   9  -3    0.90    0.70
  -4   9   3    0.50    0.40
   4   9  -3    0.50    0.70
   4   9  -3    0.80    0.50
   4   9  -3    1.30    0.60
  -4   9   3    1.50    0.60
   3  -9  -3  205.68    6.20
  -3  -9   3  210.28    6.10
   3  -9  -3  206.18    5.80
  -3  -9   3  213.78    5.90
  -3   9   3  192.38    5.90
  -3   9   3  199.58    5.90
  -3   9   3  207.98    6.00
   3   9  -3  199.78    5.90
  -3   9   3  194.88    5.90
   3   9  -3  201.78    6.00
   3   9  -3  205.68    5.90
   3   9  -3  206.18    5.90
   3   9  -3  199.78    6.00
  -3   9   3  206.88    5.80
  -2  -9   3   26.40    1.10
  -2  -9   3   26.80    1.40
   2  -9  -3   26.40    1.20
   2  -9  -3   25.30    1.40
   2   9  -3   25.90    1.40
  -2   9   3   24.10    1.40
   2   9  -3   27.00    1.40
  -2   9   3   27.00    1.10
  -2   9   3   27.50    1.10
  -2   9   3   25.70    1.50
   2   9  -3   25.50    1.40
   2   9  -3   26.20    1.50
  -2   9   3   27.50    1.40
   1  -9  -3  183.78    5.60
  -1  -9   3  177.08    5.40
   1  -9  -3  200.28    5.40
  -1  -9   3  193.68    5.60
  -1   9   3  175.98    5.30
   1   9  -3  192.08    5.50
  -1   9   3  183.08    5.40
  -1   9   3  184.98    5.40
   1   9  -3  188.58    5.50
  -1   9   3  181.98    5.40
   1   9  -3  190.98    5.60
  -1   9   3  193.78    5.50
   1   9  -3  195.68    5.50
  -1   9   3  184.98    5.50
   0  -9   3   34.50    1.60
   0  -9   3   34.80    1.30
   0  -9  -3   35.20    1.50
   0   9  -3   31.50    1.60
   0   9   3   31.40    1.40
   0   9   3   31.30    1.50
   0   9   3   34.00    1.20
   0   9   3   33.20    1.60
   0   9   3   31.40    1.50
   0   9  -3   31.70    1.60
   0   9   3   33.90    1.20
   0   9  -3   31.00    1.60
   1  -9   3    0.50    0.30
  -1  -9  -3    1.90    0.60
   1  -9   3    1.40    0.60
   1   9   3    0.00    0.50
  -1   9  -3    1.10    1.10
  -1   9  -3    1.80    0.60
   1   9   3    0.80    0.30
   1   9   3    0.90    0.70
   1   9   3    0.50    0.50
   1   9   3    0.10    0.70
  -1   9  -3    1.50    0.70
   1   9   3    0.90    0.30
   1   9   3    0.90    0.50
   1   9   3    1.70    0.70
  -2  -9  -3    6.00    1.00
   2  -9   3    6.80    0.90
   2  -9   3    6.80    0.60
   2  -9   3    8.00    1.20
   2   9   3    6.60    0.60
   2   9   3    5.60    0.90
   2   9   3    7.10    1.50
  -2   9  -3    8.60    1.50
  -2   9  -3    6.10    1.40
  -2   9  -3    6.20    0.90
   2   9   3    4.60    1.10
   2   9   3    6.20    0.90
   2   9   3    5.70    0.80
   2   9   3    7.90    0.90
   2   9   3    6.50    0.60
  -2   9  -3    7.50    1.60
   3  -9   3   45.00    1.60
   3  -9   3   42.20    2.30
   3  -9   3   45.10    1.70
  -3  -9  -3   43.40    2.20
   3  -9   3   45.90    1.80
   3   9   3   46.20    1.70
   3   9   3   46.70    1.80
   3   9   3   46.30    2.20
   3   9   3   45.70    1.80
  -3   9  -3   44.70    1.80
   3   9   3   46.30    1.70
   3   9   3   45.60    1.90
   3   9   3   41.80    1.90
   3   9   3   46.10    1.60
   4  -9   3   98.49    3.10
   4  -9   3   94.49    3.10
   4  -9   3   93.99    3.00
   4  -9   3   93.49    3.00
   4  -9   3   92.49    3.40
  -4   9  -3   95.89    3.00
   4   9   3   86.29    3.20
   4   9   3   94.79    3.00
   4   9   3   93.79    3.10
   4   9   3   94.89    3.10
   4   9   3   97.19    3.10
   5  -9   3   27.30    1.30
   5  -9   3   25.10    1.30
   5  -9   3   24.40    1.40
   5   9   3   29.50    1.70
   5   9   3   26.60    1.40
  -5   9  -3   25.70    1.30
   5   9   3   25.90    1.50
   5   9   3   26.10    1.50
   5   9   3   28.50    1.40
   5   9   3   25.40    1.40
   6  -9   3   22.40    1.30
   6  -9   3   22.40    1.10
   6  -9   3   22.90    1.10
  -6   9  -3   21.50    1.10
   7  -9   3   38.60    1.50
   7  -9   3   40.70    1.60
   7  -9   3   38.40    1.50
  -7   9  -3   40.60    1.50
   8  -9   3    0.90    0.70
   8  -9   3    1.60    0.30
  -8   9  -3    0.90    0.90
  -8   9  -3    0.70    0.30
   8 -10  -3   16.70    0.80
  -8  10   3   17.20    0.80
   8  10  -3   18.20    1.00
   8  10  -3   16.50    0.90
  -8  10   3   14.50    1.10
   8  10  -3   17.70    1.10
   7 -10  -3   -0.90    0.40
   7 -10  -3    1.00    0.60
   7 -10  -3   -0.10    0.40
  -7  10   3   -0.20    0.40
   7  10  -3    0.00    0.60
   7  10  -3   -0.10    0.50
   7  10  -3    0.00    0.60
  -7  10   3   -0.10    0.40
   7  10  -3    0.20    0.40
   6 -10  -3    0.60    0.60
   6 -10  -3    0.10    0.40
   6 -10  -3   -0.10    0.50
  -6  10   3    0.00    0.40
   6  10  -3    0.20    0.50
   6  10  -3   -0.20    0.40
   6  10  -3    0.90    0.50
   6  10  -3    0.50    0.40
  -6  10   3    0.30    0.40
  -5 -10   3   64.69    2.50
   5 -10  -3   64.69    2.20
   5 -10  -3   63.79    2.50
   5 -10  -3   68.69    2.20
   5  10  -3   64.89    2.40
   5  10  -3   65.89    2.40
  -5  10   3   66.89    2.30
   5  10  -3   65.19    2.30
   5  10  -3   65.49    2.40
   5  10  -3   67.59    2.40
  -5  10   3   66.39    2.30
   4 -10  -3  315.47    8.50
  -4 -10   3  304.67    8.50
   4 -10  -3  292.37    8.50
   4  10  -3  303.97    8.50
   4  10  -3  279.57    9.10
   4  10  -3  298.17    8.60
  -4  10   3  311.67    8.50
   4  10  -3  305.27    8.50
   4  10  -3  293.67    8.50
  -4  10   3  300.57    8.60
   3 -10  -3   12.20    1.90
   3 -10  -3   11.50    0.90
  -3 -10   3   12.50    0.90
  -3  10   3    8.90    1.20
  -3  10   3   11.80    1.00
   3  10  -3    9.70    1.10
  -3  10   3   10.70    0.90
  -3  10   3   10.50    1.10
   3  10  -3   10.60    1.10
   3  10  -3   10.90    1.00
   3  10  -3   11.30    1.00
   3  10  -3   16.00    1.60
  -3  10   3    8.30    1.20
   2 -10  -3   33.80    1.90
  -2 -10   3   32.30    1.40
  -2 -10   3   33.40    2.00
   2 -10  -3   34.60    1.40
  -2  10   3   32.20    1.70
  -2  10   3   33.20    1.30
  -2  10   3   34.30    1.80
   2  10  -3   33.20    1.60
   2  10  -3   35.60    1.50
   2  10  -3   34.30    1.50
  -2  10   3   31.70    1.50
  -2  10   3   34.20    1.50
   2  10  -3   29.40    2.30
  -2  10   3   32.20    1.50
   2  10  -3   35.30    1.60
   2  10  -3   32.10    1.80
   1 -10  -3   69.99    2.60
  -1 -10   3   61.29    2.20
  -1 -10   3   70.79    2.70
  -1  10   3   67.89    2.30
  -1  10   3   64.49    2.20
   1  10  -3   66.09    2.40
  -1  10   3   64.89    2.30
  -1  10   3   67.79    2.30
   1  10  -3   67.09    2.40
  -1  10   3   65.69    2.30
   1  10  -3   67.39    2.30
  -1  10   3   63.19    2.10
  -1  10   3   64.79    2.30
   1  10  -3   66.49    2.40
   1  10  -3   64.79    2.40
   0 -10   3    0.40    0.30
   0 -10  -3    0.60    0.70
   0 -10   3    0.50    0.80
   0  10  -3    2.10    0.70
   0  10   3    0.40    0.30
   0  10   3    0.30    0.30
   0  10   3    1.00    0.60
   0  10  -3    1.00    0.60
   0  10   3    0.00    0.60
   0  10  -3    1.10    0.60
   0  10   3    0.60    0.50
   0  10  -3    0.90    0.70
   0  10   3    0.40    0.60
   0  10  -3    0.10    0.50
   0  10   3    0.00    0.50
   1 -10   3   42.00    2.20
  -1 -10  -3   41.90    2.00
   1 -10   3   42.20    1.60
   1  10   3   42.90    1.80
   1  10   3   43.40    1.70
   1  10   3   42.60    1.70
   1  10   3   39.10    1.50
   1  10   3   40.80    1.90
  -1  10  -3   40.80    1.80
   1  10   3   41.10    1.70
   1  10   3   42.40    1.50
  -1  10  -3   42.00    1.70
  -1  10  -3   42.10    2.10
  -1  10  -3   40.20    1.90
   2 -10   3   18.10    1.00
   2 -10   3   17.00    1.80
   2 -10   3   16.80    1.40
  -2 -10  -3   13.90    1.70
   2 -10   3   17.10    0.90
   2  10   3   19.70    1.50
  -2  10  -3   15.70    1.40
   2  10   3   16.40    1.10
   2  10   3   16.60    1.10
  -2  10  -3   17.20    1.50
   2  10   3   18.40    1.10
  -2  10  -3   20.30    1.80
   2  10   3   15.80    1.30
   2  10   3   16.90    1.00
  -2  10  -3   17.60    1.10
   2  10   3   17.20    0.90
   3 -10   3    3.90    0.80
   3 -10   3    3.60    0.90
   3 -10   3    4.30    0.70
   3  10   3    4.70    0.80
  -3  10  -3    4.00    0.80
  -3  10  -3    2.80    0.90
   3  10   3    4.70    0.80
   3  10   3    5.40    1.40
   3  10   3    3.70    0.90
   3  10   3    4.20    0.80
   3  10   3    3.50    1.00
  -3  10  -3    6.40    1.50
   4 -10   3   54.49    1.90
   4 -10   3   53.49    2.00
   4  10   3   53.19    2.00
   4  10   3   52.39    2.00
   4  10   3   54.59    2.00
   4  10   3   51.49    2.00
  -4  10  -3   54.59    2.20
   4  10   3   54.19    2.10
   4  10   3   53.49    2.30
   4  10   3   53.89    2.00
  -4  10  -3   54.89    2.00
   5 -10   3   12.60    1.40
   5 -10   3   11.80    0.90
   5 -10   3   11.70    0.90
   5  10   3   10.70    1.00
   5  10   3   11.60    1.10
  -5  10  -3   10.20    0.90
   5  10   3   12.80    1.20
   5  10   3    9.70    1.10
   6 -10   3   10.50    0.80
   6 -10   3   11.10    1.30
  -6  10  -3   11.20    0.80
  -6  10  -3   13.20    1.20
   7 -10   3   51.19    1.90
   7 -10   3   49.80    1.80
   7 -10   3   51.19    2.00
  -7  10  -3   52.39    1.80
  -7  10  -3   50.99    1.90
   8 -10   3    0.00    0.30
  -8  10  -3    0.40    0.30
   8 -11  -3   11.70    0.80
   8 -11  -3   11.10    0.60
   8  11  -3   10.30    1.00
   8  11  -3   11.70    0.70
  -8  11   3   11.00    0.60
   7 -11  -3   12.70    0.70
   7 -11  -3   12.80    0.90
   7  11  -3   10.40    1.20
   7  11  -3   12.40    0.90
  -7  11   3   12.10    0.90
  -7  11   3   13.70    0.80
   7  11  -3   12.60    1.00
   7  11  -3   15.60    1.10
   6 -11  -3   27.20    1.30
   6 -11  -3   26.30    1.10
  -6  11   3   25.60    1.20
   6  11  -3   24.80    1.20
  -6  11   3   25.90    1.30
   6  11  -3   26.30    1.30
   6  11  -3   28.80    1.30
   6  11  -3   24.70    1.50
   5 -11  -3    1.60    0.40
   5 -11  -3    3.10    0.60
   5  11  -3    2.90    0.70
   5  11  -3    2.70    0.70
  -5  11   3    1.10    0.50
   5  11  -3    1.50    0.60
   5  11  -3    1.80    0.50
   5  11  -3    3.30    0.80
  -5  11   3    1.00    0.60
   4 -11  -3   37.50    1.50
   4 -11  -3   36.70    1.50
  -4 -11   3   37.10    1.60
   4  11  -3   35.70    1.50
   4  11  -3   36.30    1.60
  -4  11   3   35.90    1.60
   4  11  -3   40.20    1.70
   4  11  -3   36.60    1.60
   4  11  -3   37.90    1.80
  -4  11   3   35.50    1.60
   3 -11  -3   81.79    2.70
   3 -11  -3   80.89    2.70
  -3 -11   3   77.89    2.70
  -3  11   3   81.69    2.80
   3  11  -3   82.69    2.70
  -3  11   3   83.59    2.70
   3  11  -3   81.49    2.70
  -3  11   3   81.49    2.80
  -3  11   3   81.09    2.80
   3  11  -3   80.49    2.80
   3  11  -3   85.79    2.80
  -2 -11   3   12.90    0.90
   2 -11  -3    9.90    1.00
   2  11  -3   11.20    1.30
  -2  11   3   11.70    1.10
   2  11  -3   11.80    1.30
  -2  11   3   11.20    1.30
  -2  11   3   10.70    1.40
  -2  11   3   12.40    1.00
  -2  11   3   12.00    0.90
   2  11  -3    9.90    1.50
  -1 -11   3    1.20    1.20
   1 -11  -3   -0.10    0.60
  -1 -11   3    0.00    0.40
  -1  11   3   -0.30    0.50
  -1  11   3   -0.20    0.30
   1  11  -3    0.70    0.60
   1  11  -3    0.20    0.40
   1  11  -3   -0.30    0.60
  -1  11   3    0.60    0.50
   1  11  -3    0.00    0.50
  -1  11   3    0.90    0.50
   1  11  -3   -0.60    0.50
  -1  11   3    0.10    0.50
   0 -11   3   82.19    2.70
   0 -11  -3   82.99    2.70
   0  11   3   82.09    2.70
   0  11  -3   81.09    2.80
   0  11   3   84.69    2.80
   0  11  -3   82.19    2.90
   0  11  -3   80.19    2.70
   0  11  -3   82.69    2.80
   0  11   3   84.39    2.70
   0  11   3   81.69    2.70
   0  11   3   80.89    3.10
   0  11   3   81.49    2.70
   0  11   3   82.29    2.60
   1 -11   3   11.00    0.80
   1 -11   3   10.30    0.80
  -1  11  -3   12.00    1.20
   1  11   3   10.30    0.70
  -1  11  -3    9.00    0.90
  -1  11  -3   10.20    1.40
   1  11   3   11.00    1.10
   1  11   3   11.10    0.80
   1  11   3   11.80    0.90
   1  11   3   12.00    1.20
  -1  11  -3   12.00    1.10
   1  11   3   11.30    1.00
   1  11   3   11.60    0.90
   2 -11   3    5.30    0.80
   2 -11   3    4.80    0.80
   2  11   3    5.30    0.80
   2  11   3    4.80    0.70
   2  11   3    4.40    1.10
   2  11   3    5.30    0.80
   2  11   3    6.20    0.90
   2  11   3    3.90    0.70
  -2  11  -3    4.60    0.80
   3 -11   3   31.50    1.50
   3 -11   3   32.90    1.50
   3 -11   3   33.90    1.60
   3  11   3   30.20    1.60
   3  11   3   34.20    1.70
   3  11   3   32.70    1.40
   3  11   3   33.60    1.50
   3  11   3   31.80    1.50
  -3  11  -3   35.90    1.90
   3  11   3   31.60    1.40
   3  11   3   30.70    1.40
  -3  11  -3   33.00    1.40
  -3  11  -3   31.90    1.80
   4 -11   3    4.80    0.80
   4 -11   3    4.20    0.80
   4  11   3    5.40    0.80
   4  11   3    3.80    0.80
  -4  11  -3    2.70    0.80
   4  11   3    3.70    0.80
   4  11   3    5.30    1.30
  -4  11  -3    3.20    0.80
   4  11   3    5.60    1.00
   4  11   3    3.10    0.60
   5 -11   3   21.00    1.10
   5 -11   3   20.60    1.00
   5  11   3   20.30    1.20
   5  11   3   19.00    1.20
   5  11   3   20.60    1.10
  -5  11  -3   17.80    1.70
   5  11   3   21.10    1.40
  -5  11  -3   19.70    1.10
   6 -11   3    9.20    0.80
   6 -11   3   10.20    0.80
  -6  11  -3    9.60    0.80
  -6  11  -3   10.80    1.30
   7 -11   3   22.80    1.10
   7 -11   3   23.00    1.00
  -7  11  -3   23.20    1.20
   8 -12  -3    0.30    0.20
  -8  12   3    0.50    0.30
   7 -12  -3   10.00    0.90
   7 -12  -3    9.90    0.80
  -7  12   3   11.60    0.90
   7  12  -3    9.80    0.90
   7  12  -3   11.30    0.80
  -7  12   3   10.60    0.70
   6 -12  -3    9.40    0.70
   6 -12  -3   10.60    0.90
   6  12  -3   10.10    0.90
  -6  12   3    8.30    0.80
   6  12  -3    8.70    0.90
  -6  12   3    9.20    0.80
   6  12  -3    9.50    0.80
   5 -12  -3    0.30    0.30
   5 -12  -3    0.20    0.60
  -5 -12   3    0.80    0.90
   5  12  -3    0.60    0.40
  -5  12   3    0.30    0.40
   5  12  -3    1.60    0.50
  -5  12   3    1.10    0.50
   5  12  -3    0.50    0.40
   5  12  -3    0.40    0.40
  -4 -12   3   -0.30    0.70
   4 -12  -3    0.50    0.50
   4 -12  -3    0.00    0.40
  -4  12   3    0.50    0.40
  -4  12   3    0.20    0.50
   4  12  -3   -0.10    0.50
   4  12  -3   -0.20    0.50
   4  12  -3    0.70    0.40
   4  12  -3    0.60    0.50
   3 -12  -3   45.60    1.70
   3 -12  -3   46.00    1.80
  -3 -12   3   44.50    1.80
   3  12  -3   44.40    1.80
   3  12  -3   44.30    1.80
  -3  12   3   46.30    1.80
   3  12  -3   47.50    1.80
  -3  12   3   46.10    1.80
  -3  12   3   46.50    1.90
   3  12  -3   46.00    1.90
  -3  12   3   44.40    1.90
   2 -12  -3   69.89    2.40
  -2 -12   3   63.59    2.60
   2  12  -3   68.89    2.40
   2  12  -3   69.19    2.40
   2  12  -3   68.79    2.50
  -2  12   3   68.19    2.40
  -2  12   3   66.29    2.50
  -2  12   3   69.99    2.40
  -2  12   3   66.69    2.40
   2  12  -3   68.69    2.40
  -2  12   3   68.39    2.40
   2  12  -3   73.69    2.50
  -2  12   3   69.19    2.40
   1 -12  -3   10.20    1.10
  -1 -12   3   11.70    0.90
  -1  12   3   11.80    1.00
  -1  12   3   11.00    0.90
   1  12  -3   13.30    1.00
   1  12  -3   11.00    1.10
  -1  12   3   11.60    1.00
  -1  12   3   10.00    1.00
   1  12  -3   11.30    1.00
   1  12  -3   11.60    1.00
  -1  12   3   11.80    1.00
   0 -12   3   -0.40    0.50
   0  12   3   -0.10    0.50
   0  12   3    0.00    0.50
   0  12  -3    0.70    0.50
   0  12   3    0.10    0.50
   0  12  -3    0.70    0.60
   0  12   3    0.60    0.50
   0  12   3   -0.30    0.50
   0  12   3   -0.20    0.50
   0  12  -3    0.40    0.50
   0  12  -3   -0.50    0.50
   1 -12   3  148.79    4.50
   1 -12   3  146.99    4.70
   1  12   3  154.48    4.60
  -1  12  -3  151.48    4.50
   1  12   3  153.98    4.60
   1  12   3  144.79    4.60
   1  12   3  152.98    4.50
   1  12   3  159.18    4.60
  -1  12  -3  150.88    4.60
  -1  12  -3  151.68    4.60
  -1  12  -3  152.88    4.60
   1  12   3  147.59    4.50
   1  12   3  152.58    4.50
   2 -12   3   22.40    1.30
   2 -12   3   22.60    1.30
  -2  12  -3   24.10    1.40
   2  12   3   25.10    1.20
  -2  12  -3   24.40    1.20
   2  12   3   23.80    1.40
   2  12   3   22.40    1.20
   2  12   3   23.00    1.40
   2  12   3   24.00    1.50
  -2  12  -3   26.20    1.50
   2  12   3   22.50    1.20
   2  12   3   22.30    1.20
   3 -12   3  134.59    4.20
   3 -12   3  130.99    4.10
   3 -12   3  135.19    4.10
   3 -12   3  138.29    4.20
   3  12   3  134.99    4.30
  -3  12  -3  138.89    4.30
  -3  12  -3  138.09    4.10
   3  12   3  135.99    4.10
   3  12   3  138.49    4.10
   3  12   3  137.79    4.10
   3  12   3  139.49    4.30
   4 -12   3    0.30    0.40
   4 -12   3    0.40    0.50
  -4  12  -3    0.10    0.40
   4  12   3    0.80    0.60
   4  12   3    0.40    0.40
   4  12   3   -0.30    0.40
   4  12   3   -0.60    0.60
   4  12   3    0.40    0.50
   5 -12   3   -0.10    0.40
   5 -12   3    0.90    0.40
   5  12   3    0.10    0.60
   5  12   3    0.10    0.60
   5  12   3   -0.70    0.80
   5  12   3    0.40    0.50
   6 -12   3    6.90    0.70
   6 -12   3    7.10    0.70
  -6  12  -3    7.00    0.60
   7 -12   3    1.20    0.30
  -7  12  -3    1.20    0.30
   7 -13  -3    0.20    0.30
   7  13  -3   -0.60    0.40
  -7  13   3   -0.30    0.40
   7  13  -3   -0.40    0.40
  -7  13   3    0.70    0.40
   6 -13  -3    7.80    0.60
   6 -13  -3    6.80    1.00
  -6  13   3    8.50    0.80
   6  13  -3    8.00    0.70
  -6  13   3    9.40    0.80
   6  13  -3    7.30    0.80
   6  13  -3    7.30    0.80
   5 -13  -3   16.10    1.10
   5 -13  -3   12.70    1.10
   5 -13  -3   13.90    0.90
  -5  13   3   15.90    1.00
  -5  13   3   15.90    1.00
   5  13  -3   15.00    0.90
   5  13  -3   15.40    1.10
   5  13  -3   15.90    1.00
   5  13  -3   13.60    1.10
   4 -13  -3    1.10    0.40
  -4 -13   3    1.20    0.60
   4 -13  -3    1.60    0.70
  -4 -13   3    0.20    0.70
   4  13  -3    0.20    0.40
  -4  13   3    0.20    0.40
  -4  13   3    0.60    0.50
   4  13  -3    0.30    0.40
   4  13  -3    0.30    0.40
   4  13  -3   -0.10    0.40
  -3 -13   3   66.79    2.40
   3 -13  -3   69.09    2.20
   3 -13  -3   68.19    2.50
   3  13  -3   67.09    2.40
  -3  13   3   67.89    2.40
   3  13  -3   68.59    2.40
  -3  13   3   69.49    .40
   3  13  -3   66.39    2.40
  -3  13   3   67.09    2.30
   3  13  -3   65.99    2.30
  -2 -13   3   10.00    1.00
   2 -13  -3   12.00    1.20
  -2  13   3    8.50    1.00
   2  13  -3    9.50    1.00
   2  13  -3    9.90    1.00
   2  13  -3   12.40    0.90
   2  13  -3   10.80    1.00
  -2  13   3   10.50    0.90
  -2  13   3   10.60    0.90
  -2  13   3   12.10    1.20
  -2  13   3   10.10    0.90
  -1 -13   3   15.10    1.10
  -1  13   3   14.70    1.00
  -1  13   3   16.20    1.10
  -1  13   3   15.20    1.10
   1  13  -3   15.20    1.10
   1  13  -3   16.60    1.10
   1  13  -3   15.90    1.00
  -1  13   3   14.00    1.10
  -1  13   3   15.70    1.00
   1  13  -3   17.00    1.10
   0 -13   3    9.10    0.90
   0 -13   3    7.50    0.90
   0  13  -3    8.10    0.90
   0  13   3    8.00    1.00
   0  13   3    7.80    0.90
   0  13   3    6.90    0.90
   0  13  -3    7.30    1.00
   0  13   3    7.50    0.80
   0  13  -3    8.60    1.00
   0  13  -3    8.70    0.90
   0  13   3    8.00    0.80
   1 -13   3   12.20    1.00
   1 -13   3   11.30    1.00
   1  13   3   12.10    1.00
   1  13   3   12.70    1.00
   1  13   3   11.40    1.10
  -1  13  -3   11.60    1.10
  -1  13  -3   12.30    0.90
  -1  13  -3   12.60    1.30
   1  13   3   13.60    0.90
   1  13   3   11.90    0.90
  -1  13  -3   11.10    1.00
   2 -13   3   31.00    1.60
   2 -13   3   32.40    1.50
   2  13   3   31.50    1.50
   2  13   3   31.00    1.50
  -2  13  -3   30.60    1.50
   2  13   3   30.50    1.40
   2  13   3   29.40    1.40
   2  13   3   30.00    1.40
  -2  13  -3   28.90    1.50
   2  13   3   29.00    1.30
   3 -13   3    0.60    0.80
   3 -13   3   -0.40    0.30
   3 -13   3    1.10    0.60
   3 -13   3    2.30    1.10
   3  13   3    0.70    0.50
   3  13   3    0.70    0.40
  -3  13  -3    1.60    0.60
   3  13   3    0.70    0.60
   3  13   3    0.60    0.40
   3  13   3    0.60    0.40
  -3  13  -3    0.60    0.40
   4 -13   3    5.20    0.90
   4  13   3    7.00    1.30
   4  13   3    5.10    0.80
   4  13   3    6.30    0.90
   4  13   3    8.50    0.90
   4  13   3    5.30    1.00
   5 -13   3    0.90    0.40
   5 -13   3    0.70    0.40
   5  13   3    1.20    0.60
   5  13   3    0.60    0.60
  -5  13  -3    1.00    0.40
   5  13   3    0.00    0.50
   6 -13   3   26.10    1.30
   6 -13   3   28.30    1.30
  -6  13  -3   29.00    1.20
   6 -14  -3    4.10    0.50
   6  14  -3    3.40    0.60
   6  14  -3    3.30    0.70
  -6  14   3    2.80    0.50
   6  14  -3    4.00    0.60
  -6  14   3    2.70    0.60
   5 -14  -3    4.10    0.60
   5 -14  -3    6.30    0.90
   5  14  -3    5.90    0.80
  -5  14   3    4.50    0.80
  -5  14   3    2.90    0.70
   5  14  -3    5.10    0.70
   5  14  -3    4.10    0.70
   5  14  -3    4.30    0.70
   4 -14  -3    1.70    0.40
  -4 -14   3    1.70    0.70
   4  14  -3    0.90    0.40
   4  14  -3    1.70    0.50
   4  14  -3    1.60    0.40
  -4  14   3    0.90    0.60
   4  14  -3    1.40    0.50
  -4  14   3    1.60    0.40
  -3 -14   3   27.30    1.40
   3 -14  -3   25.70    1.10
  -3 -14   3   25.90    1.50
  -3  14   3   25.70    1.40
  -3  14   3   26.70    1.20
   3  14  -3   25.20    1.20
  -3  14   3   27.80    1.50
   3  14  -3   24.70    1.50
   3  14  -3   26.50    1.30
   3  14  -3   30.50    1.70
  -2 -14   3    2.30    0.70
   2 -14  -3    3.00    0.70
   2 -14  -3    3.80    1.10
  -2 -14   3    4.60    0.80
  -2  14   3    3.10    0.70
   2  14  -3    3.40    0.70
   2  14  -3    2.90    0.80
   2  14  -3    4.10    0.70
  -2  14   3    4.00    0.70
  -2  14   3    3.00    0.70
  -2  14   3    3.50    0.80
   2  14  -3    3.30    0.70
  -1 -14   3    5.50    1.00
  -1 -14   3    7.00    0.90
   1  14  -3    5.80    0.70
  -1  14   3    5.40    0.80
  -1  14   3    6.00    0.70
  -1  14   3    6.40    1.30
   1  14  -3    6.50    0.90
   1  14  -3    5.10    0.80
  -1  14   3    5.20    0.80
   1  14  -3    6.50    0.80
   0 -14   3  154.48    4.70
   0 -14   3  155.08    4.60
   0  14  -3  152.18    4.80
   0  14   3  152.98    4.60
   0  14   3  150.38    4.60
   0  14   3  155.38    4.60
   0  14   3  151.98    4.50
   0  14  -3  151.78    4.50
   0  14  -3  155.98    4.60
   0  14   3  148.89    4.80
   0  14  -3  152.08    4.60
   1 -14   3   31.20    1.60
   1 -14   3   27.90    1.40
   1  14   3   28.60    1.30
  -1  14  -3   29.60    1.30
   1  14   3   27.20    1.30
   1  14   3   29.10    1.40
  -1  14  -3   27.70    1.20
  -1  14  -3   28.00    1.50
  -1  14  -3   26.70    1.40
   1  14   3   28.00    1.40
   1  14   3   29.00    1.30
   2 -14   3    0.40    0.60
   2 -14   3    0.40    1.00
   2  14   3    0.80    0.40
   2  14   3    1.40    0.90
  -2  14  -3    0.80    0.30
   2  14   3    0.20    0.40
   2  14   3    0.90    0.50
  -2  14  -3    0.80    0.50
   2  14   3    0.60    0.40
   3 -14   3   14.80    0.90
   3 -14   3   15.30    1.50
   3  14   3   15.20    1.00
   3  14   3   16.90    1.00
  -3  14  -3   15.20    0.90
   3  14   3   17.30    1.20
   3  14   3   15.70    1.00
  -3  14  -3   16.30    1.30
   3  14   3   14.40    1.20
   4 -14   3    6.80    1.00
   4 -14   3    5.60    0.70
   4  14   3    6.30    0.70
   4  14   3    8.60    0.80
  -4  14  -3    6.10    0.70
   4  14   3    7.50    1.20
   4  14   3    7.90    0.80
   5 -14   3    0.10    0.30
   5 -14   3    0.80    0.50
   5  14   3   -0.80    0.60
  -5  14  -3   -0.10    0.30
   5 -15  -3    0.40    0.30
   5  15  -3    0.10    0.30
   5  15  -3    0.30    0.40
  -5  15   3    0.40    0.30
   5  15  -3    0.00    0.40
   4 -15  -3    6.90    0.70
   4 -15  -3    6.10    0.60
  -4 -15   3    4.90    0.90
   4  15  -3    6.50    0.70
   4  15  -3    5.60    0.70
  -4  15   3    5.10    0.90
   4  15  -3    5.10    0.60
   4  15  -3    6.00    0.70
  -3 -15   3    3.00    0.60
   3 -15  -3    2.00    0.40
   3  15  -3    2.90    0.80
   3  15  -3    3.50    0.70
   3  15  -3    1.70    0.50
  -3  15   3    5.00    1.20
   3  15  -3    3.10    0.70
  -3  15   3    2.80    0.70
  -2 -15   3    0.20    0.70
  -2 -15   3    1.70    0.50
   2 -15  -3    1.40    0.40
   2  15  -3    1.00    0.50
   2  15  -3    1.40    0.60
  -2  15   3    1.10    0.40
  -2  15   3    1.40    0.60
   2  15  -3    1.00    0.50
  -2  15   3    1.90    0.50
   2  15  -3    0.60    0.40
   1 -15  -3    0.00    0.40
  -1 -15   3    0.20    0.70
  -1 -15   3    0.30    0.50
   1 -15  -3    1.50    1.00
   1  15  -3    0.50    0.60
   1  15  -3    0.30    0.50
  -1  15   3    0.60    0.40
  -1  15   3    0.30    0.50
  -1  15   3    0.40    0.50
  -1  15   3    0.10    0.40
   1  15  -3    0.80    0.50
   1  15  -3    0.90    0.40
   0 -15  -3   -0.30    0.50
   0 -15  -3   -0.60    0.70
   0 -15   3    1.20    0.80
   0 -15   3   -0.10    0.60
   0  15  -3    0.30    0.50
   0  15  -3   -0.40    0.40
   0  15  -3   -0.20    0.40
   0  15   3    0.60    0.60
   0  15  -3   -0.20    0.50
   0  15   3    0.50    0.40
   0  15   3    0.10    0.40
   1 -15   3    0.50    0.60
   1 -15   3    0.90    1.00
   1  15   3    0.20    0.40
   1  15   3    0.20    0.40
  -1  15  -3    0.50    0.50
  -1  15  -3   -0.50    0.70
   1  15   3   -0.20    0.40
  -1  15  -3    0.20    0.50
   1  15   3   -0.10    0.40
  -1  15  -3    0.10    0.40
   2 -15   3   62.59    2.20
   2 -15   3   66.99    2.30
   2  15   3   62.69    2.10
   2  15   3   61.29    2.10
   2  15   3   61.89    2.10
  -2  15  -3   63.39    2.20
   2  15   3   64.99    2.20
  -2  15  -3   62.39    2.10
   3 -15   3    0.00    0.30
  -3  15  -3   -0.70    0.60
  -3  15  -3    0.50    0.30
   3  15   3    0.30    0.50
   3  15   3    0.40    0.30
   3  15   3    0.40    0.40
   3  15   3    0.80    0.40
   4 -15   3   27.90    1.10
  -4  15  -3   30.00    1.10
   4  15   3   29.00    1.20
   4  15   3   27.50    1.10
   4  15   3   27.90    1.10
   5 -15   3   19.00    0.80
  -5  15  -3   21.20    00
   4 -16  -3   10.20    0.60
   4 -16  -3   10.00    0.70
   4  16  -3   12.70    0.80
   4  16  -3   10.50    0.80
  -4  16   3   11.30    0.70
   4  16  -3   10.40    0.60
   4  16  -3    8.80    1.00
   3 -16  -3   43.50    1.40
  -3  16   3   41.70    1.50
   3  16  -3   42.30    1.50
   3  16  -3   41.10    1.60
   3  16  -3   40.00    1.60
   3  16  -3   43.90    1.50
  -2 -16   3    5.50    0.80
  -2 -16   3    4.60    0.90
   2 -16  -3    5.90    0.70
   2  16  -3    5.20    0.60
  -2  16   3    5.00    1.00
  -2  16   3    4.70    0.70
   2  16  -3    5.70    0.70
  -2  16   3    4.20    0.80
   2  16  -3    5.10    0.70
   2  16  -3    4.30    0.60
  -1 -16   3   44.00    1.70
   1 -16  -3   45.50    1.60
   1  16  -3   43.50    1.60
   1  16  -3   42.60    1.60
  -1  16   3   44.60    1.60
   1  16  -3   47.00    1.70
   1  16  -3   44.20    1.60
  -1  16   3   45.70    1.70
  -1  16   3   43.80    1.60
   0 -16   3    1.00    0.30
   0 -16   3    0.20    0.60
   0  16   3    1.50    0.40
   0  16   3    0.80    0.40
   0  16  -3    1.30    0.50
   0  16   3    0.80    0.40
   0  16  -3    1.00    0.40
   0  16  -3    0.60    0.40
   0  16   3    0.60    0.40
   0  16  -3    1.20    0.40
   1 -16   3   57.79    2.10
   1 -16   3   59.29    2.20
   1  16   3   60.59    2.00
  -1  16  -3   61.09    2.00
   1  16   3   61.19    2.00
  -1  16  -3   61.79    2.10
   1  16   3   57.69    2.00
   1  16   3   60.79    2.00
   2 -16   3    1.50    0.30
   2  16   3    2.70    0.70
   2  16   3    2.40    0.60
   2  16   3    1.50    0.40
  -2  16  -3    4.60    0.90
   2  16   3    1.60    0.40
  -2  16  -3    1.60    0.70
   3 -16   3   18.90    0.80
   3  16   3   19.80    0.90
  -3  16  -3   19.20    0.90
   3  16   3   17.50    0.90
   3  16   3   18.50    0.80
   3  16   3   18.40    1.10
   4 -16   3    7.50    0.50
   4  16   3    7.70    0.60
  -4  16  -3    8.00    0.50
   4  16   3    7.40    0.60
   3 -17  -3    1.30    0.30
  -3  17   3    0.60    0.30
   3  17  -3    0.70    0.30
   3  17  -3    1.10    0.30
  -2  17   3   13.00    0.70
   2  17  -3   13.10    0.70
   2  17  -3   13.00    0.70
   2  17  -3   13.20    0.80
  -1 -17   3    3.40    0.60
   1  17  -3    4.30    0.60
   1  17  -3    3.20    0.70
  -1  17   3    3.70    0.60
  -1  17   3    4.60    0.60
  -1  17   3    3.70    0.70
   1  17  -3    4.20    0.80
   1  17  -3    4.40    0.60
   0 -17   3    4.50    0.50
   0  17   3    5.00    0.60
   0  17  -3    4.60    0.70
   0  17  -3    4.50    0.60
   0  17  -3    4.90    0.60
   0  17   3    3.60    0.60
   0  17   3    4.90    0.60
   1 -17   3   14.40    0.70
   1  17   3   13.80    0.70
  -1  17  -3   14.10    0.90
   1  17   3   17.80    1.20
   1  17   3   14.60    0.90
  -1  17  -3   15.80    0.90
   2 -17   3   32.90    1.10
  -2  17  -3   32.60    1.10
   2  17   3   32.20    1.20
   2  17   3   33.70    1.20
   2  17   3   32.40    1.30
  10   0  -4    0.60    0.40
  10   0  -4    0.50    0.30
  10   0  -4    0.50    0.30
   9   0  -4   39.30    1.60
   9   0  -4   39.90    1.50
   9   0  -4   39.80    1.60
   9   0  -4   40.80    1.70
   8   0  -4   11.40    1.00
   8   0  -4   11.30    0.90
   8   0  -4   12.30    1.00
   8   0  -4   11.40    1.00
   7   0  -4    1.20    0.60
   7   0  -4    0.10    0.50
   7   0  -4   -0.30    0.60
   7   0  -4    0.50    0.60
   6   0  -4   72.19    2.50
   6   0  -4   68.99    2.40
   6   0  -4   68.89    2.40
   6   0  -4   70.79    2.60
   6   0  -4   70.99    2.30
   6   0  -4   67.99    2.50
   5   0  -4   22.90    1.10
   5   0  -4   22.50    1.10
   4   0  -4  393.76   11.20
   3   0  -4  116.39    3.40
  -2   0   4   29.60    0.90
   2   0  -4   28.50    0.80
   2   0  -4   28.50    1.00
   1   0  -4   11.20    0.50
  -1   0   4   10.90    0.60
  -1   0   4   11.60    0.40
  -1   0   4   11.30    0.40
   1   0  -4   11.60    0.50
   0   0   4  452.55   12.60
   0   0  -4  465.65   12.60
   0   0   4  462.15   12.70
   0   0  -4  467.05   12.60
   0   0   4  489.25   12.60
   1   0   4   43.40    1.30
  -1   0  -4   45.00    1.40
   1   0   4   45.10    1.40
  -2   0  -4  307.87    9.00
   2   0   4  329.17    8.80
   2   0   4  328.37    9.00
   2   0   4  338.37    8.90
   3   0   4  475.65   12.50
   3   0   4  460.35   12.30
   3   0   4  446.56   12.50
  -3   0  -4  446.66   12.50
   3   0   4  445.76   12.30
  -4   0  -4  106.79    3.30
   4   0   4  104.79    3.30
   4   0   4   99.99    3.10
   4   0   4  106.19    3.00
   4   0   4  107.19    3.10
   5   0   4   11.70    1.10
   5   0   4   12.20    1.30
  -5   0  -4   11.70    1.20
   5   0   4   10.00    1.10
   5   0   4   11.00    0.80
   5   0   4   10.20    1.20
   5   0   4   13.10    1.00
   6   0   4    1.00    0.50
   6   0   4   -0.30    0.50
   6   0   4   -0.30    0.40
   6   0   4   -1.40    0.70
   6   0   4   -0.10    0.50
   7   0   4    0.90    0.50
   7   0   4   -0.10    0.40
   7   0   4   -0.30    0.50
   7   0   4    0.80    0.50
   8   0   4    1.60    0.40
   8   0   4    1.30    0.40
   8   0   4    1.90    0.50
   8   0   4    2.00    0.40
   9   0   4    0.30    0.40
   9   0   4    0.10    0.30
   9   0   4    0.00    0.40
   9   0   4   -0.10    0.40
  10  -1  -4   16.10    0.80
  10  -1  -4   16.40    0.80
  10  -1  -4   15.70    1.30
  10  -1  -4   17.20    0.90
  10   1  -4   16.50    0.90
  10   1  -4   16.50    0.90
  10   1  -4   16.50    0.80
   9  -1  -4    1.60    0.60
   9  -1  -4    1.30    0.40
   9  -1  -4    1.90    0.40
   9  -1  -4    1.50    0.50
   9   1  -4    2.40    0.60
   9   1  -4    1.40    0.80
   9   1  -4    1.90    0.40
   9   1  -4    1.70    0.50
   8  -1  -4    6.70    0.80
   8  -1  -4    7.60    0.90
   8  -1  -4    6.70    0.90
   8  -1  -4    6.10    0.80
   8   1  -4    5.80    0.80
   8   1  -4    7.60    1.00
   8   1  -4    5.60    0.90
   8   1  -4    8.30    1.10
   8   1  -4    7.70    0.90
   7  -1  -4  163.28    4.90
   7  -1  -4  163.88    5.00
   7  -1  -4  164.48    4.80
   7   1  -4  164.28    5.10
   7   1  -4  159.78    4.90
   7   1  -4  168.18    4.80
   6  -1  -4   14.40    1.30
   6  -1  -4   13.90    1.10
   6  -1  -4   15.00    1.30
   6  -1  -4   13.60    0.90
   6  -1  -4   14.50    1.20
   6  -1  -4   13.70    1.10
   6   1  -4   13.20    1.10
   6   1  -4   10.70    1.30
   6   1  -4   13.80    1.20
   6   1  -4   13.20    1.20
   6   1  -4   16.10    1.20
   6   1  -4   11.80    1.00
   5  -1  -4   59.59    2.10
   5  -1  -4   60.79    2.00
   5   1  -4   55.89    2.00
   4  -1  -4   83.69    2.60
   4   1  -4   81.49    2.60
  -3  -1   4    0.60    0.30
   3  -1  -4    0.40    0.20
   3   1  -4    0.30    0.20
   2  -1  -4    3.70    0.20
  -2  -1   4    3.50    0.20
   2  -1  -4    3.70    0.30
  -2  -1   4    3.70    0.30
   2  -1  -4    3.90    0.20
   2   1  -4    4.70    0.40
  -2   1   4    4.00    0.30
   2   1  -4    4.00    0.20
   1  -1  -4   22.80    0.80
  -1  -1   4   20.90    0.70
  -1  -1   4   18.50    0.80
   1  -1  -4   22.70    0.70
  -1  -1   4   21.70    0.70
   1   1  -4   20.80    0.70
  -1   1   4   20.30    0.70
  -1   1   4   20.20    0.80
  -1   1   4   21.00    0.70
   0  -1   4  309.77    8.00
   0  -1   4  276.77    8.10
   0  -1  -4  309.77    8.10
   0  -1  -4  320.47    8.10
   0  -1   4  266.17    8.10
   0   1  -4  293.57    8.10
   0   1   4  284.57    8.10
   0   1   4  306.77    8.00
   1  -1   4    2.00    0.20
   1  -1   4    1.80    0.30
  -1  -1  -4    1.90    0.30
   1  -1   4    2.00    0.40
   1   1   4    1.90    0.30
   1   1   4    1.90    0.20
   1   1   4    1.80    0.30
   2  -1   4  324.67    8.80
   2  -1   4  315.97    8.80
   2  -1   4  308.17    8.80
  -2  -1  -4  329.17    8.90
  -2   1  -4  323.37    8.90
   2   1   4  324.17    8.80
   2   1   4  330.47    8.80
  -3  -1  -4    6.30    0.70
   3  -1   4    6.20    0.50
   3  -1   4    6.60    0.50
   3  -1   4    6.10    0.40
  -3   1  -4    6.60    0.60
   3   1   4    6.50    0.50
   3   1   4    6.70    0.40
   3   1   4    6.90    0.50
   3   1   4    5.30    0.70
   4  -1   4   39.70    1.60
   4  -1   4   41.80    1.50
   4  -1   4   42.10    1.40
   4  -1   4   40.50    1.40
  -4  -1  -4   45.10    1.70
   4   1   4   42.40    1.40
  -4   1  -4   43.70    1.70
   4   1   4   43.80    1.60
   4   1   4   41.50    1.40
   4   1   4   42.30    1.50
   5  -1   4   10.80    1.00
   5  -1   4   11.90    0.80
   5  -1   4   12.90    1.10
   5  -1   4   13.20    1.20
   5  -1   4   10.10    1.20
   5  -1   4   11.90    1.20
  -5  -1  -4   12.10    1.10
   5   1   4   11.70    1.30
   5   1   4    9.60    1.30
  -5   1  -4   12.20    1.20
   5   1   4   15.90    1.20
   5   1   4   13.10    0.90
   5   1   4   11.60    1.10
   5   1   4   12.20    1.00
   6  -1   4    7.90    1.20
   6  -1   4    7.00    0.80
   6  -1   4    9.30    0.90
   6  -1   4    8.90    1.10
   6  -1   4    6.60    1.00
   6   1   4    8.70    0.80
   6   1   4    9.70    1.10
   6   1   4    8.70    1.00
   6   1   4    9.10    1.30
   6   1   4    5.80    0.90
   7  -1   4    2.70    0.60
   7  -1   4    2.90    0.50
   7  -1   4    4.10    0.70
   7  -1   4    2.50    0.90
   7   1   4    3.20    0.60
   7   1   4    3.70    0.70
   7   1   4    2.10    0.60
   7   1   4    3.90    0.80
   8  -1   4   12.30    0.90
   8  -1   4   12.20    0.90
   8  -1   4   11.60    1.30
   8  -1   4   11.70    0.90
   8   1   4   12.90    0.90
   8   1   4   12.50    0.90
   8   1   4   12.60    1.00
   8   1   4   12.70    0.80
   9  -1   4    8.80    0.70
   9  -1   4    7.80    0.60
   9  -1   4    8.00    0.70
   9  -1   4    7.80    0.70
   9   1   4    7.80    0.70
   9   1   4    8.40    0.70
   9   1   4    7.70    0.80
   9   1   4    8.70    0.70
  10  -2  -4   35.00    1.50
  10  -2  -4   34.30    1.40
  10  -2  -4   35.00    1.30
  10   2  -4   33.80    1.20
  10   2  -4   34.30    1.30
  10   2  -4   35.20    1.30
   9  -2  -4   15.70    0.80
   9  -2  -4   15.70    1.00
   9  -2  -4   16.40    1.10
   9   2  -4   15.20    0.90
  -9   2   4   18.20    1.20
   9   2  -4   15.80    1.10
   9   2  -4   16.10    0.90
   8  -2  -4   22.90    1.10
   8  -2  -4   23.70    1.20
   8  -2  -4   23.10    1.20
   8  -2  -4   24.10    1.20
   8   2  -4   24.40    1.30
   8   2  -4   24.50    1.20
   8   2  -4   21.70    1.30
   8   2  -4   22.70    1.40
   7  -2  -4    2.40    0.50
   7  -2  -4    4.30    0.80
   7  -2  -4    3.50    0.90
   7   2  -4    3.00    0.80
   7   2  -4    3.10    0.80
   7   2  -4    3.70    0.80
   6  -2  -4   15.10    1.30
   6  -2  -4   15.10    0.90
   6  -2  -4   17.00    1.30
   6  -2  -4   14.10    1.10
   6  -2  -4   14.40    1.10
   6  -2  -4   15.60    1.40
   6   2  -4   15.20    1.10
   6   2  -4   15.80    1.30
   6   2  -4   13.90    1.40
   6   2  -4   13.90    1.30
   6   2  -4   15.90    1.10
   6   2  -4   16.20    1.20
   5  -2  -4    6.20    0.70
   5  -2  -4    5.60    0.70
   5   2  -4    6.30    0.70
   4  -2  -4    0.80    0.50
   4  -2  -4    0.10    0.50
   4   2  -4    0.40    0.30
   3  -2  -4   62.29    1.80
  -3  -2   4   61.99    1.80
   3  -2  -4   59.89    1.90
   3  -2  -4   61.39    1.80
   3   2  -4   63.79    2.00
   2  -2  -4    0.70    0.20
  -2  -2   4    0.50    0.20
   2  -2  -4    0.70    0.20
   2  -2  -4    0.90    0.20
  -2  -2   4    0.70    0.10
  -2   2   4    1.00    0.20
   2   2  -4    0.80    0.30
   2   2  -4    0.90    0.20
  -1  -2   4  166.48    4.70
   1  -2  -4  181.38    4.80
   1  -2  -4  164.98    4.90
  -1  -2   4  173.78    4.70
   1   2  -4  161.08    4.80
  -1   2   4  171.18    4.80
  -1   2   4  183.18    4.70
   1   2  -4  178.48    4.80
   0  -2  -4   48.00    1.50
   0  -2   4   49.80    1.50
   0  -2   4   49.90    1.50
   0   2   4   50.79    1.60
   0   2   4   50.69    1.50
   0   2  -4   47.10    1.60
   0   2   4   52.29    1.50
   0   2  -4   51.89    1.50
   1  -2   4  244.58    7.00
   1  -2   4  263.97    7.00
  -1  -2  -4  256.27    7.00
   1  -2   4  259.67    7.00
   1   2   4  252.27    7.00
   1   2   4  271.07    7.00
   1   2   4  259.87    7.00
  -1   2  -4  236.18    7.00
  -2  -2  -4  474.35   12.80
   2  -2   4  418.46   12.80
   2  -2   4  488.85   12.70
   2  -2   4  485.35   12.70
   2   2   4  456.65   12.80
  -2   2  -4  488.25   12.90
   2   2   4  467.75   12.70
   2   2   4  487.45   12.70
  -3  -2  -4   32.60    1.30
   3  -2   4   33.80    1.40
   3  -2   4   35.10    1.10
   3  -2   4   31.60    1.20
   3  -2   4   34.60    1.20
   3   2   4   33.80    1.10
   3   2   4   34.40    1.10
   3   2   4   33.30    1.30
   3   2   4   31.00    1.30
  -3   2  -4   32.00    1.30
   4  -2   4   33.60    1.20
  -4  -2  -4   31.80    1.50
   4  -2   4   33.60    1.40
   4  -2   4   31.90    1.20
   4  -2   4   33.70    1.30
   4   2   4   33.60    1.40
  -4   2  -4   28.50    1.60
   4   2   4   29.30    1.30
   4   2   4   32.90    1.10
   4   2   4   33.20    1.30
  -5  -2  -4   14.60    1.30
   5  -2   4   14.90    1.20
   5  -2   4   13.40    1.00
   5  -2   4   12.40    0.80
   5  -2   4   10.70    1.20
   5  -2   4   13.50    1.20
   5  -2   4   12.70    1.10
  -5   2  -4   12.90    1.30
   5   2   4   15.00    1.40
   5   2   4   13.20    0.90
   5   2   4   12.80    1.30
   5   2   4   12.00    1.30
   5   2   4   13.20    0.90
   5   2   4   11.90    1.10
   5   2   4   13.50    1.10
   6  -2   4    5.90    1.20
   6  -2   4    6.20    0.90
   6  -2   4    6.90    0.70
   6  -2   4    7.60    1.10
   6   2   4    5.40    0.80
   6   2   4    7.50    0.90
   6   2   4    6.00    1.30
   6   2   4    4.80    1.00
   7  -2   4   25.20    1.40
   7  -2   4   23.10    1.40
   7  -2   4   24.40    1.20
   7  -2   4   26.30    1.20
   7  -2   4   27.70    1.50
   7   2   4   25.00    1.30
   7   2   4   27.30    1.30
   7   2   4   27.70    1.40
   8  -2   4   35.60    1.50
   8  -2   4   34.30    1.50
   8  -2   4   35.70    1.40
   8  -2   4   36.80    1.50
   8   2   4   35.60    1.50
   8   2   4   35.00    1.40
   9  -2   4   22.40    1.00
   9  -2   4   24.20    1.10
   9  -2   4   21.20    1.00
   9  -2   4   22.40    1.00
   9   2   4   24.60    1.10
   9   2   4   23.70    1.10
   9   2   4   23.80    1.00
   9   2   4   24.00    1.10
  10  -3  -4    9.90    0.80
  10  -3  -4    8.00    0.80
  10  -3  -4   10.80    0.90
  10   3  -4    8.60    0.70
  10   3  -4    9.50    0.70
  10   3  -4   10.40    0.90
   9  -3  -4    2.40    0.50
   9  -3  -4    3.30    0.80
   9   3  -4    2.00    0.60
  -9   3   4    4.00    0.90
   8  -3  -4   -0.20    0.40
   8  -3  -4    1.90    0.60
   8  -3  -4    1.10    0.50
   8  -3  -4    0.10    0.40
   8   3  -4   -0.20    0.50
   8   3  -4    0.00    0.40
   8   3  -4   -0.30    0.40
   8   3  -4   -0.20    0.50
   7  -3  -4   81.99    2.70
   7  -3  -4   84.39    2.70
   7  -3  -4   83.49    2.70
   7  -3  -4   72.79    3.30
   7  -3  -4   82.19    2.80
   7   3  -4   84.09    2.80
   7   3  -4   84.59    2.80
   7   3  -4   84.49    2.90
   7   3  -4   80.89    2.70
   6  -3  -4   61.19    2.20
   6  -3  -4   60.19    2.50
   6  -3  -4   60.49    2.00
   6  -3  -4   58.79    2.10
   6  -3  -4   60.39    2.10
   6  -3  -4   59.89    2.40
   6   3  -4   56.89    2.40
   6   3  -4   60.59    2.20
   6   3  -4   60.59    2.30
   6   3  -4   60.19    2.10
   6   3  -4   56.49    2.30
   5  -3  -4    1.50    0.50
   5  -3  -4    2.80    0.50
   5   3  -4    2.10    0.60
  -4  -3   4  153.48    4.30
   4  -3  -4  147.89    4.40
   4  -3  -4  152.78    4.20
   4  -3  -4  147.59    4.30
   4   3  -4  151.78    4.50
   3  -3  -4   12.20    0.60
   3  -3  -4   11.20    0.60
  -3  -3   4   12.40    0.50
   3  -3  -4   11.60    0.80
  -3   3   4   12.30    0.60
   3   3  -4   11.90    0.70
   2  -3  -4   55.49    1.70
  -2  -3   4   54.99    1.70
   2  -3  -4   59.59    1.70
  2  -3  -4   55.79    1.80
  -2  -3   4   57.19    1.60
   2   3  -4   54.19    1.80
  -2   3   4   60.39    1.70
   2   3  -4   56.89    1.60
  -1  -3   4   89.79    2.50
  -1  -3   4   91.99    2.50
  -1  -3   4   84.29    2.50
   1   3  -4   89.09    2.60
   1   3  -4   84.49    2.60
  -1   3   4   94.99    2.50
  -1   3   4   86.99    2.60
   0  -3   4  951.50   24.70
   0  -3   4  970.70   24.70
   0  -3   4  881.21   24.80
   0   3   4  921.51   24.70
   0   3  -4  877.21   24.80
   0   3   4  911.11   24.80
   0   3   4  937.11   24.70
   1  -3   4  736.33   20.40
   1  -3   4  777.82   20.40
   1  -3   4  724.33   20.40
  -1  -3  -4  792.32   20.40
   1   3   4  752.92   20.40
   1   3   4  778.72   20.40
  -1   3  -4  736.53   20.40
   1   3   4  762.42   20.40
   2  -3   4   51.59    1.60
   2  -3   4   54.89    1.70
  -2  -3  -4   52.19    1.70
   2  -3   4   51.39    2.00
   2   3   4   53.79    1.60
   2   3   4   54.29    1.70
   2   3   4   53.99    1.60
  -2   3  -4   53.69    1.70
   3  -3   4    2.40    0.50
   3  -3   4    3.20    0.40
   3  -3   4    4.30    0.50
  -3  -3  -4    3.20    0.50
   3  -3   4    1.40    0.50
   3   3   4    2.10    0.40
   3   3   4    2.50    0.50
   3   3   4    2.10    0.30
   3   3   4    2.40    0.50
  -3   3  -4    2.30    0.50
   4  -3   4   15.20    0.70
   4  -3   4   14.70    1.00
  -4  -3  -4   14.50    1.10
   4  -3   4   15.90    0.90
   4  -3   4   12.60    0.80
   4   3   4   15.40    0.70
   4   3   4   16.50    0.80
   4   3   4   15.00    1.30
  -4   3  -4   15.40    1.00
   4   3   4   14.40    0.90
   5  -3   4   15.50    1.30
   5  -3   4   16.60    1.10
  -5  -3  -4   18.60    1.40
   5  -3   4   15.70    1.20
   5  -3   4   17.30    1.40
   5  -3   4   17.60    1.20
   5  -3   4   18.90    1.00
   5   3   4   17.40    1.20
   5   3   4   17.30    1.00
   5   3   4   19.20    1.50
   5   3   4   17.40    0.90
   5   3   4   17.40    1.10
   5   3   4   17.80    1.00
   5   3   4   16.80    1.50
  -5   3  -4   16.10    1.50
   5   3   4   15.60    1.40
   6  -3   4   19.50    1.20
   6  -3   4   17.80    1.10
   6  -3   4   19.30    1.10
   6  -3   4   20.80    1.30
   6   3   4   19.30    1.20
   6   3   4   17.80    1.10
   6   3   4   18.90    1.20
   6   3   4   21.50    1.40
   6   3   4   16.30    1.40
   7  -3   4   13.90    0.90
   7  -3   4   14.10    1.00
   7  -3   4   12.80    1.00
   7  -3   4   12.90    1.20
   7  -3   4   13.40    0.90
   7   3   4   14.70    1.10
   7   3   4   15.10    1.00
   7   3   4   12.70    0.90
   7   3   4   14.30    1.20
   8  -3   4    8.30    0.80
   8  -3   4    7.80    0.80
   8  -3   4    7.70    0.80
  -8   3  -4    9.40    1.00
   8   3   4    7.90    0.90
   8   3   4    7.80    1.00
   8   3   4    7.20    0.80
   9  -3   4   19.70    0.90
   9  -3   4   21.40    1.10
   9  -3   4   20.40    1.00
   9   3   4   17.80    1.00
   9   3   4   19.40    1.00
   9   3   4   19.10    0.90
   9   3   4   19.40    1.10
  10  -4  -4    6.90    0.80
  10  -4  -4    8.30    0.80
  10  -4  -4    7.30    0.60
  10   4  -4    7.60    0.60
  10   4  -4    7.60    0.60
   9  -4  -4   12.80    1.10
   9  -4  -4   12.70    1.10
   9  -4  -4   12.00    0.90
   9  -4  -4   12.70    0.90
   9   4  -4   12.70    1.10
   9   4  -4   12.40    0.80
   9   4  -4   12.00    1.10
   9   4  -4   11.60    0.90
  -9   4   4   11.30    1.00
   8  -4  -4   99.09    3.00
   8  -4  -4   93.19    3.00
   8  -4  -4   97.39    3.10
   8  -4  -4   96.59    3.10
   8  -4  -4   96.79    3.10
   8   4  -4   92.99    3.00
   8   4  -4   98.29    3.20
  -8   4   4   98.49    3.10
   8   4  -4   96.89    3.10
   8   4  -4   98.89    3.10
   7  -4  -4   32.70    1.40
   7  -4  -4   30.90    1.40
   7  -4  -4   32.10    1.40
   7  -4  -4   33.50    1.60
   7  -4  -4   36.10    1.50
   7   4  -4   33.30    1.40
   7   4  -4   32.30    1.80
   7   4  -4   32.60    1.60
   7   4  -4   33.00    1.50
   6  -4  -4   62.89    2.20
   6  -4  -4   59.89    2.10
   6  -4  -4   60.29    2.10
   6  -4  -4   65.79    2.20
   6  -4  -4   59.59    2.40
   6   4  -4   62.09    2.40
   6   4  -4   62.59    2.20
   6   4  -4   62.49    2.60
   6   4  -4   61.39    2.20
   5  -4  -4    4.00    0.90
   5  -4  -4    2.10    0.70
   5  -4  -4    3.10    0.60
   5  -4  -4    2.50    0.60
   5   4  -4    3.80    1.00
   5   4  -4    5.00    1.10
   5   4  -4    2.30    0.50
   5   4  -4    3.20    0.60
   4  -4  -4  117.09    3.40
   4  -4  -4  113.09    3.40
   4  -4  -4  116.69    3.50
  -4  -4   4  118.69    3.30
   4   4  -4  119.19    3.60
   3  -4  -4   11.90    0.60
  -3  -4   4   13.30    0.60
  -3  -4   4   11.20    0.50
   3  -4  -4   12.20    0.60
  -3  -4   4   11.20    0.60
   3  -4  -4   10.40    0.80
  -3   4   4   10.90    0.60
   3   4  -4   11.90    0.70
   2  -4  -4    4.30    0.40
  -2  -4   4    4.40    0.30
  -2  -4   4    4.50    0.40
   2   4  -4    4.50    0.40
   2   4  -4    3.90    0.50
  -2   4   4    4.30    0.30
  -1  -4   4    6.60    0.40
  -1  -4   4    7.70    0.40
   1  -4  -4    7.40    0.40
   1  -4  -4    7.20    0.40
  -1   4   4    6.70    0.60
  -1   4   4    7.00    0.50
   1   4  -4    7.20    0.40
  -1   4   4    6.70    0.40
   0  -4   4  351.96    9.20
   0  -4   4  339.57    9.30
   0  -4   4  340.77    9.20
   0   4  -4  334.07    9.30
   0   4   4  337.27    9.20
   0   4   4  337.67    9.20
   0   4   4  332.37    9.20
   1  -4   4   65.79    2.00
   1  -4   4   61.59    2.00
  -1  -4  -4   64.69    2.00
   1  -4   4   62.29    1.90
   1   4   4   65.09    1.90
   1   4   4   71.09    2.00
  -1   4  -4   65.99    2.00
  -2  -4  -4   25.10    1.00
   2  -4   4   24.80    0.90
   2  -4   4   22.90    1.00
   2  -4   4   26.40    1.00
   2   4   4   26.10    1.00
  -2   4  -4   23.10    1.00
   2   4   4   25.40    0.90
   2   4   4   26.30    0.90
   3  -4   4   50.29    1.60
   3  -4   4   50.39    1.80
  -3  -4  -4   50.69    1.80
   3  -4   4   51.09    1.60
   3  -4   4   49.90    1.80
   3   4   4   48.80    1.60
   3   4   4   49.60    1.70
  -3   4  -4   48.70    1.80
   3   4   4   53.39    1.80
   3   4   4   50.69    1.60
   4  -4   4   14.20    1.20
   4  -4   4   13.00    0.70
   4  -4   4   12.80    0.80
   4  -4   4   11.80    1.00
   4  -4   4   11.70    0.90
  -4  -4  -4   13.10    1.00
   4  -4   4   13.60    1.10
   4   4   4   11.90    0.70
   4   4   4   12.00    1.90
   4   4   4   16.40    1.70
   4   4   4   11.80    0.70
  -4   4  -4   11.90    1.00
   4   4   4   13.30    0.80
  -5  -4  -4    3.10    0.80
   5  -4   4    3.10    0.60
   5  -4   4    3.60    0.70
   5  -4   4    5.20    1.20
   5  -4   4    3.20    0.70
   5  -4   4    2.70    0.60
   5  -4   4    4.20    1.00
   5   4   4    4.20    0.70
  -5   4  -4    3.90    1.00
   5   4   4    3.10    0.60
   5   4   4    3.30    0.70
   5   4   4    4.20    0.80
   5   4   4    4.00    0.80
   5   4   4    2.10    0.60
   5   4   4    5.30    1.00
   6  -4   4   35.30    1.50
   6  -4   4   35.50    1.60
   6  -4   4   35.50    1.60
   6  -4   4   35.70    1.70
   6  -4   4   36.20    1.50
   6   4   4   37.90    1.60
   6   4   4   35.90    1.50
   6   4   4   34.90    1.60
   6   4   4   36.90    1.80
   6   4   4   38.10    1.70
   7  -4   4    1.00    0.60
   7  -4   4    1.40    0.50
   7  -4   4    0.50    0.50
   7  -4   4    0.90    0.40
   7   4   4    0.60    0.40
   7   4   4    0.90    0.50
   7   4   4    0.00    0.60
   7   4   4    0.60    0.50
   8  -4   4    0.40    0.40
   8  -4   4    0.10    0.40
   8  -4   4    0.20    0.80
   8  -4   4   -0.10    0.40
   8   4   4    0.00    0.60
   8   4   4    0.80    0.40
   8   4   4   -0.20    0.50
  -8   4  -4   -0.10    0.50
   8   4   4    0.20    0.50
   9  -4   4    4.10    0.60
   9  -4   4    4.70    0.60
   9  -4   4    4.50    0.70
   9   4   4    4.50    0.80
   9   4   4    5.20    1.00
   9   4   4    4.30    0.90
   9   4   4    4.70    0.60
  10  -5  -4    3.70    0.70
  10  -5  -4    2.80    0.50
  10   5  -4    2.80    0.50
  10   5  -4    2.70    0.50
   9  -5  -4   23.70    1.10
   9  -5  -4   22.70    1.10
   9  -5  -4   20.80    1.30
   9  -5  -4   21.60    1.10
   9   5  -4   21.70    1.20
  -9   5   4   22.00    1.20
   9   5  -4   20.80    1.10
   9   5  -4   23.40    1.10
   8  -5  -4    7.20    0.80
   8  -5  -4    8.20    0.90
   8  -5  -4    5.10    0.80
   8  -5  -4    6.80    1.10
   8   5  -4    7.30    0.70
   8   5  -4    6.40    0.80
   8   5  -4    7.40    0.90
  -8   5   4    6.10    0.90
   7  -5  -4    0.40    0.50
   7  -5  -4   -0.20    0.50
   7  -5  -4    0.20    0.40
   7  -5  -4   -0.40    0.40
   7  -5  -4   -0.60    0.70
   7   5  -4    0.10    0.50
   7   5  -4   -0.20    0.50
  -7   5   4   -0.10    0.40
   7   5  -4    0.20    0.50
   6  -5  -4   18.00    1.10
   6  -5  -4   17.10    1.00
   6  -5  -4   17.10    2.50
   6  -5  -4   16.20    0.90
   6  -5  -4   17.60    1.10
   6   5  -4   19.80    1.20
   6   5  -4   19.80    2.00
   6   5  -4   17.60    1.30
   6   5  -4   16.40    1.10
   6   5  -4   15.70    1.60
   5  -5  -4   38.00    1.60
   5  -5  -4   36.30    1.60
   5  -5  -4   38.00    1.40
   5  -5  -4   37.70    1.60
   5   5  -4   36.60    1.60
   5   5  -4   39.40    1.80
   5   5  -4   39.10    1.70
   5   5  -4   36.70    1.80
   5   5  -4   39.60    1.90
   4  -5  -4    1.20    0.40
   4  -5  -4    1.30    0.50
  -4  -5   4    1.70    0.40
   4  -5  -4    1.10    0.40
   4   5  -4    1.60    0.40
   3  -5  -4   17.70    0.80
   3  -5  -4   18.90    0.80
   3  -5  -4   17.60    0.90
  -3  -5   4   16.90    0.70
   3   5  -4   17.80    0.80
  -3   5   4   18.40    0.70
   2  -5  -4    3.10    0.40
  -2  -5   4    2.70    0.40
   2  -5  -4    3.00    0.40
  -2  -5   4    3.10    0.40
  -2   5   4    2.60    0.40
   2   5  -4    2.40    0.40
  -2   5   4    2.70    0.60
  -2   5   4    3.40    0.40
  -1  -5   4   77.99    2.40
  -1  -5   4   83.39    2.40
   1  -5  -4   81.79    2.30
   1  -5  -4   81.59    2.40
  -1   5   4   77.59    2.30
   1   5  -4   82.99    2.40
  -1   5   4   79.29    2.40
  -1   5   4   81.49    2.40
   0  -5   4  108.29    3.20
   0  -5  -4  113.49    3.10
   0  -5   4   99.79    3.10
   0  -5   4  114.99    3.20
   0   5  -4  111.69    3.20
   0   5   4  112.59    3.20
   0   5   4  112.59    3.20
   1  -5   4    5.20    0.50
  -1  -5  -4    5.20    0.50
   1  -5   4    4.30    0.50
   1  -5   4    4.40    0.40
   1   5   4    4.40    0.40
   1   5   4    4.80    0.40
  -1   5  -4    4.80    0.50
   2  -5   4   34.10    1.20
  -2  -5  -4   32.80    1.20
   2  -5   4   33.60    1.20
   2  -5   4   32.70    1.30
  -2   5  -4   35.50    1.30
   2   5   4   31.90    1.30
   2   5   4   33.30    1.30
   2   5   4   29.90    1.40
  -3  -5  -4  117.09    3.50
   3  -5   4  113.79    3.30
   3  -5   4  113.69    3.80
   3  -5   4  112.99    3.50
   3  -5   4  121.69    3.40
   3   5   4  116.29    3.40
   3   5   4  114.49    3.30
   3   5   4  109.99    3.30
  -3   5  -4  114.09    3.50
  -4  -5  -4  142.09    4.30
   4  -5   4  138.79    4.20
   4  -5   4  138.99    4.20
   4  -5   4  136.79    4.30
   4  -5   4  136.89    4.00
   4  -5   4  136.09    4.10
   4  -5   4  143.39    4.10
   4  -5   4  138.49    4.00
   4   5   4  136.39    4.20
   4   5   4  132.99    4.20
  -4   5  -4  140.19    4.30
   4   5   4  130.19    4.10
   4   5   4  130.39    4.20
   4   5   4  145.19    4.00
   4   5   4  140.09    4.00
   5  -5   4    3.00    0.60
   5  -5   4    3.50    1.10
  -5  -5  -4    0.90    1.10
   5  -5   4    2.00    0.50
   5  -5   4    3.10    0.80
   5  -5   4    2.90    0.60
   5  -5   4    2.80    0.50
   5   5   4    4.50    0.90
  -5   5  -4    3.30    1.20
   5   5   4    2.10    0.60
   5   5   4    2.90    0.50
   5   5   4    4.40    0.70
   5   5   4    3.30    0.70
   5   5   4    2.90    0.70
   6  -5   4    0.00    0.60
   6  -5   4    0.00    0.40
   6  -5   4    0.60    0.50
   6  -5   4    0.70    0.50
   6  -5   4    0.10    0.50
   6   5   4    1.30    0.80
   6   5   4    0.00    0.70
   6   5   4    1.10    0.50
   6   5   4    0.00    0.50
   6   5   4    0.40    0.60
   7  -5   4    3.80    0.90
   7  -5   4    5.20    0.70
   7  -5   4    5.20    0.80
   7  -5   4    5.00    0.80
   7  -5   4    6.70    1.00
   7   5   4    3.50    0.60
   7   5   4    5.10    0.80
   7   5   4    4.00    0.90
   7   5   4    4.80    1.20
  -7   5  -4    3.80    0.80
   8  -5   4    6.30    0.70
   8  -5   4    6.20    0.90
   8  -5   4    7.40    0.90
   8   5   4    7.80    1.00
  -8   5  -4    6.30    0.80
   8   5   4    6.10    0.80
   8   5   4    6.70    0.90
   8   5   4    8.10    1.10
   9  -5   4   31.50    1.10
   9  -5   4   33.80    1.30
   9   5   4   32.40    1.30
  10  -6  -4    0.60    0.30
  10  -6  -4    0.10    0.40
  10   6  -4    0.60    0.30
  10   6  -4    0.40    0.30
   9  -6  -4    0.70    0.40
   9  -6  -4    1.00    0.40
   9  -6  -4    1.00    0.40
   9   6  -4    0.60    0.50
   9   6  -4    1.00    0.40
   9   6  -4    0.80    0.40
  -9   6   4    0.90    0.50
   8  -6  -4    5.70    0.80
   8  -6  -4    6.80    0.80
   8  -6  -4    6.30    0.80
   8   6  -4    6.70    0.80
  -8   6   4    5.90    0.80
   8   6  -4    6.70    0.70
   8   6  -4    6.90    0.90
   7  -6  -4    0.40    0.40
   7  -6  -4    0.20    0.40
   7  -6  -4    0.30    0.50
   7   6  -4    0.60    0.40
   7   6  -4    0.20    0.60
   7   6  -4    0.00    0.40
  -7   6   4    0.20    0.40
   6  -6  -4   26.80    1.20
   6  -6  -4   24.50    1.80
   6  -6  -4   19.50    1.70
  -6   6   4   26.00    1.60
   6   6  -4   26.00    1.60
   6   6  -4   24.50    1.50
   5  -6  -4   97.79    3.10
   5  -6  -4   96.69    3.00
   5  -6  -4  101.49    3.10
   5  -6  -4   95.99    3.10
   5   6  -4   99.79    3.20
  -5   6   4  101.89    3.20
   5   6  -4   98.39    3.30
   5   6  -4   97.09    3.30
   5   6  -4   99.19    3.10
   5   6  -4   99.39    3.40
   4  -6  -4   13.70    1.10
  -4  -6   4   14.80    0.80
   4  -6  -4   14.20    0.80
   4  -6  -4   14.60    1.10
   4   6  -4   13.70    1.20
   4   6  -4   13.20    1.30
  -4   6   4   12.30    1.10
   4   6  -4   14.00    1.00
  -3  -6   4   25.40    1.10
   3  -6  -4   26.50    1.10
   3  -6  -4   26.70    1.10
  -3  -6   4   24.00    1.00
   3  -6  -4   27.30    1.10
  -3   6   4   26.30    1.00
  -3   6   4   24.70    1.10
   3   6  -4   23.70    1.10
   2  -6  -4    0.20    0.20
  -2  -6   4   -0.20    0.20
  -2  -6   4    0.20    0.30
   2  -6  -4   -0.10    0.30
   2   6  -4    0.10    0.30
  -2   6   4    0.00    0.20
  -2   6   4    0.30    0.30
   1  -6  -4  353.36    9.50
   1  -6  -4  336.77    9.70
  -1  -6   4  369.66    9.80
  -1  -6   4  350.86    9.70
  -1   6   4  355.06    9.60
   1   6  -4  344.87    9.60
  -1   6   4  355.16    9.60
   0  -6   4  272.07    7.40
   0  -6   4  255.47    7.60
   0  -6  -4  269.57    7.50
   0  -6  -4  273.27    7.30
   0   6   4  278.67    7.40
   0   6   4  274.07    7.40
   0   6  -4  259.77    7.40
  -1  -6  -4   47.30    1.50
   1  -6   4   41.50    1.70
   1  -6   4   40.30    1.50
   1  -6   4   47.60    1.60
  -1   6  -4   46.50    1.50
   1   6   4   43.60    1.60
   1   6   4   44.60    1.50
   1   6   4   48.50    1.50
  -2  -6  -4   46.80    1.60
   2  -6   4   49.40    1.60
   2  -6   4   49.10    1.60
   2  -6   4   50.09    1.80
   2   6   4   47.20    1.70
   2   6   4   47.50    1.60
  -2   6  -4   47.80    1.70
   2   6   4   43.80    1.50
   3  -6   4   52.29    2.00
   3  -6   4   54.39    1.80
   3  -6   4   53.89    1.70
   3  -6   4   53.79    2.10
  -3  -6  -4   54.29    2.00
   3  -6   4   55.29    2.00
   3   6   4   51.79    1.70
   3   6   4   51.89    1.90
  -3   6  -4   52.99    2.00
   3   6   4   50.29    1.70
   4  -6   4   31.10    1.40
   4  -6   4   29.00    1.40
    -6   4   32.00    1.80
   4  -6   4   31.00    1.50
   4  -6   4   25.00    1.60
   4  -6   4   30.40    1.20
   4  -6   4   30.60    1.20
  -4  -6  -4   30.30    1.70
   4   6   4   28.30    1.50
   4   6   4   31.50    1.30
  -4   6  -4   26.60    1.50
   4   6   4   30.20    1.70
   4   6   4   29.10    1.20
   4   6   4   27.50    1.60
  -4   6  -4   31.00    1.80
   4   6   4   31.40    1.50
  -5  -6  -4  354.36   10.80
   5  -6   4  385.66   10.20
   5  -6   4  343.97   10.40
   5  -6   4  357.76   10.30
   5  -6   4  371.26   10.20
   5  -6   4  366.36   10.20
   5   6   4  374.16   10.10
   5   6   4  360.86   10.20
  -5   6  -4  358.96   10.20
   5   6   4  371.86   10.20
   5   6   4  374.26   10.20
   5   6   4  364.86   10.20
   5   6   4  370.16   10.30
   6  -6   4  420.76   11.70
   6  -6   4  422.76   11.60
   6  -6   4  415.56   11.70
   6  -6   4  421.06   11.70
   6  -6   4  426.56   11.60
   6   6   4  419.06   11.60
   6   6   4  423.96   11.70
   6   6   4  412.36   11.60
   6   6   4  416.36   11.70
  -6   6  -4  420.36   11.60
   7  -6   4   92.69    3.00
   7  -6   4   93.39    2.90
   7  -6   4   91.59    2.90
   7  -6   4   92.99    3.00
   7   6   4   95.19    2.90
   7   6   4   90.89    3.00
   7   6   4   92.59    3.00
  -7   6  -4   91.29    2.90
   8  -6   4    0.00    0.30
   8  -6   4    0.10    0.50
   8  -6   4   -0.10    0.50
  -8   6  -4    0.30    0.40
   8   6   4    0.30    0.50
   8   6   4    1.20    0.50
   9  -6   4    9.40    0.90
   9  -6   4    7.50    0.80
   9  -6   4    8.60    0.50
   9   6   4    7.00    0.80
   9  -7  -4    0.00    0.40
   9  -7  -4   -0.10    0.30
   9  -7  -4    0.20    0.40
  -9   7   4   -0.10    0.50
   9   7  -4    0.20    0.30
   9   7  -4   -0.40    0.50
  -9   7   4   -0.40    0.30
   9   7  -4    0.50    0.30
   8  -7  -4    4.90    0.70
   8  -7  -4    4.10    0.80
   8   7  -4    5.00    1.20
   8   7  -4    4.80    0.80
   8   7  -4    4.20    0.60
   7  -7  -4  280.47    8.10
   7  -7  -4  285.87    8.00
  -7   7   4  283.97    8.10
   7   7  -4  283.77    8.10
   7   7  -4  278.87    8.10
   7   7  -4  302.57    8.50
   7   7  -4  284.77    8.20
   6  -7  -4   59.99    2.20
   6  -7  -4   65.29    2.20
   6  -7  -4   61.29    2.20
   6   7  -4   63.09    2.20
  -6   7   4   59.59    2.20
   6   7  -4   62.69    2.30
   6   7  -4   63.89    2.40
   6   7  -4   65.09    2.30
   5  -7  -4   26.00    1.20
   5  -7  -4   25.90    1.40
   5  -7  -4   25.90    1.20
   5   7  -4   24.80    1.40
   5   7  -4   26.80    1.40
  -5   7   4   25.70    1.30
   5   7  -4   27.70    1.30
   5   7  -4   24.90    1.50
   5   7  -4   26.70    2.20
   4  -7  -4   39.70    2.10
  -4  -7   4   44.10    1.50
   4  -7  -4   42.10    1.80
   4  -7  -4   40.30    1.50
   4   7  -4   42.10    1.90
   4   7  -4   41.60    1.70
   4   7  -4   42.40    1.90
   4   7  -4   38.80    1.80
   4   7  -4   44.20    2.60
   4   7  -4   43.10    1.90
  -4   7   4   43.10    1.70
   3  -7  -4  115.19    3.50
   3  -7  -4  115.59    3.60
  -3  -7   4  120.49    3.60
  -3  -7   4  116.39    3.50
  -3   7   4  122.99    3.40
  -3   7   4  117.89    3.40
   3   7  -4  117.09    3.60
  -2  -7   4   10.30    0.60
   2  -7  -4   10.30    0.70
   2  -7  -4   10.60    0.80
  -2  -7   4   10.90    0.80
   2   7  -4   10.60    0.70
  -2   7   4   10.30    0.70
  -2   7   4   11.30    0.60
  -1  -7   4    4.40    0.70
   1  -7  -4    4.40    0.60
  -1  -7   4    4.10    0.40
  -1   7   4    4.20    0.40
   1   7  -4    4.30    0.50
  -1   7   4    3.10    0.40
   0  -7  -4   69.99    2.40
   0  -7   4   80.39    2.50
   0  -7   4   78.89    2.40
   0   7  -4   76.99    2.30
   0   7   4   78.29    2.30
   0   7   4   76.99    2.30
   0   7   4   76.09    2.40
   1  -7   4   25.20    1.00
   1  -7   4   25.70    1.40
  -1  -7  -4   23.20    1.00
   1  -7   4   25.60    1.00
  -1  -7  -4   26.10    1.20
  -1   7  -4   25.40    1.10
   1   7   4   27.00    1.00
   1   7   4   26.50    1.20
   1   7   4   26.10    1.00
   2  -7   4    5.20    0.50
   2  -7   4    5.40    0.80
  -2  -7  -4    5.00    0.80
   2  -7   4    4.80    0.50
  -2  -7  -4    6.10    0.70
  -2   7  -4    4.70    0.80
   2   7   4    4.70    0.50
   2   7   4    5.60    0.80
   2   7   4    4.40    0.40
   3  -7   4    2.40    0.50
  -3  -7  -4    1.90    0.80
   3  -7   4    1.80    0.70
   3  -7   4    1.50    0.60
   3  -7   4    5.10    1.10
   3  -7   4    1.40    0.60
  -3  -7  -4    3.40    0.80
   3  -7   4    3.50    0.60
   3   7   4    1.20    0.80
   3   7   4    3.40    0.80
   3   7   4    2.50    0.70
  -3   7  -4    3.00    0.60
   3   7   4    1.40    0.40
   3   7   4    2.50    0.70
   3   7   4    2.40    0.70
   3   7   4    1.30    0.30
   4  -7   4   14.20    1.00
   4  -7   4   16.00    1.00
   4  -7   4   14.60    1.10
   4  -7   4   16.40    1.10
   4  -7   4   16.70    1.60
   4  -7   4   15.30    1.10
  -4  -7  -4   15.60    1.50
   4   7   4   16.70    1.10
  -4   7  -4   13.90    1.20
   4   7   4   12.50    1.50
   4   7   4   14.50    1.20
   4   7   4   15.50    0.90
   4   7   4   15.60    1.20
   4   7   4   16.00    0.90
   4   7   4   14.10    1.30
   5  -7   4    5.30    0.90
   5  -7   4    3.90    0.90
   5  -7   4    4.50    0.80
  -5   7  -4    5.80    0.90
   5   7   4    5.90    0.90
   5   7   4    5.40    1.00
   5   7   4    5.80    1.00
   5   7   4    3.90    0.80
   5   7   4    4.40    1.00
   5   7   4    8.00    1.20
   6  -7   4    0.50    0.40
   6  -7   4    0.40    0.70
   6  -7   4    0.00    0.50
   6  -7   4    0.20    0.50
  -6   7  -4   -0.10    0.40
   6   7   4    0.60    0.60
   6   7   4   -0.10    0.60
   6   7   4    0.70    0.60
   7  -7   4   21.00    1.10
   7  -7   4   22.90    1.30
   7  -7   4   25.70    1.50
   7  -7   4   23.10    1.20
   7   7   4   23.20    1.30
  -7   7  -4   22.30    1.10
   7   7   4   22.80    1.40
   7   7   4   24.30    1.30
   8  -7   4   47.40    1.70
   8  -7   4   47.50    1.80
  -8   7  -4   53.49    1.70
   8   7   4   50.29    1.80
   9  -8  -4   -0.50    0.30
   9  -8  -4    0.20    0.40
   9  -8  -4    0.40    0.30
  -9   8   4    0.10    0.70
   9   8  -4    0.00    0.30
   9   8  -4   -0.40    0.50
  -9   8   4    0.30    0.30
   9   8  -4   -0.20    0.30
   8  -8  -4   22.00    1.10
   8  -8  -4   23.20    1.10
   8  -8  -4   22.40    1.10
   8   8  -4   23.90    1.30
  -8   8   4   22.30    1.20
   8   8  -4   22.90    1.10
  -8   8   4   22.60    1.10
   8   8  -4   22.20    1.10
   7  -8  -4    5.00    0.80
   7  -8  -4    5.30    0.70
   7  -8  -4    5.70    0.90
   7   8  -4    5.50    0.70
   7   8  -4    4.20    0.70
   7   8  -4    4.90    0.90
   7   8  -4    6.30    0.90
  -7   8   4    5.10    0.80
   6  -8  -4    5.80    0.80
   6  -8  -4    4.20    0.90
   6  -8  -4    7.40    0.70
  -6   8   4    6.30    0.80
   6   8  -4    6.10    1.10
   6   8  -4    7.30    0.90
   6   8  -4    7.50    1.00
   6   8  -4    6.30    1.00
   5  -8  -4    0.40    0.40
   5  -8  -4   -0.10    0.60
   5   8  -4    0.80    0.80
   5   8  -4    0.20    0.60
  -5   8   4    0.20    0.70
   4  -8  -4    8.10    1.20
   4  -8  -4    9.10    1.70
   4  -8  -4   10.30    0.80
   4   8  -4   10.30    1.00
   4   8  -4   12.00    1.30
   4   8  -4    8.20    1.10
  -4   8   4    9.10    1.10
   4   8  -4    7.90    1.10
  -4   8   4   10.50    1.00
   4   8  -4   10.70    1.30
   3  -8  -4   15.80    1.30
  -3  -8   4   15.40    1.30
  -3  -8   4   15.10    0.80
  -3   8   4   13.90    1.10
  -3   8   4   16.00    0.90
   3   8  -4   13.80    1.30
   3   8  -4   13.50    1.40
  -3   8   4   13.50    2.20
   3   8  -4   14.20    1.20
   3   8  -4   13.10    1.10
   3   8  -4   14.50    1.20
  -3   8   4   16.60    1.40
  -2  -8   4   93.59    3.10
   2  -8  -4   97.29    3.10
   2  -8  -4   98.29    2.90
  -2  -8   4   95.69    2.90
  -2   8   4   98.19    2.90
  -2   8   4   90.69    3.00
  -2   8   4   95.79    2.80
   2   8  -4   89.89    3.00
   2   8  -4   95.39    3.20
  -2   8   4   95.89    3.20
   1  -8  -4   81.69    2.70
  -1  -8   4   84.49    2.60
  -1  -8   4   84.79    2.80
  -1   8   4   80.79    2.50
  -1   8   4   82.79    2.50
   0  -8   4    0.20    0.30
   0  -8  -4    0.50    0.40
   0  -8   4    1.00    0.70
   0   8   4    0.40    0.20
   0   8   4    0.10    0.50
   0   8   4    0.20    0.20
  -1  -8  -4    4.00    0.70
   1  -8   4    5.30    0.50
   1  -8   4    3.80    0.90
   1  -8   4    4.30    0.50
   1   8   4    4.10    0.90
   1   8   4    4.60    0.40
   1   8   4    4.80    0.80
  -1   8  -4    4.90    1.00
   1   8   4    7.60    1.50
   1   8   4    4.10    0.90
   1   8   4    4.00    0.50
   2  -8   4    1.40    0.40
  -2  -8  -4    1.80    0.60
   2  -8   4    1.30    0.60
   2  -8   4    1.40    0.40
   2   8   4    1.10    0.40
   2   8   4    1.00    0.50
   2   8   4    1.40    0.50
   2   8   4    1.30    0.70
  -2   8  -4    2.20    0.60
   2   8   4    0.70    0.60
   2   8   4    0.90    0.50
   3  -8   4    9.20    1.20
  -3  -8  -4    7.70    1.10
   3  -8   4    5.20    0.70
   3  -8   4    6.80    0.70
   3  -8   4    4.60    1.30
   3  -8   4    5.40    0.90
   3   8   4    6.70    0.70
   3   8   4    5.90    0.90
   3   8   4    7.80    0.60
   3   8   4    5.60    1.10
   3   8   4    5.70    0.90
  -3   8  -4    6.70    1.00
   3   8   4    7.10    0.90
   3   8   4    7.60    1.10
   4  -8   4  121.19    3.90
   4  -8   4  122.99    3.80
   4  -8   4  122.69    3.70
   4  -8   4  124.79    3.80
   4  -8   4  127.49    3.80
   4   8   4  124.39    3.80
   4   8   4  122.69    3.80
   4   8   4  126.29    4.00
   4   8   4  125.59    3.80
   4   8   4  121.49    3.80
   4   8   4  123.49    3.80
   4   8   4  121.49    3.70
  -4   8  -4  125.19    3.80
   4   8   4  124.89    3.90
   5  -8   4    4.70    0.80
   5  -8   4    5.00    0.80
   5  -8   4    5.70    1.00
   5   8   4    5.60    1.00
   5   8   4    6.20    1.10
  -5   8  -4    4.40    0.80
   5   8   4    4.30    1.00
   5   8   4    5.90    1.00
   5   8   4    4.00    1.00
   5   8   4    4.60    1.10
   5   8   4    6.60    1.30
   6  -8   4   25.50    1.20
   6  -8   4   25.10    1.20
   6  -8   4   26.00    1.40
   6   8   4   27.20    1.30
   6   8   4   26.50    1.50
  -6   8  -4   23.70    1.20
   6   8   4   25.40    1.50
   6   8   4   25.90    1.30
   7  -8   4    9.90    1.10
   7  -8   4    9.00    0.80
   7  -8   4    6.20    0.90
   7   8   4   12.00    1.20
  -7   8  -4    9.40    0.80
   8  -8   4   49.40    1.80
   8  -8   4   47.70    1.60
  -8   8  -4   47.30    1.60
   9  -9  -4    0.60    0.40
   9  -9  -4    0.00    0.30
   9  -9  -4    0.50    0.40
   9   9  -4    1.20    0.30
   9   9  -4    0.30    0.40
   8  -9  -4   29.60    1.20
   8  -9  -4   29.10    1.30
   8  -9  -4   29.00    1.30
  -8   9   4   29.60    1.20
  -8   9   4   30.00    1.30
   8   9  -4   29.40    1.20
   8   9  -4   29.80    1.30
   8   9  -4   30.50    1.40
   7  -9  -4   40.20    1.50
   7  -9  -4   39.70    1.60
   7  -9  -4   40.90    1.60
   7   9  -4   41.40    1.70
  -7   9   4   41.00    1.60
   7   9  -4   39.90    2.30
   7   9  -4   41.60    1.60
  -7   9   4   42.30    1.60
   7   9  -4   40.80    1.60
   6  -9  -4  132.59    4.00
   6  -9  -4  132.39    4.00
   6  -9  -4  126.59    4.10
   6   9  -4  134.29    4.20
  -6   9   4  137.29    4.00
   6   9  -4  132.29    4.00
   6   9  -4  134.89    4.10
   6   9  -4  136.09    4.10
  -6   9   4  133.29    4.10
   5  -9  -4  131.69    4.00
   5  -9  -4  133.39    4.00
   5  -9  -4  129.69    4.00
   5   9  -4  133.39    4.00
   5   9  -4  134.99    4.10
   5   9  -4  128.69    4.20
  -5   9   4  130.99    4.10
  -5   9   4  132.69    4.00
   5   9  -4  134.59    4.20
   5   9  -4  132.89    4.10
   4  -9  -4    4.80    0.80
   4  -9  -4    4.80    0.70
  -4  -9   4    4.70    0.70
   4   9  -4    2.80    0.60
  -4   9   4    7.60    1.20
   4   9  -4    4.20    0.60
   4   9  -4    6.30    1.10
   4   9  -4    6.30    1.10
  -4   9   4    5.20    0.90
  -4   9   4    4.20    0.90
  -4   9   4    3.90    0.90
   4   9  -4    3.30    0.70
   3  -9  -4   31.90    1.30
   3  -9  -4   30.30    2.00
   3  -9  -4   27.50    1.80
  -3  -9   4   33.10    1.30
   3   9  -4   33.40    1.70
  -3   9   4   32.40    1.50
   3   9  -4   31.10    1.40
  -3   9   4   30.90    1.30
  -3   9   4   31.60    1.80
   3   9  -4   32.40    1.50
   3   9  -4   31.80    1.60
  -3   9   4   32.50    1.60
  -3   9   4   31.80    1.70
   3   9  -4   31.80    1.50
  -2  -9   4    6.70    1.20
   2  -9  -4    4.40    1.10
  -2  -9   4    4.60    0.80
   2  -9  -4    5.80    0.70
   2   9  -4    4.50    1.00
  -2   9   4    5.90    0.90
   2   9  -4    7.50    1.00
   2   9  -4    6.30    1.40
  -2   9   4    5.50    0.60
  -2   9   4    4.80    0.80
  -2   9   4    5.30    1.00
   2   9  -4    4.40    1.10
  -2   9   4    4.80    0.60
   2   9  -4    4.30    1.00
  -2   9   4    5.50    1.00
  -2   9   4    3.80    0.90
   1  -9  -4    9.20    1.00
  -1  -9   4    8.80    1.20
  -1  -9   4    6.40    0.80
  -1   9   4    9.40    1.00
  -1   9   4    8.50    0.60
   1   9  -4    7.20    1.20
   1   9  -4    7.30    1.70
   1   9  -4    9.40    1.10
  -1   9   4    9.10    1.10
  -1   9   4    8.40    0.60
  -1   9   4    8.30    1.10
  -1   9   4    9.20    0.90
   1   9  -4    9.50    1.20
  -1   9   4    9.50    1.00
   1   9  -4    8.20    1.10
   0  -9  -4   92.59    3.00
   0  -9   4   94.79    3.10
   0   9  -4   88.19    3.10
   0   9   4   85.79    2.80
   0   9  -4   83.99    3.00
   0   9   4   89.69    2.80
   0   9   4   85.89    2.90
   0   9   4   88.29    2.70
   0   9  -4   87.09    2.90
   0   9  -4   83.99    3.10
   0   9   4   86.99    2.80
   0   9  -4   87.29    2.80
   0   9   4   82.99    2.70
   0   9   4   87.99    2.80
  -1  -9  -4  135.19    4.10
   1  -9   4  131.09    4.20
   1  -9   4  126.29    3.80
   1  -9   4  121.19    3.80
   1   9   4  126.59    3.90
   1   9   4  127.99    3.80
  -1   9  -4  128.79    3.90
   1   9   4  129.79    3.90
   1   9   4  130.59    3.90
   1   9   4  127.19    3.80
  -1   9  -4  120.89    4.00
  -1   9  -4  126.39    4.10
  -1   9  -4  122.59    4.10
   1   9   4  127.39    4.10
   1   9   4  127.39    3.80
   1   9   4  128.19    3.80
   2  -9   4    0.20    0.40
   2  -9   4   -0.30    0.30
  -2  -9  -4    0.20    0.60
   2  -9   4    0.40    0.70
  -2   9  -4    0.10    0.60
  -2   9  -4   -0.60    0.50
   2   9   4    0.00    0.60
   2   9   4    0.70    0.40
   2   9   4    0.20    0.30
   2   9   4    0.20    0.90
   2   9   4   -0.30    0.50
   2   9   4    0.70    0.60
   2   9   4    0.70    0.50
  -2   9  -4    0.40    0.80
   2   9   4   -0.10    0.50
   3  -9   4    4.20    0.60
   3  -9   4    3.30    0.60
   3  -9   4    5.00    1.10
   3  -9   4    3.40    0.70
   3   9   4    3.80    0.60
   3   9   4    3.40    0.60
   3   9   4    4.30    0.70
   3   9   4    3.10    0.60
   3   9   4    2.90    0.70
  -3   9  -4    5.30    0.80
   3   9   4    3.70    0.70
   3   9   4    4.20    0.60
   4  -9   4    0.00    0.40
   4  -9   4    0.90    0.70
   4  -9   4    0.20    0.60
   4  -9   4    1.00    0.90
   4   9   4    0.20    0.50
   4   9   4    0.00    0.60
   4   9   4    0.90    0.50
  -4   9  -4    0.20    0.40
   4   9   4    0.00    0.60
   4   9   4    0.00    0.60
   4   9   4    0.00    0.60
   4   9   4    0.50    0.50
   5  -9   4    3.20    0.70
   5  -9   4    3.30    0.50
   5  -9   4    4.30    0.70
   5   9   4    3.60    0.80
  -5   9  -4    4.10    0.70
   5   9   4    4.10    0.90
   5   9   4    6.40    0.90
   5   9   4    4.30    0.90
   5   9   4    4.10    1.00
   6  -9   4    0.10    0.40
   6  -9   4    0.30    0.40
   6  -9   4    0.50    0.70
  -6   9  -4    0.20    0.30
   6     4   -0.60    0.60
   6   9   4    0.30    0.70
   7  -9   4   36.80    1.40
   7  -9   4   35.70    1.40
  -7   9  -4   36.90    1.40
   8  -9   4   26.50    1.00
  -8   9  -4   28.20    1.10
  -8   9  -4   28.00    1.10
   8 -10  -4    0.00    0.40
   8 -10  -4    0.40    0.30
   8 -10  -4    0.90    0.50
   8  10  -4    0.20    0.40
   8  10  -4    0.30    0.30
  -8  10   4    0.50    0.30
   8  10  -4    0.30    0.40
  -8  10   4    0.10    0.40
   7 -10  -4   -0.40    0.40
   7 -10  -4    0.10    0.30
   7 -10  -4   -0.20    0.50
   7  10  -4   -0.60    0.40
  -7  10   4   -0.10    0.40
   7  10  -4   -0.70    0.50
   7  10  -4   -0.10    0.40
   7  10  -4    0.90    0.60
  -7  10   4   -0.10    0.40
   6 -10  -4   21.60    1.30
   6 -10  -4   19.40    1.00
   6 -10  -4   20.40    1.20
   6  10  -4   20.90    1.20
  -6  10   4   18.30    1.40
   6  10  -4   20.70    1.20
   6  10  -4   19.10    1.10
   6  10  -4   19.10    1.20
  -6  10   4   20.60    1.10
   5 -10  -4   10.20    1.20
   5 -10  -4   10.50    0.90
   5 -10  -4   11.40    0.90
  -5 -10   4   12.30    1.40
   5  10  -4   11.70    1.10
  -5  10   4   10.90    0.90
  -5  10   4   14.20    1.00
   5  10  -4   12.90    0.90
   5  10  -4   11.80    1.10
   5  10  -4   11.70    1.30
   5  10  -4   12.30    1.10
  -4 -10   4   16.40    1.10
   4 -10  -4   16.90    2.00
   4 -10  -4   16.70    1.00
   4 -10  -4   16.20    1.00
  -4  10   4   14.90    1.50
   4  10  -4   18.90    1.20
   4  10  -4   16.60    1.20
  -4  10   4   17.80    1.10
   4  10  -4   17.60    1.10
   4  10  -4   16.40    1.20
  -4  10   4   15.90    1.30
   4  10  -4   16.50    1.30
  -4  10   4   20.60    1.30
   3 -10  -4    2.70    0.50
  -3 -10   4    3.00    0.70
  -3  10   4    2.60    0.50
  -3  10   4    2.50    0.60
  -3  10   4    3.80    0.70
   3  10  -4    3.20    0.60
   3  10  -4    4.20    0.90
   3  10  -4    2.90    0.60
  -3  10   4    2.70    0.60
   3  10  -4    3.60    0.80
   3  10  -4    2.50    0.60
  -3  10   4    2.10    0.70
  -2 -10   4    3.20    1.20
  -2 -10   4    2.10    0.50
   2 -10  -4    2.30    1.00
   2 -10  -4    1.70    0.50
  -2  10   4    2.20    0.70
  -2  10   4    2.60    0.60
   2  10  -4    1.60    0.60
   2  10  -4    2.60    0.60
   2  10  -4    2.10    0.60
  -2  10   4    1.50    0.60
  -2  10   4    3.00    0.60
  -2  10   4    3.90    0.90
   2  10  -4    1.30    0.80
  -2  10   4    3.30    0.90
   2  10  -4    4.00    0.80
   1 -10  -4   83.09    2.60
   1 -10  -4   82.29    3.10
  -1 -10   4   86.89    3.20
  -1 -10   4   68.79    2.60
  -1  10   4   84.49    2.60
   1  10  -4   83.99    2.70
  -1  10   4   82.49    2.70
   1  10  -4   79.69    3.10
   1  10  -4   87.99    2.80
   1  10  -4   84.09    2.90
  -1  10   4   85.49    2.70
  -1  10   4   83.39    2.70
  -1  10   4   80.09    2.60
  -1  10   4   84.69    2.80
   1  10  -4   85.09    2.80
  -1  10   4   84.59    2.80
   0 -10   4   16.60    0.90
   0 -10  -4   15.90    1.50
   0 -10   4   19.20    1.70
   0  10   4   18.20    1.10
   0  10   4   16.50    0.90
   0  10  -4   14.90    1.40
   0  10   4   17.60    1.10
   0  10   4   16.40    0.90
   0  10  -4   18.10    1.40
   0  10   4   17.70    1.10
   0  10  -4   16.20    1.70
   0  10  -4   18.60    1.20
   0  10  -4   20.50    1.20
   0  10   4   14.40    1.30
   0  10   4   16.70    1.10
   1 -10   4   71.09    2.40
   1 -10   4   58.69    2.20
  -1 -10  -4   64.59    2.70
   1 -10   4   68.69    2.90
   1  10   4   66.99    2.50
  -1  10  -4   64.59    2.60
  -1  10  -4   67.19    2.30
   1  10   4   66.59    2.30
   1  10   4   68.39    2.30
  -1  10  -4   63.69    2.70
   1  10   4   61.79    2.20
   1  10   4   66.79    2.30
   1  10   4   70.09    2.30
  -1  10  -4   68.39    2.40
   1  10   4   64.69    2.20
  -1  10  -4   69.59    2.60
   2 -10   4   -0.30    0.50
   2 -10   4    0.60    0.40
   2  10   4   -0.40    0.50
   2  10   4    0.80    0.50
   2  10   4    0.40    0.50
  -2  10  -4    0.40    0.50
  -2  10  -4    1.20    0.90
  -2  10  -4    0.00    0.60
  -2  10  -4    1.30    0.80
   2  10   4    0.50    0.70
   2  10   4    0.40    0.60
   2  10   4    0.40    0.40
   2  10   4    0.40    0.40
   2  10   4    0.30    0.30
   3 -10   4  143.39    4.30
   3 -10   4  144.39    4.40
   3 -10   4  142.59    4.30
   3 -10   4  138.99    4.30
  -3  10  -4  143.29    4.50
   3  10   4  145.69    4.30
  -3  10  -4  140.29    4.30
   3  10   4  148.89    4.30
   3  10   4  146.59    4.30
   3  10   4  142.69    4.30
   3  10   4  141.59    4.30
   3  10   4  141.99    4.50
   3  10   4  147.39    4.30
   3  10   4  146.89    4.30
   4 -10   4   33.60    1.50
   4 -10   4   34.80    1.50
   4 -10   4   38.60    1.80
  -4  10  -4   36.80    1.80
   4  10   4   33.90    1.50
   4  10   4   33.90    1.70
   4  10   4   36.40    1.60
   4  10   4   36.00    1.50
  -4  10  -4   35.10    1.50
   4  10   4   34.20    1.60
   4  10   4   37.40    1.50
   4  10   4   34.40    1.60
   5 -10   4  173.18    5.10
   5 -10   4  177.98    5.20
   5  10   4  177.18    5.20
  -5  10  -4  178.48    5.30
  -5  10  -4  178.88    5.20
   5  10   4  173.38    5.20
   5  10   4  179.38    5.20
   5  10   4  178.98    5.30
   5  10   4  179.48    5.10
   5  10   4  178.08    5.30
   6 -10   4    3.90    0.70
   6 -10   4    3.80    0.80
  -6  10  -4    4.00    1.00
  -6  10  -4    3.60    0.70
   7 -10   4  107.39    3.20
   7 -10   4  109.69    3.20
  -7  10  -4  111.19    3.30
  -7  10  -4  103.69    3.20
   8 -11  -4    5.30    0.50
   8 -11  -4    4.90    0.70
   8  11  -4    4.10    0.70
  -8  11   4    6.50    0.80
   8  11  -4    4.90    0.60
  -8  11   4    4.50    0.90
   7 -11  -4    5.50    0.60
   7 -11  -4    4.90    0.70
   7  11  -4    6.00    0.80
  -7  11   4    7.20    0.80
   7  11  -4    6.80    0.90
   7  11  -4    6.10    0.90
   7  11  -4    5.10    0.70
  -7  11   4    7.30    0.70
   6 -11  -4   18.80    1.00
   6 -11  -4   20.40    1.20
   6  11  -4   18.70    1.30
   6  11  -4   18.60    1.10
   6  11  -4   19.30    1.40
  -6  11   4   19.60    1.50
  -6  11   4   18.20    1.00
   6  11  -4   18.40    1.00
   5 -11  -4   22.70    1.30
   5 -11  -4   23.20    1.20
  -5 -11   4   25.10    1.50
   5  11  -4   25.90    1.30
  -5  11   4   23.40    1.20
   5  11  -4   24.60    1.30
   5  11  -4   24.00    1.30
   5  11  -4   24.30    1.40
   5  11  -4   26.00    1.20
  -5  11   4   23.70    1.20
   4 -11  -4   97.69    3.10
  -4 -11   4   89.49    3.10
   4 -11  -4   95.09    3.10
   4  11  -4  100.29    3.20
   4  11  -4   98.29    3.20
  -4  11   4   98.49    3.10
   4  11  -4   98.99    3.10
   4  11  -4   98.19    3.10
  -4  11   4   96.29    3.20
  -4  11   4   92.09    3.10
   4  11  -4   96.49    3.20
   3 -11  -4   70.09    2.40
  -3 -11   4   67.19    2.40
  -3  11   4   65.79    2.40
   3  11  -4   69.39    2.50
   3  11  -4   72.59    2.60
   3  11  -4   69.99    2.40
   3  11  -4   73.59    2.50
  -3  11   4   74.89    2.50
  -3  11   4   70.89    2.50
   3  11  -4   70.69    2.50
  -3  11   4   70.79    2.40
   2 -11  -4    5.40    0.80
  -2 -11   4    5.10    1.20
   2  11  -4    4.00    0.80
   2  11  -4    3.30    0.90
  -2  11   4    3.50    0.60
   2  11  -4    3.30    0.70
  -2  11   4    4.20    0.70
  -2  11   4    3.70    0.80
   2  11  -4    5.00    0.90
  -2  11   4    5.70    1.10
   2  11  -4    6.10    1.00
  -2  11   4    4.60    0.90
   1 -11  -4   11.00    0.90
  -1 -11   4   10.90    0.80
  -1  11   4    9.50    1.00
  -1  11   4   10.80    1.00
  -1  11   4   11.80    0.80
  -1  11   4   13.00    0.90
   1  11  -4   10.30    1.00
  -1  11   4    9.20    1.00
   1  11  -4   12.30    1.20
   1  11  -4   10.90    1.50
   0 -11   4    0.50    0.40
   0 -11  -4    0.30    0.50
   0 -11   4   -0.40    0.40
   0  11   4    0.30    0.60
   0  11  -4   -0.30    0.90
   0  11  -4   -0.10    0.70
   0  11  -4   -0.20    0.50
   0  11   4    0.50    0.40
   0  11   4    0.40    0.50
   0  11  -4    0.20    0.60
   0  11   4   -0.20    0.40
   0  11   4    0.50    0.50
   1 -11   4    3.90    0.70
   1  11   4    2.80    0.60
   1  11   4    5.40    1.10
   1  11   4    5.20    0.80
   1  11   4    4.90    0.80
  -1  11  -4    5.60    1.40
  -1  11  -4    4.90    1.00
  -1  11  -4    5.00    1.40
   1  11   4    6.60    0.70
  -1  11  -4    2.60    0.50
   1  11   4    5.00    1.00
  -1  11  -4    3.10    0.60
   2 -11   4    5.70    0.90
   2 -11   4    5.30    0.80
   2  11   4    5.50    0.80
   2  11   4    5.20    1.00
   2  11   4    5.50    1.20
   2  11   4    4.90    0.70
  -2  11  -4    4.50    0.80
  -2  11  -4    6.30    1.40
   2  11   4    6.20    0.80
   2  11   4    4.90    0.80
   2  11   4    4.70    0.70
  -2  11  -4    5.60    1.40
  -2  11  -4    5.10    1.00
   3 -11   4   19.60    1.30
   3 -11   4   17.90    1.30
   3 -11   4   18.40    1.20
   3 -11   4   20.00    1.30
   3  11   4   19.40    1.10
   3  11   4   18.50    1.10
   3  11   4   18.70    1.10
  -3  11  -4   17.50    1.10
   3  11   4   18.20    1.10
   3  11   4   19.10    1.20
  -3  11  -4   19.90    1.50
   3  11   4   19.80    1.10
   3  11   4   23.60    1.50
   4 -11   4    5.50    0.80
   4 -11   4    3.80    0.70
   4  11   4    2.80    0.60
   4  11   4    4.80    0.80
   4  11   4    3.80    0.80
  -4  11  -4    2.90    0.70
  -4  11  -4    3.60    0.70
   4  11   4    4.10    1.00
   4  11   4    2.60    0.60
   4  11   4    3.70    0.60
   5 -11   4    0.60    0.40
   5 -11   4    0.60    0.40
   5  11   4    0.50    0.50
  -5  11  -4    1.50    0.70
  -5  11  -4    0.80    0.40
   5  11   4    0.80    0.70
   5  11   4    0.50    0.50
   5  11   4    1.50    1.10
   6 -11   4    6.40    0.70
   6 -11   4    4.70    0.70
  -6  11  -4    4.70    0.70
  -6  11  -4    4.40    1.00
   7 -11   4    3.20    0.50
   7 -11   4    3.50    0.50
  -7  11  -4    4.20    0.50
   7 -12  -4    8.60    0.60
   7 -12  -4    6.90    0.80
  -7  12   4    7.90    0.70
   7  12  -4    6.30    0.80
   7  12  -4    7.20    0.70
  -7  12   4    9.30    0.70
   7  12  -4    5.90    0.70
   6 -12  -4    3.10    0.60
   6 -12  -4    3.10    0.60
  -6  12   4    1.70    0.40
   6  12  -4    4.20    0.70
  -6  12   4    2.40    0.50
   6  12  -4    2.10    0.70
   6  12  -4    1.90    0.50
   6  12  -4    3.00    0.80
   5 -12  -4    5.20    0.60
   5 -12  -4    6.10    0.90
  -5 -12   4    6.60    1.60
   5  12  -4    4.80    0.80
  -5  12   4    4.20    0.70
   5  12  -4    5.90    0.90
   5  12  -4    5.90    0.70
   5  12  -4    6.10    1.20
   4 -12  -4    3.70    0.70
  -4 -12   4    4.30    1.00
  -4 -12   4    3.00    0.80
   4 -12  -4    3.10    0.60
   4  12  -4    3.90    0.90
  -4  12   4    4.30    0.80
   4  12  -4    4.70    1.10
  -4  12   4    5.30    1.00
  -4  12   4    2.80    0.70
   4  12  -4    3.70    0.80
   4  12  -4    4.00    0.80
   4  12  -4    4.40    0.80
   3 -12  -4   22.70    1.20
  -3 -12   4   23.70    1.20
   3  12  -4   23.30    1.20
  -3  12   4   24.20    1.50
   3  12  -4   23.40    1.30
  -3  12   4   24.00    1.20
   3  12  -4   24.40    1.30
   3  12  -4   23.30    1.30
  -3  12   4   22.20    1.30
  -3  12   4   22.80    1.30
   3  12  -4   23.50    1.60
  -2 -12   4    6.80    0.90
   2 -12  -4    5.30    0.90
  -2  12   4    8.30    0.90
   2  12  -4    5.40    1.00
   2  12  -4    6.80    1.00
  -2  12   4    7.70    1.00
   2  12  -4    6.80    0.90
   2  12  -4    6.50    0.80
  -2  12   4    6.90    0.90
  -2  12   4    7.80    0.90
  -2  12   4    7.40    1.00
  -1 -12   4   92.79    2.90
   1 -12  -4   91.29    2.90
  -1 -12   4   86.19    2.90
  -1  12   4   87.09    3.00
   1  12  -4   88.59    3.00
  -1  12   4   90.99    2.90
  -1  12   4   87.69    2.90
   1  12  -4   90.39    2.90
   1  12  -4   87.39    3.00
   1  12  -4   85.09    3.00
  -1  12   4   92.59    2.90
  -1  12   4   92.19    2.90
   0 -12   4    0.40    0.50
   0 -12   4   -0.10    0.50
   0 -12  -4    0.40    0.60
   0  12  -4    0.60    0.50
   0  12   4   -0.40    0.40
   0  12  -4   -0.30    0.60
   0  12  -4   -0.50    0.50
   0  12   4    0.80    0.50
   0  12   4   -0.40    0.40
   0  12   4    0.00    0.40
   0  12   4   -0.20    0.50
   0  12   4   -0.20    0.50
   0  12   4    0.10    0.40
   0  12  -4   -0.80    0.50
   1 -12   4   61.19    2.20
   1 -12   4   62.79    2.20
  -1  12  -4   56.79    2.40
  -1  12  -4   59.99    2.10
   1  12   4   62.49    2.10
  -1  12  -4   58.99    2.30
  -1  12  -4   61.39    2.20
   1  12   4   62.39    2.10
   1  12   4   60.49    2.10
   1  12   4   56.29    2.10
   1  12   4   57.79    2.20
   1  12   4   59.99    2.10
   1  12   4   60.39    2.30
   2 -12   4    5.80    1.00
   2 -12   4    5.30    0.90
  -2  12  -4    7.30    1.40
  -2  12  -4    4.70    0.80
   2  12   4    5.50    0.80
   2  12   4    5.30    0.80
   2  12   4    4.60    1.00
   2  12   4    5.10    0.80
   2  12   4    5.10    1.10
  -2  12  -4    5.60    0.80
   2  12   4    6.70    0.90
  -2  12  -4    5.70    1.00
   2  12   4    5.30    0.80
   3 -12   4   74.79    2.60
   3 -12   4   73.79    2.50
   3 -12   4   73.19    2.50
   3 -12   4   74.29    2.70
   3  12   4   74.99    2.50
  -3  12  -4   74.39    2.70
   3  12   4   74.19    2.70
   3  12   4   77.09    2.50
   3  12   4   75.49    2.50
   3  12   4   79.39    2.70
   3  12   4   75.69    2.50
   3  12   4   75.79    2.50
  -3  12  -4   76.29    2.50
   4 -12   4   -0.10    0.50
   4 -12   4    0.10    0.40
  -4  12  -4    0.90    0.80
   4  12   4   -0.40    0.40
   4  12   4    0.70    0.50
   4  12   4    0.20    0.50
  -4  12  -4    0.30    0.40
   4  12   4   -0.20    0.40
   5 -12   4    0.40    0.40
   5 -12   4    0.80    0.40
   5  12   4    0.70    0.60
  -5  12  -4    0.90    0.70
   5  12   4    1.30    0.50
   5  12   4    0.60    0.50
   5  12   4    1.80    0.80
  -5  12  -4    0.60    0.40
   6 -12   4    0.10    0.30
   6 -12   4    0.30    0.40
  -6  12  -4    0.70    0.30
   7 -12   4    1.50    0.40
  -7  12  -4    0.80    0.30
   7 -13  -4    1.10    0.30
   7  13  -4    0.50    0.40
  -7  13   4    2.00    0.50
  -7  13   4    0.90    0.40
   7  13  -4    1.10    0.40
   7  13  -4    1.40    0.50
   6 -13  -4   -0.30    0.50
   6 -13  -4    0.00    0.30
   6  13  -4    0.00    0.40
   6  13  -4    0.10    0.30
  -6  13   4    0.10    0.40
  -6  13   4   -0.10    0.50
   6  13  -4   -0.20    0.40
   5 -13  -4    2.00    0.40
   5 -13  -4    2.80    0.60
   5 -13  -4    4.50    1.00
  -5  13   4    2.00    0.60
   5  13  -4    2.50    0.60
   5  13  -4    1.80    0.40
   5  13  -4    1.60    0.50
  -5  13   4    3.00    0.70
   5  13  -4    3.50    0.80
  -4 -13   4   20.60    1.40
   4 -13  -4   21.70    1.00
  -4 -13   4   21.00    1.30
   4 -13  -4   18.70    1.20
   4  13  -4   20.40    1.10
  -4  13   4   20.80    1.40
   4  13  -4   20.50    1.00
  -4  13   4   20.30    1.10
   4  13  -4   20.60    1.10
   4  13  -4   21.60    1.30
  -3 -13   4   51.19    2.00
   3 -13  -4   50.89    1.80
  -3 -13   4   52.99    2.00
   3 -13  -4   54.69    2.00
  -3  13   4   51.79    1.90
   3  13  -4   53.29    2.00
   3  13  -4   53.29    2.00
   3  13  -4   52.59    1.90
   3  13  -4   51.59    2.00
  -3  13   4   52.19    2.00
  -3  13   4   51.59    1.90
  -2 -13   4   33.00    1.60
  -2 -13   4   31.90    1.50
   2 -13  -4   33.90    1.70
   2  13  -4   32.10    1.50
   2  13  -4   34.00    1.50
  -2  13   4   33.20    1.50
  -2  13   4   34.00    1.60
   2  13  -4   33.50    1.40
   2  13  -4   32.50    1.50
  -2  13   4   30.60    1.50
  -2  13   4   33.20    1.40
  -2  13   4   30.90    1.40
  -1 -13   4  125.79    3.80
  -1 -13   4  118.99    3.70
  -1  13   4  115.09    3.70
  -1  13   4  113.79    3.70
   1  13  -4  119.09    3.80
   1  13  -4  119.39    3.70
   1  13  -4  123.29    3.70
  -1  13    122.09    3.70
  -1  13   4  117.69    3.70
  -1  13   4  116.89    3.70
   1  13  -4  119.99    3.80
   0 -13   4   15.70    1.00
   0 -13   4   15.90    1.10
   0  13  -4   15.20    1.20
   0  13   4   16.90    1.00
   0  13   4   14.70    1.00
   0  13  -4   15.10    1.00
   0  13  -4   15.40    1.00
   0  13   4   14.60    1.10
   0  13   4   14.30    1.10
   0  13   4   14.90    1.10
   0  13  -4   15.90    1.10
   1 -13   4   45.00    2.20
   1 -13   4   50.39    1.90
   1  13   4   51.29    2.00
  -1  13  -4   49.30    2.10
   1  13   4   49.80    1.90
   1  13   4   48.10    2.00
  -1  13  -4   51.39    1.80
  -1  13  -4   47.00    1.90
   1  13   4   49.20    1.80
   1  13   4   50.19    1.90
   1  13   4   50.39    1.80
  -1  13  -4   51.09    2.00
   2 -13   4   28.90    1.40
   2 -13   4   30.40    1.60
   2 -13   4   28.30    1.30
  -2  13  -4   27.20    1.50
   2  13   4   28.50    1.30
   2  13   4   29.80    1.30
   2  13   4   29.40    1.30
  -2  13  -4   27.00    1.30
   2  13   4   28.80    1.30
   2  13   4   27.40    1.30
   2  13   4   28.50    1.40
   3 -13   4    2.20    1.20
   3 -13   4    2.80    0.60
   3 -13   4    6.10    1.10
   3  13   4    3.20    0.80
   3  13   4    3.80    0.70
  -3  13  -4    3.80    0.60
   3  13   4    4.00    0.70
   3  13   4    3.00    0.70
   3  13   4    2.60    0.50
   3  13   4    4.30    0.90
   4 -13   4    1.40    0.60
   4 -13   4    3.10    0.60
  -4  13  -4    1.50    0.40
   4  13   4    3.60    0.70
   4  13   4    1.30    0.50
   4  13   4    2.40    0.50
   4  13   4    2.20    0.60
   5 -13   4   23.00    1.00
   5 -13   4   25.00    1.10
  -5  13  -4   23.40    1.00
   5  13   4   23.60    1.20
   5  13   4   23.80    1.30
   5  13   4   23.70    1.10
   6 -13   4    0.00    0.50
   6 -13   4    0.30    0.30
  -6  13  -4    0.00    0.30
   6 -14  -4    2.20    0.40
  -6  14   4    4.00    0.60
   6  14  -4    3.00    0.60
   6  14  -4    3.90    0.60
   6  14  -4    3.50    0.60
   5 -14  -4    8.10    0.60
   5 -14  -4    7.90    1.20
   5  14  -4    7.00    0.70
   5  14  -4    7.70    0.70
   5  14  -4    6.70    0.70
  -5  14   4    6.70    0.70
   5  14  -4    8.10    0.80
  -4 -14   4   -0.60    0.70
   4 -14  -4    0.90    0.80
   4 -14  -4    0.20    0.30
   4  14  -4    0.00    0.40
   4  14  -4   -0.30    0.30
   4  14  -4   -0.30    0.40
   4  14  -4    0.20    0.40
  -4  14   4   -0.10    0.40
  -3 -14   4    7.40    0.90
  -3 -14   4    8.00    1.10
   3  14  -4    5.50    0.90
   3  14  -4    6.40    0.80
  -3  14   4    5.90    0.80
  -3  14   4    8.20    0.90
  -2 -14   4   14.90    1.10
  -2 -14   4   13.50    1.00
   2 -14  -4   13.20    1.70
   2  14  -4   11.80    1.00
   2  14  -4   12.50    0.90
  -2  14   4   14.40    0.90
  -2  14   4   12.60    0.90
  -2  14   4   12.70    0.90
   2  14  -4   14.00    0.90
   2  14  -4   13.10    0.90
  -2  14   4   11.20    1.20
  -1 -14   4  157.58    4.60
  -1 -14   4  157.88    4.70
  -1  14   4  147.99    4.50
   1  14  -4  153.68    4.60
  -1  14   4  153.48    4.60
   1  14  -4  145.59    4.50
  -1  14   4  154.78    4.50
  -1  14   4  159.98    4.60
   1  14  -4  151.18    4.60
   1  14  -4  153.38    4.70
  -1  14   4  154.78    4.60
   0 -14   4   19.30    1.30
   0 -14   4   20.40    1.20
   0  14   4   20.50    1.20
   0  14  -4   19.20    1.20
   0  14   4   20.80    1.10
   0  14  -4   19.70    1.00
   0  14   4   20.70    1.10
   0  14  -4   19.40    1.20
   0  14  -4   20.00    1.10
   0  14   4   19.80    1.10
   0  14   4   20.60    1.10
   1 -14   4  111.69    3.60
   1 -14   4  107.19    3.30
   1 -14   4  110.99    3.40
  -1  14  -4  113.29    4.20
  -1  14  -4  106.89    3.40
   1  14   4  108.39    3.40
   1  14   4  106.39    3.30
   1  14   4  105.69    3.40
  -1  14  -4  106.59    3.40
   1  14   4  106.19    3.30
  -1  14  -4  108.79    3.30
   2 -14   4   11.70    1.90
   2 -14   4    8.50    1.40
   2 -14   4    7.50    0.80
  -2  14  -4   11.70    1.20
   2  14   4   10.30    0.80
  -2  14  -4    9.30    0.80
   2  14   4   11.50    0.90
   2  14   4    8.80    1.10
   2  14   4    8.70    1.00
   3 -14   4    2.90    0.70
   3 -14   4    2.70    1.00
   3  14   4    1.70    0.50
   3  14   4    1.90    0.40
   3  14   4    3.50    0.70
   3  14   4    1.50    0.60
  -3  14  -4    1.10    0.40
   3  14   4    2.20    0.60
   4 -14   4    5.60    0.60
   4  14   4    6.40    0.70
   4  14   4    6.00    0.80
  -4  14  -4    5.50    0.60
   4  14   4    7.60    1.10
   4  14   4    5.20    0.70
   5 -14   4    4.90    0.50
  -5  14  -4    3.10    0.50
   5  14   4    4.50    0.70
   5 -15  -4   10.60    0.60
   5  15  -4   10.60    0.70
   5  15  -4   10.70    0.70
   5  15  -4   10.70    0.70
  -5  15   4   11.40    0.70
   4 -15  -4    0.20    0.30
  -4  15   4    0.10    0.30
   4  15  -4    0.50    0.30
   4  15  -4    0.10    0.30
   4  15  -4    0.20    0.40
   4  15  -4    0.30    0.30
   3 -15  -4    2.60    0.60
  -3 -15   4    2.70    0.70
   3  15  -4    4.00    0.70
   3  15  -4    3.10    0.60
   3  15  -4    3.50    0.70
  -3  15   4    2.10    0.40
   3  15  -4    3.20    0.70
  -3  15   4    5.20    1.00
  -2 -15   4    5.00    0.90
   2 -15  -4    4.80    0.60
  -2 -15   4    3.80    0.90
   2  15  -4    5.00    0.70
  -2  15   4    4.30    0.70
   2  15  -4    4.30    0.80
  -2  15   4    5.80    0.80
  -2  15   4    4.30    1.00
   2  15  -4    4.70    0.70
   2  15  -4    5.60    0.70
  -1 -15   4   21.30    1.20
  -1 -15   4   20.50    1.40
   1 -15  -4   21.30    1.00
   1  15  -4   23.40    1.20
  -1  15   4   23.20    1.10
   1  15  -4   23.00    1.10
  -1  15   4   21.90    1.20
  -1  15   4   22.20    1.10
   1  15  -4   21.10    1.20
   1  15  -4   21.40    1.10
  -1  15   4   21.90    1.10
   0 -15   4    8.90    0.90
   0 -15   4    9.40    0.80
   0 -15   4    9.40    1.30
   0  15   4    9.90    0.80
   0  15  -4   11.60    1.10
   0  15  -4   12.40    1.00
   0  15   4   10.10    0.90
   0  15  -4   10.20    0.90
   0  15   4   10.20    0.80
   0  15   4   10.50    0.90
   0  15  -4    9.80    0.80
   1 -15   4   46.80    1.70
   1 -15   4   45.20    1.80
  -1  15  -4   45.00    1.70
   1  15   4   44.90    1.70
   1  15   4   45.10    1.80
  -1  15  -4   48.70    1.80
   1  15   4   47.30    1.70
   1  15   4   46.10    1.70
   1  15   4   44.80    1.80
   2 -15   4    8.40    0.80
   2 -15   4    6.70    1.10
   2  15   4    8.00    1.00
   2  15   4    7.70    0.70
   2  15   4    8.50    0.80
   2  15   4    7.10    0.70
   2  15   4    7.50    0.90
  -2  15  -4    6.90    0.70
  -2  15  -4   11.70    1.10
   3 -15   4    5.70    0.60
   3  15   4    5.40    0.60
  -3  15  -4    5.50    0.60
   3  15   4    5.20    0.60
   3  15   4    5.00    0.60
   4 -15   4   27.60    1.10
   4  15   4   24.20    1.20
   4  15   4   26.10    1.00
  -4  15  -4   26.70    1.00
   4  15   4   26.10    1.10
   4 -16  -4   85.29    2.50
   4 -16  -4   83.69    2.40
   4  16  -4   81.69    2.50
   4  16  -4   84.39    2.50
  -4  16   4   88.59    2.60
   4  16  -4   83.19    2.50
   3 -16  -4   16.30    0.80
   3  16  -4   16.10    1.10
   3  16  -4   16.10    0.80
  -3  16   4   14.50    0.90
   3  16  -4   16.30    0.80
   3  16  -4   16.60    0.80
  -2 -16   4    0.00    0.60
   2 -16  -4    1.00    0.30
  -2 -16   4    0.50    0.60
   2  16  -4    0.40    0.40
   2  16  -4    0.90    0.30
  -2  16   4    1.00    0.40
   2  16  -4    0.90    0.40
   2  16  -4    0.70    0.40
  -2  16   4    0.40    0.40
  -2  16   4    1.60    0.70
   1 -16  -4    6.90    0.70
  -1 -16   4    4.80    0.90
  -1 -16   4    7.40    0.80
   1  16  -4    7.00    0.70
  -1  16   4    7.90    0.70
   1  16  -4    6.70    0.60
   1  16  -4    5.80    0.80
   1  16  -4    6.50    0.80
  -1  16   4    7.00    0.80
  -1  16   4    7.00    0.70
   0 -16   4   -1.60    0.60
   0 -16  -4    0.40    0.50
   0 -16   4    0.10    0.40
   0  16   4    0.40    0.40
   0  16   4    0.20    0.40
   0  16  -4   -0.10    0.30
   0  16  -4   -0.40    0.60
   0  16  -4    0.00    0.40
   0  16   4   -0.20    0.30
   0  16   4    0.00    0.30
   1 -16   4    6.90    0.60
   1 -16   4    4.20    0.80
  -1  16  -4    7.70    0.90
   1  16   4    6.80    0.60
  -1  16  -4    5.80    0.60
   1  16   4    6.10    0.80
   1  16   4    5.40    0.70
   1  16   4    6.20    0.60
   2 -16   4   14.00    0.70
   2  16   4   13.70    0.70
   2  16   4   14.20    1.10
  -2  16  -4   12.90    0.80
   2  16   4   13.70    0.80
   2  16   4   12.80    0.70
   3 -16   4    4.20    0.50
   3  16   4    3.80    0.50
   3  16   4    6.60    1.00
  -3  16  -4    4.00    0.50
   3  16   4    4.70    0.60
   2  17  -4    6.20    0.60
   2  17  -4    5.00    0.50
   2  17  -4    4.90    0.60
  -1 -17   4    8.40    0.70
  -1  17   4    9.60    0.80
  -1  17   4    8.50    0.60
  -1  17   4    7.90    0.60
   1  17  -4    8.10    0.60
   1  17  -4    8.60    0.80
   0 -17   4    4.30    0.60
   0  17   4    3.50    0.60
   0  17  -4    4.70    0.70
   0  17   4    4.40    0.50
   0  17   4    5.10    0.70
   1 -17   4    8.30    0.60
   1  17   4    9.20    0.70
  -1  17  -4    7.80    0.60
   1  17   4    7.30    0.70
   1  17   4    8.30    0.70
  -1  17  -4    7.50    1.00
  10   0  -5    0.00    0.30
  10   0  -5    0.20    0.30
  10   0  -5    0.40    0.30
 -10   0   5   -0.70    0.50
   9   0  -5   -0.10    0.30
   9   0  -5    1.50    0.80
   9   0  -5    0.00    0.30
   8   0  -5   -0.60    0.80
   8   0  -5    0.20    0.50
   8   0  -5    0.40    0.40
   8   0  -5    0.30    0.50
   7   0  -5   -0.70    0.50
   7   0  -5    0.20    0.50
   7   0  -5    1.00    0.50
   7   0  -5    0.20    0.60
   7   0  -5    0.50    0.50
   6   0  -5    0.00    0.50
   6   0  -5    1.30    0.50
   6   0  -5    0.50    0.60
   6   0  -5   -0.30    0.60
   6   0  -5    0.70    0.60
   5   0  -5    0.10    0.40
   5   0  -5    1.10    0.50
   4   0  -5   -0.10    0.30
  -3   0   5    0.40    0.30
   3   0  -5   -0.20    0.20
  -2   0   5    0.20    0.20
   2   0  -5    0.20    0.20
   2   0  -5   -0.10    0.20
   1   0  -5    0.20    0.20
  -1   0   5    0.00    0.10
  -1   0   5   -0.10    0.20
   1   0  -5   -0.20    0.20
   0   0  -5   -0.10    0.10
   0   0   5    0.10    0.20
   0   0   5    0.00    0.20
   0   0   5   -0.10    0.10
   1   0   5    0.10    0.20
   1   0   5   -0.10    0.10
  -1   0  -5    0.10    0.20
   1   0   5   -0.60    0.20
   2   0   5   -0.20    0.20
   2   0   5    0.10    0.20
  -2   0  -5    0.00    0.20
   2   0   5    0.10    0.20
  -3   0  -5    0.00    0.30
   3   0   5   -0.10    0.20
   3   0   5   -0.50    0.20
   3   0   5    0.10    0.30
   3   0   5    0.60    0.40
   4   0   5    1.00    0.40
  -4   0  -5    0.00    0.40
   4   0   5    2.40    0.50
   5   0   5    0.30    0.40
   5   0   5    0.50    0.50
   5   0   5    0.80    0.50
   5   0   5   -0.80    0.70
  -5   0  -5    0.40    0.70
   5   0   5    0.30    0.50
   5   0   5    0.00    0.80
   5   0   5    0.10    0.60
   6   0   5   -0.40    0.60
   6   0   5    0.30    0.40
   6   0   5   -0.40    0.50
   6   0   5    0.00    0.60
   6   0   5    0.50    0.50
   7   0   5    0.20    0.70
   7   0   5    0.90    0.60
   7   0   5    0.10    0.40
   7   0   5   -0.20    0.50
   8   0   5   -0.20    0.40
   8   0   5    0.40    0.50
   8   0   5   -0.20    0.40
   8   0   5   -0.60    0.40
   9   0   5   -0.20    0.30
   9   0   5    0.60    0.40
   9   0   5   -0.20    0.30
  10  -1  -5   23.00    1.00
 -10  -1   5   23.90    1.40
  10  -1  -5   22.00    1.00
  10  -1  -5   22.80    0.90
  10   1  -5   25.00    1.00
  10   1  -5   23.60    1.00
  10   1  -5   23.10    1.10
   9  -1  -5    6.20    1.00
   9  -1  -5    7.00    1.00
   9  -1  -5    6.70    0.60
   9   1  -5    8.10    1.00
   9   1  -5    6.00    0.70
   9   1  -5    6.20    0.70
   8  -1  -5   48.00    1.80
   8  -1  -5   46.10    1.80
   8  -1  -5   44.40    1.70
   8   1  -5   46.70    1.70
   8   1  -5   48.20    1.80
   8   1  -5   49.90    1.90
   8   1  -5   46.40    1.80
   7  -1  -5    0.20    0.50
   7  -1  -5   -0.30    0.50
   7  -1  -5    0.00    0.60
   7  -1  -5   -0.40    0.50
   7  -1  -5    0.50    0.50
   7   1  -5    0.00    0.60
   7   1  -5    0.10    0.60
   7   1  -5    0.10    0.50
   7   1  -5   -0.20    0.50
   7   1  -5   -0.30    0.40
   6  -1  -5   40.90    1.80
   6  -1  -5   38.10    1.80
   6  -1  -5   40.60    1.60
   6  -1  -5   40.70    1.70
   6  -1  -5   38.00    1.60
   6  -1  -5   41.60    2.00
   6   1  -5   39.10    1.60
   6   1  -5   42.50    1.80
   6   1  -5   38.40    1.80
   6   1  -5   39.30    1.70
   6   1  -5   40.60    1.70
   6   1  -5   42.70    1.90
   5  -1  -5  556.14   14.90
   5  -1  -5  551.94   15.00
   5   1  -5  515.95   14.80
   5   1  -5  554.84   15.10
   4  -1  -5   49.60    1.90
   4   1  -5   59.29    1.90
  -3  -1   5  124.39    3.40
   3  -1  -5  122.79    3.60
   3   1  -5  120.69    3.80
  -3   1   5  121.49    3.40
   2  -1  -5   11.50    0.60
   2  -1  -5   13.20    0.60
  -2  -1   5   13.20    0.50
  -2  -1   5   13.40    0.50
   2   1  -5   13.70    0.50
  -2   1   5   12.30    0.50
   2   1  -5   13.00    0.60
   1  -1  -5  396.06   11.00
  -1  -1   5  389.96   10.90
  -1  -1   5  396.06   10.90
  -1  -1   5  408.76   10.90
  -1   1   5  422.26   10.90
   1   1  -5  411.36   11.00
   1   1  -5  400.26   10.90
   0  -1   5   82.19    2.30
   0  -1   5   81.39    2.40
   0  -1   5   69.29    2.30
   0  -1  -5   86.09    2.40
   0   1   5   81.39    2.30
   0   1   5   83.09    2.30
   0   1  -5   80.99    2.40
   0   1   5   79.39    2.40
   1  -1   5  217.88    5.90
   1  -1   5  215.68    5.80
   1  -1   5  214.08    5.90
  -1  -1  -5  204.88    5.90
  -1   1  -5  208.88    5.90
   1   1   5  217.38    5.90
   1   1   5  206.78    5.80
   1   1   5  213.38    5.80
   2  -1   5  259.37    7.10
  -2  -1  -5  257.97    7.20
   2  -1   5  273.97    7.10
   2  -1   5  246.88    7.40
   2   1   5  250.87    7.20
   2   1   5  254.07    7.10
   2   1   5  256.17    7.10
  -2   1  -5  257.77    7.20
  -3  -1  -5  341.07    9.90
   3  -1   5  354.86    9.90
   3  -1   5  356.76    9.70
   3  -1   5  370.26    9.70
   3  -1   5  366.16    9.80
   3   1   5  360.46    9.70
   3   1   5  355.96    9.80
   3   1   5  342.07    9.70
  -3   1  -5  346.57    9.90
   3   1   5  347.07    9.80
   4  -1   5   89.99    2.80
   4  -1   5   92.89    2.70
   4  -1   5   89.69    2.90
  -4  -1  -5   87.19    3.00
   4  -1   5   90.69    2.70
   4  -1   5   83.09    2.90
   4   1   5   89.19    2.70
   4   1   5   90.69    3.10
   4   1   5   90.79    2.70
   4   1   5   90.49    2.90
   4   1   5   91.79    2.80
   4   1   5   84.29    2.90
  -4   1  -5   88.19    3.00
  -5  -1  -5    8.80    1.50
   5  -1   5   12.30    1.10
   5  -1   5   13.80    1.00
   5  -1   5   12.70    1.40
   5  -1   5   11.60    1.20
   5  -1   5   11.90    1.10
   5  -1   5   12.40    0.80
  -5   1  -5   13.10    1.50
   5   1   5   12.40    1.10
   5   1   5   11.10    1.00
   5   1   5   11.60    1.10
   5   1   5   13.20    1.00
   5   1   5   12.80    1.60
   5   1   5   13.70    0.90
   5   1   5   12.90    1.40
   5   1   5   11.80    0.90
   6  -1   5   53.39    2.00
   6  -1   5   52.09    1.90
   6  -1   5   51.09    1.90
   6  -1   5   50.59    2.00
   6  -1   5   49.60    1.90
   6   1   5   52.59    1.90
   6   1   5   48.60    1.90
   6   1   5   49.99    2.00
   6   1   5   50.49    1.90
   6   1   5   49.20    1.90
   7  -1   5   19.00    1.00
   7  -1   5   18.80    1.20
   7  -1   5   18.60    1.10
   7  -1   5   19.20    1.10
   7  -1   5   17.10    1.30
   7   1   5   19.50    1.20
   7   1   5   16.30    1.20
   7   1   5   18.30    1.10
   7   1   5   18.00    1.00
   7   1   5   21.10    1.20
   8  -1   5    .60    0.80
   8  -1   5   10.10    0.90
   8  -1   5    9.90    0.90
   8  -1   5    9.30    0.80
   8   1   5    9.40    0.90
   8   1   5   10.10    0.80
   8   1   5    8.50    0.80
   8   1   5    9.40    0.80
   9  -1   5   22.20    0.90
   9  -1   5   19.60    1.00
   9  -1   5   22.30    0.90
   9   1   5   20.40    0.90
   9   1   5   21.90    0.90
   9   1   5   22.40    1.00
  10  -2  -5  106.59    3.30
  10  -2  -5  106.29    3.10
  10  -2  -5  106.39    3.10
 -10   2   5  104.69    3.20
  10   2  -5  107.59    3.10
  10   2  -5  105.79    3.10
  10   2  -5  101.69    3.10
   9  -2  -5  131.59    4.10
   9  -2  -5  134.59    4.00
   9  -2  -5  137.49    4.10
   9   2  -5  123.09    4.20
   9   2  -5  142.79    4.40
   9   2  -5  133.19    4.00
   8  -2  -5   -0.20    0.40
   8  -2  -5    0.80    0.40
   8  -2  -5    0.20    0.40
   8   2  -5    0.00    0.40
   8   2  -5    0.00    0.50
   8   2  -5    0.20    0.40
   8   2  -5    0.30    0.50
   7  -2  -5    7.40    1.00
   7  -2  -5    6.60    0.90
   7  -2  -5    6.80    0.80
   7  -2  -5    6.50    0.80
   7   2  -5    7.00    0.90
   7   2  -5    7.10    1.00
   7   2  -5    6.90    1.00
   7   2  -5    7.20    1.10
   6  -2  -5   34.10    1.60
   6  -2  -5   38.70    1.90
   6  -2  -5   36.80    1.50
   6  -2  -5   35.90    1.70
   6  -2  -5   32.80    1.80
   6  -2  -5   37.50    1.50
   6   2  -5   35.80    1.70
   6   2  -5   35.80    1.50
   6   2  -5   37.10    1.80
   6   2  -5   36.30    1.80
   6   2  -5   36.30    1.60
   5  -2  -5   43.70    1.60
   5  -2  -5   44.50    1.80
   5   2  -5   47.30    1.80
   4  -2  -5    2.40    0.40
   4  -2  -5    2.50    0.50
   4   2  -5    3.50    0.60
   3  -2  -5  374.46   10.20
   3  -2  -5  367.86   10.00
   3  -2  -5  377.86   10.00
  -3  -2   5  383.56   10.00
   3   2  -5  347.67   10.20
  -3   2   5  369.76   10.00
  -2  -2   5  725.03   19.50
   2  -2  -5  715.33   19.60
  -2  -2   5  762.02   19.60
   2  -2  -5  708.63   19.70
  -2  -2   5  715.83   19.60
   2  -2  -5  729.73   19.60
   2   2  -5  725.83   19.50
   2   2  -5  735.13   19.70
  -2   2   5  743.63   19.60
  -1  -2   5  639.64   17.30
   1  -2  -5  635.84   17.40
  -1  -2   5  625.94   17.30
  -1   2   5  663.83   17.30
  -1   2   5  673.23   17.30
   1   2  -5  645.84   17.40
   1   2  -5  619.34   17.30
   0  -2  -5   56.89    1.70
   0  -2   5   53.69    1.70
   0  -2   5   55.79    1.70
   0  -2   5   57.49    1.70
   0   2   5   54.89    1.70
   0   2   5   56.59    1.70
   0   2   5   54.79    1.70
  -1  -2  -5   75.09    2.30
   1  -2   5   75.29    2.20
   1  -2   5   77.79    2.20
   1  -2   5   71.89    2.30
   1   2   5   72.39    2.20
   1   2   5   76.59    2.30
  -1   2  -5   74.19    2.30
   1   2   5   76.39    2.20
   2  -2   5   45.20    1.60
  -2  -2  -5   44.90    1.60
   2  -2   5   47.00    1.50
   2  -2   5   45.50    1.40
  -2   2  -5   46.20    1.60
   2   2   5   48.90    1.80
   2   2   5   43.20    1.40
   2   2   5   43.50    1.40
  -3  -2  -5    0.30    0.30
   3  -2   5   -0.10    0.30
   3  -2   5    0.40    0.30
   3  -2   5    0.60    0.40
   3  -2   5    0.10    0.30
   3   2   5    0.40    0.20
   3   2   5   -0.10    0.30
   3   2   5   -0.30    0.40
   3   2   5   -0.20    0.30
  -3   2  -5    0.10    0.30
   4  -2   5   61.39    2.40
   4  -2   5   67.79    2.40
  -4  -2  -5   65.69    2.40
   4  -2   5   63.89    2.00
   4  -2   5   68.99    2.00
   4  -2   5   62.09    2.20
   4  -2   5   65.79    2.30
   4  -2   5   63.69    2.10
   4   2   5   65.79    2.30
   4   2   5   67.99    2.20
   4   2   5   64.49    2.30
   4   2   5   65.99    2.00
   4   2   5   63.29    2.30
   4   2   5   66.29    2.00
  -4   2  -5   63.69    2.40
  -5  -2  -5    0.10    0.80
   5  -2   5   -0.30    0.50
   5  -2   5    0.00    0.60
   5  -2   5   -0.20    0.40
   5  -2   5    0.70    0.60
   5  -2   5    0.90    0.80
   5  -2   5    0.30    0.60
   5   2   5    0.30    0.60
   5   2   5    0.40    0.50
   5   2   5    0.40    0.90
  -5   2  -5    0.90    0.80
   5   2   5   -0.30    0.70
   5   2   5    0.00    0.50
   5   2   5    1.00    0.50
   5   2   5    0.10    0.50
   5   2   5    0.30    0.40
   6  -2   5    7.30    0.90
   6  -2   5    7.50    1.00
   6  -2   5    7.00    0.90
   6  -2   5    7.30    1.00
   6  -2   5    4.80    0.70
   6   2   5    6.50    0.80
   6   2   5    6.20    1.00
   6   2   5    5.40    0.90
   6   2   5    6.70    1.10
   6   2   5    6.70    0.80
   7  -2   5   15.80    1.10
   7  -2   5   17.00    1.00
   7  -2   5   16.40    1.10
   7  -2   5   19.60    1.20
   7   2   5   17.10    1.30
   7   2   5   18.30    1.20
   7   2   5   18.70    1.00
   7   2   5   18.60    1.10
   7   2   5   15.40    1.00
   8  -2   5    0.30    0.40
   8  -2   5    0.70    0.40
   8  -2   5    0.40    0.40
   8  -2   5    0.30    0.40
   8   2   5    0.60    0.50
   8   2   5    0.30    0.40
   8   2   5    0.40    0.40
   8   2   5    0.00    0.40
   9  -2   5    2.50    0.60
   9  -2   5    2.50    0.50
   9  -2   5    2.90    0.50
   9   2   5    1.60    0.40
   9   2   5    2.20    0.50
   9   2   5    1.90    0.50
  10  -3  -5   12.60    0.70
  10  -3  -5   12.10    1.00
  10  -3  -5    9.80    1.00
  10   3  -5   11.90    1.00
  10   3  -5   11.60    0.60
 -10   3   5   14.60    1.10
   9  -3  -5   19.90    1.10
   9  -3  -5   21.90    1.20
   9  -3  -5   21.70    1.10
   9  -3  -5   21.50    1.20
   9   3  -5   21.70    1.10
  -9   3   5   20.70    1.20
   9   3  -5   23.20    1.20
   9   3  -5   19.10    1.20
   8  -3  -5    0.80    0.50
   8  -3  -5    0.60    0.50
   8  -3  -5    0.60    0.40
   8  -3  -5    0.20    0.50
   8   3  -5    0.20    0.50
   8   3  -5    0.90    0.60
   8   3  -5    0.30    0.40
   8   3  -5    0.20    0.40
   7  -3  -5    1.80    0.60
   7  -3  -5    2.60    0.50
   7  -3  -5    2.40    0.70
   7  -3  -5    2.60    0.60
   7  -3  -5    2.80    0.50
   7   3  -5    2.00    0.50
   7   3  -5    2.30    0.70
   7   3  -5    1.80    0.60
   7   3  -5    3.70    0.80
   6  -3  -5   25.20    1.60
   6  -3  -5   24.60    1.10
   6  -3  -5   24.90    1.80
   6  -3  -5   19.10    1.50
   6  -3  -5   25.20    1.30
   6  -3  -5   24.00    1.20
   6   3  -5   20.70    1.70
   6   3  -5   25.80    1.90
   6   3  -5   23.80    1.50
   6   3  -5   25.10    1.30
   6   3  -5   23.00    1.30
   6   3  -5   21.70    1.70
   5  -3  -5   22.80    1.00
   5  -3  -5   22.80    1.20
   5  -3  -5   21.20    1.20
   5   3  -5   24.00    1.30
   5   3  -5   20.20    1.30
   5   3  -5   19.30    1.40
   5   3  -5   22.10    1.30
   4  -3  -5  266.57    7.60
  -4  -3   5  273.97    7.50
   4  -3  -5  271.27    7.70
   4   3  -5  281.87    7.80
  -3  -3   5  241.28    6.80
  -3  -3   5  234.18    6.70
   3  -3  -5  247.98    6.80
  -3   3   5  254.07    6.70
   2  -3  -5  125.59    3.50
  -2  -3   5  123.39    3.50
   2  -3  -5  116.49    3.50
  -2  -3   5  127.19    3.50
  -2  -3   5  123.49    3.40
  -2   3   5  124.69    3.40
  -2   3   5  118.69    3.50
   2   3  -5  122.99    3.50
   2   3  -5  120.49    3.60
   1  -3  -5   18.20    0.70
  -1  -3   5   17.70    0.70
  -1  -3   5   17.90    0.70
  -1  -3   5   17.60    0.70
   1   3  -5   15.80    0.70
  -1   3   5   17.60    0.70
  -1   3   5   16.80    0.70
   0  -3   5   28.40    1.00
   0  -3   5   29.50    1.00
   0  -3   5   27.00    1.00
   0  -3  -5   30.20    1.00
   0   3   5   27.90    0.90
   0   3   5   28.50    1.00
   0   3  -5   28.50    1.00
   0   3   5   25.80    1.00
   1  -3   5  353.86    9.10
   1  -3   5  333.17    9.10
   1  -3   5  334.07    9.10
  -1  -3  -5  323.47    9.10
  -1   3  -5  307.27    9.10
   1   3   5  339.27    9.00
   1   3   5  339.87    9.10
   1   3   5  322.37    9.00
   2  -3   5    7.20    0.60
  -2  -3  -5    5.80    0.60
   2  -3   5    6.20    0.40
   2  -3   5    6.60    0.50
   2   3   5    6.80    0.60
   2   3   5    70    0.70
  -2   3  -5    7.60    0.60
   2   3   5    5.90    0.40
   2   3   5    6.10    0.50
   3  -3   5   86.49    2.60
  -3  -3  -5   85.69    2.80
   3  -3   5   88.59    2.60
   3  -3   5   83.99    2.80
   3  -3   5   86.49    2.70
   3   3   5   85.29    2.60
  -3   3  -5   89.99    2.80
   3   3   5   86.49    2.60
   3   3   5   87.89    2.80
   3   3   5   89.59    2.70
   4  -3   5   29.20    1.50
   4  -3   5   32.90    1.20
  -4  -3  -5   29.40    1.50
   4  -3   5   29.20    1.30
   4  -3   5   30.50    1.40
   4  -3   5   32.00    1.40
   4  -3   5   29.30    1.20
   4  -3   5   31.10    1.50
   4   3   5   29.60    1.50
   4   3   5   29.90    1.20
   4   3   5   29.90    1.10
   4   3   5   31.50    1.50
   4   3   5   29.30    1.40
   4   3   5   30.70    1.50
  -4   3  -5   31.90    1.60
   5  -3   5    1.50    0.70
   5  -3   5    1.60    0.60
   5  -3   5    1.50    0.90
   5  -3   5    1.60    0.50
  -5  -3  -5    2.60    0.90
   5  -3   5    4.90    0.90
   5  -3   5    2.20    0.50
   5   3   5    2.20    0.60
   5   3   5    2.50    0.60
   5   3   5    0.70    0.60
   5   3   5    1.90    0.60
   5   3   5    2.40    0.80
   5   3   5    2.50    0.50
  -5   3  -5    1.30    0.90
   5   3   5    2.30    1.10
   5   3   5    2.00    0.50
   6  -3   5    9.80    0.90
   6  -3   5   12.00    1.00
   6  -3   5    9.40    1.00
   6  -3   5    9.60    1.00
   6  -3   5    8.70    0.80
   6   3   5   10.20    0.90
   6   3   5    9.30    1.10
   6   3   5   10.00    0.80
   6   3   5    8.20    1.30
   6   3   5    8.70    0.90
   7  -3   5    8.20    0.90
   7  -3   5    8.40    0.90
   7  -3   5    7.20    0.80
   7  -3   5    6.10    0.90
   7  -3   5    9.10    0.80
   7   3   5    9.70    1.00
   7   3   5    8.10    1.10
  -7   3  -5    7.20    1.10
   7   3   5    8.40    0.80
   7   3   5    7.40    0.90
   7   3   5    7.90    0.80
   8  -3   5   84.79    2.70
   8  -3   5   86.99    2.80
   8  -3   5   85.39    2.70
   8  -3   5   84.19    2.80
   8   3   5   91.29    3.10
   8   3   5   85.69    2.70
   8   3   5   85.49    2.70
   8   3   5   88.29    2.80
   9  -3   5    2.60    0.50
   9  -3   5    2.90    0.60
   9  -3   5    3.70    0.60
   9   3   5    3.30    0.60
   9   3   5    3.00    0.70
   9   3   5    2.80    0.60
  10  -4  -5    8.00    0.80
  10  -4  -5    8.30    0.60
  10   4  -5    7.40    0.60
  10   4  -5    8.30    0.60
   9  -4  -5   28.50    1.30
   9  -4  -5   28.70    1.40
   9  -4  -5   28.60    1.20
  -9   4   5   27.50    1.30
   9   4  -5   28.10    1.30
   9   4  -5   29.40    1.20
   9   4  -5   27.10    1.30
   8  -4  -5    8.40    0.80
   8  -4  -5    9.00    1.00
   8  -4  -5    8.30    1.10
   8  -4  -5    8.00    0.90
   8  -4  -5    8.40    0.90
   8   4  -5    8.80    1.30
   8   4  -5    8.40    1.00
  -8   4   5    9.20    0.90
   8   4  -5   10.40    0.90
   8   4  -5    9.10    0.80
   7  -4  -5    2.30    0.60
   7  -4  -5    3.50    0.80
   7  -4  -5    2.30    0.70
   7  -4  -5    2.50    0.50
   7  -4  -5    1.90    0.50
   7   4  -5    3.50    0.80
   7   4  -5    2.70    0.60
   7   4  -5    1.70    0.50
   6  -4  -5   98.19    3.70
   6  -4  -5   99.19    3.20
   6  -4  -5  101.49    3.20
   6  -4  -5  102.49    3.20
   6  -4  -5  102.09    3.10
   6  -4  -5   97.69    3.40
   6   4  -5  102.39    3.40
   6   4  -5  102.89    3.30
   6   4  -5  103.89    3.20
   6   4  -5  100.29    3.70
   6   4  -5   99.29    3.30
   5  -4  -5  219.58    6.20
   5  -4  -5  218.48    6.30
   5  -4  -5  201.98    6.10
   5  -4  -5  220.38    6.40
   5  -4  -5  203.18    6.50
   5   4  -5  220.68    6.20
   5   4  -5  210.48    6.10
   5   4  -5  215.88    6.30
   5   4  -5  221.38    6.30
   5   4  -5  205.18    6.20
   4  -4  -5  188.28    5.30
   4  -4  -5  186.98    5.20
   4  -4  -5  177.08    5.40
  -4  -4   5  176.78    5.10
   4   4  -5  183.28    5.30
  -3  -4   5    9.60    0.50
   3  -4  -5    9.00    0.70
   3  -4  -5    9.30    0.60
  -3  -4   5    9.80    0.60
   3  -4  -5    9.20    0.60
  -3  -4   5    9.80    0.40
  -3   4   5    9.60    0.60
   3   4  -5    9.50    0.60
  -2  -4   5    1.90    0.40
   2  -4  -5    1.70    0.30
   2  -4  -5    1.60    0.40
  -2  -4   5    2.00    0.40
  -2  -4   5    2.10    0.30
   2   4  -5    1.90    0.40
  -2   4   5    1.70    0.30
  -2   4   5    1.80    0.30
   1  -4  -5    0.00    0.20
  -1  -4   5    0.30    0.20
  -1  -4   5   -0.10    0.20
  -1  -4   5   -0.10    0.20
   1   4  -5   -0.20    0.20
  -1   4   5    0.00    0.20
  -1   4   5    0.30    0.30
   0  -4   5  124.49    3.60
   0  -4   5  123.89    3.50
   0  -4   5  120.19    3.50
   0  -4  -5  124.49    3.50
   0   4   5  126.59    3.50
   0   4   5  125.29    3.50
   0   4  -5  116.79    3.60
  -1  -4  -5  339.47    9.10
   1  -4   5  330.47    9.20
   1  -4   5  318.07    9.10
   1  -4   5  310.57    9.00
   1   4   5  344.07    9.00
  -1   4  -5  334.97    9.20
   1   4   5  341.27    9.00
  -2  -4  -5   70.19    2.20
   2  -4   5   64.69    2.10
   2  -4   5   72.69    2.30
   2  -4   5   69.29    2.10
   2   4   5   71.69    2.30
   2   4   5   69.69    2.10
  -2   4  -5   70.79    2.30
   2   4   5   65.69    2.10
   2   4   5   69.19    2.20
   3  -4   5  101.89    3.10
   3  -4   5  102.59    3.20
   3  -4   5  105.39    3.00
   3  -4   5  102.09    3.00
  -3  -4  -5  103.39    3.20
  -3   4  -5  101.19    3.20
   3   4   5  105.59    3.00
   3   4   5   84.99    3.30
   3   4   5   97.69    3.00
   3   4   5  105.19    3.10
   4  -4   5   69.59    2.20
   4  -4   5   68.99    2.20
   4  -4   5   71.29    2.50
   4  -4   5   71.39    2.30
  -4  -4  -5   72.49    2.60
   4  -4   5   64.99    2.60
   4  -4   5   70.39    2.40
   4  -4   5   72.39    2.60
   4  -4   5   69.79    2.40
   4   4   5   69.89    2.20
   4   4   5   72.59    2.40
   4   4   5   71.19    2.20
   4   4   5   69.29    2.30
  -4   4  -5   73.89    2.70
   4   4   5   68.59    2.40
   4   4   5   69.79    2.50
   5  -4   5   64.09    2.20
  -5  -4  -5   57.69    2.90
   5  -4   5   62.59    2.20
   5  -4   5   61.39    2.30
   5  -4   5   61.19    2.30
   5  -4   5   64.29    2.20
   5   4   5   62.29    2.10
   5   4   5   61.39    2.20
   5   4   5   62.49    2.20
   5   4   5   59.29    2.20
   5   4   5   62.69    2.10
   5   4   5   63.79    2.10
  -5   4  -5   61.69    4.30
   6  -4   5   39.20    1.60
   6  -4   5   36.40    1.60
   6  -4   5   40.70    1.60
   6  -4   5   39.00    1.70
   6  -4   5   39.40    1.60
   6   4   5   40.80    1.70
   6   4   5   35.60    1.90
   6   4   5   38.20    1.60
   6   4   5   36.90    1.50
   6   4   5   38.70    1.60
  -6   4  -5   39.60    1.70
   7  -4   5   66.59    2.30
   7  -4   5   67.89    2.30
   7  -4   5   67.29    2.40
   7  -4   5   67.29    2.30
   7  -4   5   69.19    2.40
   7   4   5   71.49    2.40
  -7   4  -5   69.29    2.30
   7   4   5   65.99    2.30
   7   4   5   66.79    2.30
   7   4   5   66.29    2.20
   8  -4   5   48.10    1.80
   8  -4   5   51.49    1.70
   8  -4   5   50.49    1.80
  -8   4  -5   55.19    2.30
   8   4   5   52.09    1.90
   8   4   5   49.60    1.80
   8   4   5   50.59    1.90
   8   4   5   48.70    1.70
   9  -4   5   91.49    2.70
   9  -4   5   88.39    2.60
   9  -4   5   87.19    2.60
   9   4   5   81.29    2.60
   9   4   5   97.29    3.00
  10  -5  -5   38.30    1.40
  10  -5  -5   38.80    1.30
  10   5  -5   38.80    1.30
  10   5  -5   36.60    1.30
   9  -5  -5    3.80    0.60
   9  -5  -5    3.80    0.70
   9  -5  -5    4.60    0.70
   9  -5  -5    4.70    0.70
   9   5  -5    2.90    0.70
   9   5  -5    5.00    0.60
   9   5  -5    3.80    0.80
  -9   5   5    4.70    0.80
   8  -5  -5   68.29    2.30
   8  -5  -5   71.09    2.30
   8  -5  -5   66.39    2.30
   8  -5  -5   67.99    2.40
  -8   5   5   68.09    2.30
   8   5  -5   68.99    2.40
   8   5  -5   69.59    2.40
   8   5  -5   68.19    2.30
   7  -5  -5    5.60    0.80
   7  -5  -5    6.50    0.70
   7  -5  -5    5.90    0.80
   7  -5  -5    4.20    1.20
   7  -5  -5    6.90    1.00
   7   5  -5    6.70    0.80
   7   5  -5    8.60    1.40
  -7   5   5    6.80    0.80
   7   5  -5    5.60    1.00
   7   5  -5    6.10    1.20
   6  -5  -5  104.39    3.30
   6  -5  -5  102.49    3.30
   6  -5  -5  109.79    3.30
   6  -5  -5  103.49    3.30
   6   5  -5  107.99    3.40
   6   5  -5  107.59    3.50
   6   5  -5  103.79    3.50
   6   5  -5  102.79    3.30
   5  -5  -5  252.87    7.20
   5  -5  -5  259.07    7.20
   5  -5  -5  245.78    7.20
   5  -5  -5  253.17    7.40
   5  -5  -5  260.77    7.20
   5   5  -5  256.47    7.30
   5   5  -5  257.47    7.30
   5   5  -5  257.17    7.40
   5   5  -5  244.78    7.20
   5   5  -5  244.78    7.30
   4  -5  -5   90.79    2.80
  -4  -5   5   91.09    2.80
  -4  -5   5   92.19    2.80
   4  -5  -5   95.79    2.90
   4  -5  -5   94.59    2.90
   4   5  -5   90.49    3.30
   3  -5  -5  186.28    5.20
  -3  -5   5  182.48    5.10
   3  -5  -5  183.78    5.20
  -3  -5   5  188.48    5.10
   3  -5  -5  183.28    5.20
   3   5  -5  190.88    5.30
  -3   5   5  189.88    5.10
  -3   5   5  153.98    5.20
   2  -5  -5  163.58    4.50
   2  -5  -5  155.38    4.40
  -2  -5   5  160.38    4.40
  -2  -5   5  154.98    4.40
  -2  -5   5  159.58    4.40
   2   5  -5  148.99    4.50
  -2   5   5  154.28    4.40
  -2   5   5  157.48    4.40
   1  -5  -5   21.30    0.90
   1  -5  -5   21.00    0.90
  -1  -5   5   20.90    0.90
  -1  -5   5   22.70    0.90
  -1  -5   5   22.70    0.90
   1   5  -5   21.80    0.90
  -1   5   5   22.60    1.10
  -1   5   5   23.30    0.90
  -1   5   5   22.40    0.80
   0  -5   5    3.40    0.40
   0  -5   5    2.60    0.30
   0  -5  -5    3.10    0.40
   0   5  -5    3.30    0.50
   0   5   5    3.00    0.70
   1  -5   5    4.60    0.40
   1  -5   5    4.30    0.50
   1  -5   5    3.20    0.50
  -1  -5  -5    3.20    0.50
   1   5   5    3.00    0.50
  -1   5  -5    4.40    0.50
   1   5   5    3.50    0.40
   1   5   5    3.00    0.50
   2  -5   5  240.38    6.60
   2  -5   5  235.58    6.40
   2  -5   5  236.88    6.40
  -2  -5  -5  228.38    6.50
   2   5   5  220.48    6.40
   2   5   5  226.58    6.40
  -2   5  -5  243.08    6.60
   2   5   5  200.08    6.30
   3  -5   5    1.20    0.60
   3  -5   5    2.30    0.40
   3  -5   5    2.60    0.60
  -3  -5  -5    1.90    0.50
   3  -5   5    1.70    0.50
   3  -5   5    2.10    0.50
   3  -5   5    2.00    0.60
   3   5   5    2.90    0.70
  -3   5  -5    2.80    0.90
   3   5   5    2.30    0.50
   3   5   5    2.10    0.40
   4  -5   5   40.60    1.70
   4  -5   5   36.20    2.00
  -4  -5  -5   38.80    1.90
   4  -5   5   39.60    1.60
   4  -5   5   39.10    1.40
   4  -5   5   37.50    1.40
   4  -5   5   38.80    1.60
   4  -5   5   38.10    1.60
   4  -5   5   40.50    1.90
   4   5   5   39.20    1.80
   4   5   5   36.50    1.70
   4   5   5   40.10    1.60
  -4   5  -5   38.80    2.00
   4   5   5   40.80    1.70
   4   5   5   39.40    1.50
   4   5   5   34.90    1.40
  -4   5  -5   38.20    1.80
   4   5   5   38.00    1.40
   5  -5   5    0.10    0.50
   5  -5   5    0.70    0.90
   5  -5   5    1.90    0.70
   5  -5   5    1.00    0.80
   5   5   5    1.30    0.60
   5   5   5    1.00    0.50
   5   5   5    1.00    0.60
  -5   5  -5    1.50    0.70
   5   5   5    1.40    0.50
   6  -5   5    0.10    0.40
   6  -5   5    0.80    0.50
   6  -5   5    0.90    0.50
   6  -5   5   -0.50    0.40
   6  -5   5    0.50    0.60
   6   5   5    0.60    0.50
   6   5   5    1.70    0.60
  -6   5  -5    1.40    0.60
   6   5   5   -0.30    0.40
   6   5   5    0.10    0.50
   7  -5   5   18.50    1.20
   7  -5   5   20.90    1.00
   7  -5   5   20.20    1.10
   7  -5   5   20.90    1.10
  -7   5  -5   21.70    1.10
   7   5   5   19.50    1.10
   7   5   5   18.70    1.00
   7   5   5   20.70    1.20
   7   5   5   17.80    2.10
   8  -5   5   25.30    1.20
   8  -5   5   25.70    1.10
   8  -5   5   26.10    1.20
  -8   5  -5   26.80    1.30
   8   5   5   23.70    1.30
   8   5   5   24.50    1.10
   8   5   5   24.50    1.10
   9  -5   5    1.00    0.50
   9  -5   5    1.30    0.50
   9  -5   5    1.60    0.60
   9   5   5    1.20    0.40
  10  -6  -5    1.30    0.30
  10   6  -5    1.90    0.40
 -10   6   5    1.50    0.30
  10   6  -5    0.90    0.30
   9  -6  -5   14.30    0.90
   9  -6  -5   14.10    1.00
   9  -6  -5   13.50    0.90
   9   6  -5   13.30    0.90
   9   6  -5   14.10    0.80
  -9   6   5   14.80    0.90
   9   6  -5   16.40    1.00
   8  -6  -5    2.20    0.50
   8  -6  -5    3.40    0.70
   8  -6  -5    2.40    0.50
   8   6  -5    2.70    0.60
   8   6  -5    2.90    0.80
  -8   6   5    2.40    0.70
   8   6  -5    3.50    0.70
   7  -6  -5   41.30    1.90
   7  -6  -5   41.60    1.60
   7  -6  -5   40.80    1.60
   7   6  -5   39.90    1.60
   7   6  -5   37.90    1.90
   7   6  -5   39.90    1.70
   7   6  -5   42.10    1.80
  -7   6   5   40.90    1.70
   6  -6  -5   17.70    1.10
   6  -6  -5   17.50    1.10
   6  -6  -5   17.20    1.00
   6   6  -5   15.20    1.30
   6   6  -5   17.50    1.10
   6   6  -5   17.10    1.20
  -6   6   5   16.70    1.10
   6   6  -5   17.60    1.10
   5  -6  -5   59.79    2.20
   5  -6  -5   62.89    2.20
   5  -6  -5   63.59    2.10
   5   6  -5   62.69    2.30
   5   6  -5   64.79    2.60
   5   6  -5   63.49    2.30
   5   6  -5   61.79    2.30
   5   6  -5   62.09    2.20
  -5   6   5   61.19    2.20
   4  -6  -5   31.80    1.50
  -4  -6   5   30.50    1.20
  -4  -6   5   31.80    1.30
   4  -6  -5   33.00    1.50
   4   6  -5   31.60    1.60
   4   6  -5   30.70    1.50
   4   6  -5   29.90    1.50
   4   6  -5   33.40    1.60
   4   6  -5   28.60    1.60
  -4   6   5   27.00    1.40
  -3  -6   5   45.70    1.60
   3  -6  -5   46.60    1.60
  -3  -6   5   43.10    1.50
   3  -6  -5   44.60    1.60
  -3  -6   5   43.00    1.50
   3  -6  -5   45.70    1.60
   3   6  -5   42.90    1.60
  -3   6   5   41.70    1.50
  -3   6   5   44.30    1.50
   2  -6  -5    1.80    0.60
  -2  -6   5    2.00    0.30
  -2  -6   5    2.30    0.60
  -2  -6   5    1.90    0.40
   2  -6  -5    3.30    0.50
   2   6  -5    2.30    0.50
  -2   6   5    2.50    0.40
  -2   6   5    2.10    0.50
  -1  -6   5    4.30    0.50
  -1  -6   5    5.30    0.50
  -1  -6   5    5.70    0.60
   1  -6  -5    4.50    0.50
   1  -6  -5    5.00    0.50
  -1   6   5    4.60    0.40
  -1   6   5    4.30    0.70
   1   6  -5    4.80    0.60
  -1   6   5    5.00    0.50
   0  -6   5   21.60    1.00
   0  -6  -5   24.10    0.90
   0  -6   5   24.60    0.90
   0  -6  -5   23.30    1.00
   0  -6   5   21.90    0.90
   0   6   5   22.70    0.90
   0   6   5   22.70    0.90
   0   6  -5   23.30    1.00
   0   6   5   24.60    1.10
   1  -6   5    0.30    0.30
  -1  -6  -5    0.70    0.40
   1  -6   5    0.20    0.20
   1  -6   5    0.20    0.20
   1   6   5    0.50    0.20
   1   6   5    0.40    0.20
  -1   6  -5    0.00    0.40
   1   6   5    0.80    0.50
   2  -6   5    1.30    0.50
   2  -6   5    0.20    0.30
   2  -6   5    0.90    0.30
  -2  -6  -5    0.70    0.40
   2   6   5    1.40    0.30
   2   6   5    1.10    0.30
   2   6   5    0.90    0.40
  -2   6  -5    1.00    0.50
   3  -6   5    1.40    0.60
   3  -6   5    0.60    0.40
   3  -6   5    1.70    0.70
  -3  -6  -5    1.60    0.60
   3  -6   5    1.20    0.80
   3  -6   5    0.90    0.40
   3  -6   5    1.50    0.60
   3   6   5    0.70    0.30
   3   6   5    1.80    0.60
  -3   6  -5    1.10    0.70
   3   6   5    0.20    0.50
   3   6   5   -0.50    0.80
  -3   6  -5    0.90    0.70
   3   6   5    1.60    0.60
   3   6   5    0.70    0.30
   4  -6   5    4.70    0.90
   4  -6   5    5.60    1.40
   4  -6   5    5.60    0.80
   4  -6   5    6.70    0.80
  -4  -6  -5    6.40    1.60
   4  -6   5    4.40    0.70
   4  -6   5    6.90    1.00
  -4   6  -5    4.80    1.00
  -4   6  -5    4.50    1.20
   4   6   5    4.30    0.80
   4   6   5    5.10    0.60
   4   6   5    3.40    0.70
   4   6   5    6.80    0.60
   4   6   5    6.80    1.00
   4   6   5    4.00    0.70
   4   6   5    4.20    0.90
   5  -6   5    2.50    0.60
   5  -6   5    2.30    0.50
   5  -6   5    0.90    0.50
   5   6   5    1.50    0.60
   5   6   5    0.90    1.00
   5   6   5    1.70    0.60
   5   6   5    1.80    0.50
  -5   6  -5    2.30    0.60
   5   6   5    0.50    0.60
   5   6   5    1.60    0.50
   6  -6   5    1.70    0.70
   6  -6   5    2.00    0.50
   6  -6   5    1.50    0.50
   6  -6   5    1.10    0.40
   6   6   5    1.50    0.50
   6   6   5    1.70    0.60
   6   6   5    1.10    0.50
  -6   6  -5    4.20    0.90
   7  -6   5   27.30    1.20
   7  -6   5   27.10    1.40
   7  -6   5   27.00    1.30
   7  -6   5   28.00    1.40
   7   6   5   27.70    1.30
   7   6   5   27.50    1.40
  -7   6  -5   27.40    1.50
   8  -6   5    0.00    0.80
   8  -6   5    0.10    0.30
   8  -6   5    1.10    0.50
   8   6   5   -0.20    0.40
   8   6   5   -0.70    0.60
   8   6   5   -0.40    0.50
  -8   6  -5    0.40    0.50
   9  -7  -5   11.60    0.80
   9  -7  -5   11.80    0.80
   9  -7  -5   12.50    0.90
  -9   7   5   12.90    0.70
   9   7  -5   13.20    0.90
   9   7  -5   12.50    0.80
   9   7  -5   12.10    0.70
  -9   7   5   11.80    0.80
   8  -7  -5   11.60    0.90
   8  -7  -5   12.40    0.90
  -8   7   5   13.20    1.10
   8   7  -5   13.70    1.10
   7  -7  -5   27.90    1.30
   7  -7  -5   26.30    1.40
   7  -7  -5   29.30    1.30
   7   7  -5   31.60    1.60
   7   7  -5   29.20    1.30
   7   7  -5   30.00    1.40
   7   7  -5   30.40    1.50
  -7   7   5   29.30    1.30
   6  -7  -5   36.80    1.50
   6  -7  -5   32.30    1.40
   6  -7  -5   37.00    1.50
  -6   7   5   34.20    1.50
   6   7  -5   34.30    1.50
   6   7  -5   35.10    1.60
   6   7  -5   33.80    1.60
   6   7  -5   34.50    1.60
   5  -7  -5    0.40    0.40
   5  -7  -5    0.80    0.50
   5  -7  -5    0.90    0.50
   5   7  -5    1.50    0.60
   5   7  -5    1.10    1.70
  -5   7   5    0.80    0.50
   5   7  -5    1.60    0.60
   5   7  -5    0.60    0.50
   5   7  -5   -0.10    0.50
  -4  -7   5   28.80    1.20
   4  -7  -5   26.50    1.40
   4  -7  -5   28.80    1.20
  -4  -7   5   27.50    1.20
   4   7  -5   25.70    1.80
   4   7  -5   29.00    1.50
   4   7  -5   30.10    1.50
  -4   7   5   28.00    1.40
  -4   7   5   29.80    1.50
   4   7  -5   27.50    1.60
   4   7  -5   28.80    1.40
   4   7  -5   28.70    1.50
   3  -7  -5  112.89    3.50
  -3  -7   5  111.79    3.30
   3  -7  -5  112.49    3.30
   3   7  -5  109.49    3.60
   3   7  -5  108.59    3.40
   3   7  -5  107.19    3.50
  -3   7   5  107.29    3.30
  -3   7   5  115.09    3.20
   3   7  -5  103.09    3.40
   3   7  -5  106.99    3.50
  -3   7   5  103.49    3.40
   2  -7  -5    1.30    0.50
  -2  -7   5    1.70    0.50
  -2  -7   5    1.40    0.30
   2   7  -5    0.90    0.50
  -2   7   5    1.50    0.30
  -2   7   5    0.90    0.30
  -1  -7   5    6.40    0.60
   1  -7  -5    7.30    0.70
  -1  -7   5    6.60    0.50
  -1  -7   5    6.70    0.80
   1   7  -5    7.40    0.80
  -1   7   5    6.50    0.50
  -1   7   5    6.60    0.50
   0  -7   5   10.20    0.90
   0  -7   5   10.30    0.60
   0  -7   5    9.80    0.60
   0  -7  -5    9.90    0.80
   0   7   5   10.50    0.60
   0   7  -5   10.60    0.80
   0   7   5   10.80    0.60
   0   7   5    9.20    0.80
   1  -7   5   47.60    1.90
   1  -7   5   47.80    1.60
   1  -7   5   46.90    1.60
  -1  -7  -5   49.30    1.80
   1   7   5   47.00    1.70
   1   7   5   50.19    1.60
   1   7   5   49.40    1.60
  -1   7  -5   48.80    1.80
   2  -7   5   17.60    0.90
   2  -7   5   16.60    1.20
   2  -7   5   14.10    1.10
   2  -7   5   16.40    0.80
  -2  -7  -5   16.70    1.10
   2   7   5   17.20    1.20
   2   7   5   18.30    1.00
   2   7   5   18.80    1.40
   2   7   5   16.30    1.10
  -2   7  -5   16.70    1.30
   2   7   5   18.20    0.80
  -2   7  -5   18.80    1.30
   2   7   5   16.10    0.80
   2   7   5   16.60    1.20
   3  -7   5    7.70    1.30
   3  -7   5    7.40    1.20
   3  -7   5    8.20    0.70
   3  -7   5    6.10    0.90
   3  -7   5    7.70    0.70
   3   7   5    6.90    0.90
   3   7   5    6.30    0.60
   3   7   5   10.40    1.40
   3   7   5    7.20    0.60
   3   7   5    6.80    1.00
   3   7   5    8.10    0.80
   3   7   5   10.50    1.30
  -3   7  -5    5.30    1.00
   3   7   5    7.30    1.00
   4  -7   5  155.78    4.50
   4  -7   5  153.88    4.50
   4  -7   5  149.79    4.40
   4  -7   5  155.28    4.50
   4  -7   5  144.59    4.50
   4   7   5  150.28    4.40
   4   7   5  158.68    4.50
   4   7   5  149.59    4.60
   4   7   5  153.58    4.50
   4   7   5  150.18    4.50
   4   7   5  149.19    4.50
   4   7   5  150.88    4.50
  -4   7  -5  149.69    4.50
   5  -7   5   68.89    2.40
   5  -7   5   68.89    2.40
   5  -7   5   69.19    2.40
   5   7   5   71.99    2.40
   5   7   5   73.29    2.40
   5   7   5   71.19    2.40
   5   7   5   71.39    2.40
   5   7   5   69.19    2.40
  -5   7  -5   69.19    2.40
   5   7   5   68.49    2.40
   5   7   5   67.09    2.50
   6  -7   5   19.10    1.00
   6  -7   5   18.20    1.00
   6  -7   5   19.10    1.20
  -6   7  -5   18.10    1.10
   6   7   5   16.80    1.20
   6   7   5   17.00    1.20
   6   7   5   17.80    1.10
   6   7   5   18.70    1.10
   7  -7   5    1.90    0.60
   7  -7   5    0.60    0.50
   7  -7   5    1.00    0.40
   7  -7   5    1.00    1.00
   7   7   5    2.10    0.50
   7   7   5    1.20    0.50
  -7   7  -5    1.70    0.50
   7   7   5    1.80    0.70
   8  -7   5   14.40    0.70
   8  -7   5   15.60    1.00
  -8   7  -5   16.40    1.30
   8   7   5   12.40    1.10
   9  -8  -5    4.10    0.60
   9  -8  -5    5.30    0.60
   9   8  -5    4.80    1.20
   9   8  -5    4.70    0.50
  -9   8   5    4.60    0.50
  -9   8   5    3.80    0.80
   9   8  -5    5.00    0.60
   8  -8  -5    0.00    0.40
   8  -8  -5   -0.40    0.40
   8  -8  -5   -0.20    0.40
   8   8  -5    0.10    0.50
  -8   8   5    0.30    0.40
   8   8  -5    0.00    0.40
   8   8  -5    0.00    0.40
  -8   8   5    0.10    0.40
   7  -8  -5  149.39    4.30
   7  -8  -5  143.99    4.30
   7  -8  -5  141.29    4.40
   7   8  -5  148.79    4.40
   7   8  -5  146.79    4.40
   7   8  -5  146.19    4.30
   7   8  -5  145.29    4.50
  -7   8   5  143.09    4.40
   6  -8  -5    5.50    0.70
   6  -8  -5    3.80    0.80
   6  -8  -5    4.00    0.70
   6   8  -5    4.50    0.90
  -6   8   5    4.50    0.80
   6   8  -5    4.00    0.70
   6   8  -5    3.60    0.80
   6   8  -5    5.60    1.00
   5  -8  -5    1.00    0.40
   5  -8  -5    0.60    0.60
   5  -8  -5    0.80    0.40
   5   8  -5   -0.30    0.50
   5   8  -5   -0.10    0.40
  -5   8   5    0.00    0.40
   5   8  -5    1.30    0.60
  -4  -8   5    0.40    0.50
  -4  -8   5    0.00    0.50
   4  -8  -5   -0.20    0.40
   4  -8  -5    0.90    0.60
  -4   8   5    0.30    0.50
  -4   8   5    0.30    0.70
   4   8  -5   -0.70    0.60
   4   8  -5    0.10    0.50
   4   8  -5    0.50    0.60
   4   8  -5    0.40    0.80
   4   8  -5    2.10    0.60
   3  -8  -5   16.40    1.40
   3  -8  -5   15.30    1.30
  -3  -8   5   15.50    0.80
   3  -8  -5   13.40    0.90
   3   8  -5   15.60    1.30
  -3   8   5   13.10    1.20
  -3   8   5   15.30    0.90
   3   8  -5   15.00    1.20
  -3   8   5   15.80    0.90
   3   8  -5   13.10    1.10
  -3   8   5   13.80    1.10
   3   8  -5   12.20    1.20
   3   8  -5   13.50    1.30
  -3   8   5   14.00    1.50
   2  -8  -5   73.79    2.50
  -2  -8   5   73.59    2.50
   2  -8  -5   74.09    2.30
  -2  -8   5   70.99    2.30
   2   8  -5   70.59    2.50
  -2   8   5   72.39    2.30
  -2   8   5   72.19    .40
  -2   8   5   72.99    2.40
   2   8  -5   69.39    2.60
  -2   8   5   71.19    2.20
   2   8  -5   70.19    2.60
   2   8  -5   72.29    2.40
  -2   8   5   70.49    2.60
   2   8  -5   71.19    2.60
  -2   8   5   68.89    2.50
  -1  -8   5  162.78    4.90
   1  -8  -5  143.39    4.40
  -1  -8   5  145.09    4.20
  -1  -8   5  138.39    4.20
  -1   8   5  139.59    4.30
  -1   8   5  147.29    4.50
  -1   8   5  144.19    4.20
   1   8  -5  143.49    4.40
   1   8  -5  141.29    4.40
  -1   8   5  144.19    4.30
  -1   8   5  150.08    4.20
   0  -8   5    2.70    0.50
   0  -8   5    3.10    0.40
   0  -8   5    3.20    0.90
   0  -8  -5    3.20    0.70
   0   8  -5    2.80    0.70
   0   8  -5    2.70    0.60
   0   8   5    3.20    0.80
   0   8   5    3.30    0.60
   0   8   5    2.30    0.50
   0   8   5    2.30    0.40
   0   8   5    2.50    0.40
   0   8   5    1.70    0.60
   0   8   5    3.00    0.70
   1  -8   5  115.29    3.40
  -1  -8  -5  119.59    3.60
   1  -8   5  111.39    3.50
   1  -8   5  119.59    3.70
   1   8   5  109.29    3.30
   1   8   5  116.09    3.50
   1   8   5  112.09    3.50
   1   8   5  111.49    3.50
   1   8   5  114.89    3.40
  -1   8  -5  105.39    3.70
   1   8   5  107.59    3.40
  -1   8  -5  109.79    3.50
  -1   8  -5  111.89    3.60
   1   8   5  117.09    3.50
   2  -8   5    2.70    0.80
  -2  -8  -5    2.10    0.60
   2  -8   5    0.40    0.50
   2   8   5    1.70    0.50
   2   8   5    1.00    0.50
   2   8   5    2.10    0.50
  -2   8  -5    2.40    0.60
  -2   8  -5    0.80    0.70
   2   8   5    1.90    0.60
   2   8   5    1.20    0.60
   2   8   5    2.20    0.50
   2   8   5    3.50    0.90
   2   8   5    2.10    0.60
   3  -8   5    2.10    1.10
   3  -8   5    2.10    0.50
   3  -8   5    2.20    0.50
   3  -8   5    2.70    0.70
  -3  -8  -5    5.00    1.40
   3  -8   5    1.80    0.40
   3   8   5    1.70    0.50
   3   8   5    1.30    0.40
  -3   8  -5    3.90    0.90
   3   8   5    2.20    0.60
   3   8   5    4.50    0.90
   3   8   5    2.30    0.70
   3   8   5    2.70    0.90
   3   8   5    3.60    0.60
   3   8   5    1.90    0.50
   4  -8   5   51.49    1.90
   4  -8   5   53.89    2.00
   4  -8   5   53.49    2.00
   4   8   5   52.69    1.90
   4   8   5   53.19    1.90
   4   8   5   52.29    1.90
   4   8   5   52.09    2.20
   4   8   5   53.99    1.90
   4   8   5   51.79    2.00
   4   8   5   53.09    1.90
  -4   8  -5   50.99    2.00
   4   8   5   53.49    2.30
   5  -8   5    9.60    0.90
   5  -8   5   11.70    0.90
   5  -8   5    9.30    1.10
   5   8   5   10.60    1.20
   5   8   5   11.00    1.00
   5   8   5   10.80    1.10
   5   8   5   11.50    1.00
   5   8   5   10.60    1.10
   5   8   5   10.20    1.20
  -5   8  -5    9.00    0.90
   5   8   5   10.20    0.90
   6  -8   5  134.69    4.00
   6  -8   5  134.79    4.00
   6  -8   5  137.39    4.10
   6   8   5  138.99    4.00
   6   8   5  127.39    4.00
  -6   8  -5  131.39    4.00
   6   8   5  135.29    4.10
   6   8   5  131.09    4.10
   7  -8   5  142.79    4.20
   7  -8   5  149.19    4.30
   7  -8   5  142.79    4.20
   7   8   5  145.09    4.20
   7   8   5  139.99    4.30
  -7   8  -5  144.39    4.20
   7   8   5  146.69    4.20
   8  -8   5    7.50    0.60
  -8   8  -5    5.50    0.70
  -8   8  -5    7.40    0.80
   9  -9  -5    0.00    0.40
   9  -9  -5    0.10    0.40
   9  -9  -5    0.10    0.30
  -9   9   5   -0.50    0.50
   9   9  -5   -1.00    0.40
   9   9  -5    0.10    0.30
  -9   9   5    0.10    0.30
   9   9  -5    0.00    0.30
   8  -9  -5    5.30    0.70
   8  -9  -5    4.60    0.70
   8  -9  -5    4.90    0.60
  -8   9   5    5.00    0.70
   8   9  -5    4.30    0.60
  -8   9   5    5.50    0.70
   8   9  -5    5.60    0.70
   8   9  -5    6.20    0.80
   7  -9  -5   34.60    1.30
   7  -9  -5   33.00    1.70
   7  -9  -5   32.30    1.40
   7   9  -5   34.90    1.30
  -7   9   5   32.40    1.40
   7   9  -5   32.80    1.50
   7   9  -5   31.70    1.40
   7   9  -5   31.40    1.40
   6  -9  -5   10.30    0.80
   6  -9  -5    9.10    1.30
   6  -9  -5    8.20    1.00
   6   9  -5   11.10    0.90
  -6   9   5   11.00    1.00
   6   9  -5    9.00    0.80
   6   9  -5   11.50    0.90
   6   9  -5   11.10    1.50
  -6   9   5    9.90    0.90
   5  -9  -5    1.30    0.40
   5  -9  -5    0.30    0.40
   5  -9  -5    1.30    0.60
   5   9  -5    0.20    0.50
  -5   9   5    0.40    0.60
  -5   9   5    0.70    0.60
   5   9  -5    0.60    0.80
   5   9  -5    1.40    0.40
   5   9  -5    0.00    0.50
   5   9  -5    1.40    0.70
   4  -9  -5   23.50    1.40
  -4  -9   5   25.20    1.20
  -4  -9   5   23.30    1.20
   4  -9  -5   23.80    1.20
  -4   9   5   24.60    1.40
  -4   9   5   23.10    1.60
   4   9  -5   24.20    1.50
  -4   9   5   21.90    1.60
   4   9  -5   23.30    1.50
   4   9  -5   19.60    1.70
   4   9  -5   22.50    1.40
  -4   9   5   25.10    1.30
   4   9  -5   23.80    1.40
  -3  -9   5   43.90    1.70
   3  -9  -5   47.50    2.40
   3  -9  -5   44.60    1.70
  -3  -9   5   43.60    1.60
   3  -9  -5   47.30    1.90
  -3   9   5   46.70    1.70
  -3   9   5   46.20    1.90
   3   9  -5   42.50    1.90
   3   9  -5   43.70    1.80
  -3   9   5   44.60    1.80
   3   9  -5   44.10    1.70
   3   9  -5   48.00    1.90
  -3   9   5   46.30    1.80
   3   9  -5   45.40    1.90
   2  -9  -5   83.49    2.70
  -2  -9   5   80.09    2.70
   2  -9  -5   80.69    2.90
   2  -9  -5   84.39    3.00
  -2  -9   5   87.29    3.20
   2   9  -5   87.89    2.80
  -2   9   5   82.89    2.80
  -2   9   5   84.29    2.80
   2   9  -5   82.99    2.80
   2   9  -5   86.19    2.90
  -2   9   5   87.09    2.70
  -2   9   5   83.69    2.90
  -2   9   5   87.39    2.80
   2   9  -5   83.09    2.90
   2   9  -5   84.69    2.90
  -2   9   5   89.39    2.60
  -1  -9   5    6.40    1.30
  -1  -9   5    5.80    0.60
  -1  -9   5    5.10    0.60
   1  -9  -5    6.30    1.10
  -1   9   5    5.50    0.70
   1   9  -5    5.60    0.90
  -1   9   5    6.20    0.90
  -1   9   5    5.80    0.90
  -1   9   5    6.20    0.60
   1   9  -5    6.40    1.30
  -1   9   5    5.10    0.90
   1   9  -5    5.30    1.00
  -1   9   5    5.50    0.70
  -1   9   5    6.00    1.00
   1   9  -5    4.70    1.20
   1   9  -5    6.40    1.00
   0  -9   5    4.60    0.60
   0  -9   5    4.50    0.60
   0  -9   5    5.40    1.30
   0  -9  -5    6.60    1.20
   0   9   5    4.30    0.50
   0   9   5    4.20    0.60
   0   9   5    5.40    0.90
   0   9   5    6.90    0.90
   0   9   5    6.90    1.20
   0   9  -5    6.10    0.90
   0   9  -5    4.90    0.90
   0   9  -5    7.00    1.30
   0   9  -5    8.00    1.50
   0   9   5    5.30    0.80
   0   9   5    5.00    0.90
   0   9  -5    3.90    0.70
  -1  -9  -5  373.96   10.20
   1  -9   5  343.47    9.80
   1  -9   5  359.66    9.80
   1  -9   5  331.77   10.20
   1   9   5  352.06    9.80
   1   9   5  346.87   10.00
  -1   9  -5  362.46    9.90
   1   9   5  351.66    9.80
  -1   9  -5  355.56   10.00
   1   9   5  354.06    9.80
   1   9   5  347.97    9.80
   1   9   5  370.76    9.80
   1   9   5  353.46    9.80
   1   9   5  359.76    9.80
  -1   9  -5  336.07   10.00
  -1   9  -5  346.87    9.80
  -2  -9  -5   89.79    3.30
   2  -9   5   94.79    3.00
   2  -9   5   94.39    2.90
   2  -9   5   96.99    3.00
   2  -9   5   84.49    3.50
   2   9   5   85.79    3.00
   2   9   5   91.39    3.00
   2   9   5   87.09    2.90
   2   9   5   94.69    3.00
   2   9   5   92.59    2.90
   2   9   5   97.99    3.00
   2   9   5   93.49    3.00
  -2   9  -5   95.39    3.00
  -2   9  -5   98.39    3.20
   3  -9   5   26.00    1.30
   3  -9   5   25.70    1.20
   3  -9   5   26.60    1.50
   3  -9   5   25.80    1.30
   3   9   5   24.70    1.20
   3   9   5   26.40    1.20
  -3   9  -5   25.60    1.30
   3   9   5   26.20    1.30
   3   9   5   27.00    1.20
  -3   9  -5   24.40    10
   3   9   5   24.50    1.30
   4  -9   5    0.30    0.80
   4  -9   5    0.20    0.50
   4  -9   5   -0.20    0.40
   4  -9   5   -0.70    0.70
   4   9   5   -0.20    0.50
  -4   9  -5    0.40    0.50
   4   9   5    1.40    0.50
   4   9   5    0.80    1.00
   4   9   5    0.00    0.40
   4   9   5    1.10    0.70
   4   9   5   -0.60    0.50
   4   9   5   -0.30    0.50
   4   9   5    0.40    0.50
   5  -9   5    6.50    0.80
   5  -9   5    6.30    0.80
  -5   9  -5    7.70    0.80
   5   9   5    7.30    1.40
   5   9   5    6.20    1.00
   5   9   5    6.80    1.30
   5   9   5    7.50    1.00
   5   9   5    7.40    0.80
   5   9   5    6.80    1.10
   5   9   5    7.70    0.80
   6  -9   5   16.20    0.90
  -6   9  -5   15.10    1.30
   6   9   5   15.90    1.10
   6   9   5   16.30    1.10
   6   9   5   18.40    1.50
   7  -9   5   30.00    1.10
   7  -9   5   26.70    1.20
  -7   9  -5   27.70    1.20
  -7   9  -5   29.90    1.30
   8  -9   5   17.30    0.70
  -8   9  -5   16.30    0.90
   8 -10  -5    0.60    0.30
   8 -10  -5    0.20    0.40
   8 -10  -5    0.70    0.40
   8  10  -5    0.60    0.40
  -8  10   5    1.10    0.40
  -8  10   5    1.10    0.40
   8  10  -5    0.90    0.40
   7 -10  -5   13.30    0.80
   7 -10  -5   16.20    1.00
   7 -10  -5   14.50    0.90
  -7  10   5   14.00    0.90
   7  10  -5   14.90    1.00
  -7  10   5   15.20    1.00
   7  10  -5   12.10    1.10
   7  10  -5   15.00    1.00
   7  10  -5   13.90    0.90
   6 -10  -5   13.90    1.10
   6 -10  -5   14.60    1.00
   6 -10  -5   13.90    0.90
   6  10  -5   13.60    0.90
  -6  10   5   15.00    1.00
   6  10  -5   15.20    1.00
  -6  10   5   14.00    0.90
   6  10  -5   14.00    1.00
   6  10  -5   14.70    1.10
   5 -10  -5   33.30    1.60
   5 -10  -5   35.50    1.40
   5 -10  -5   34.10    1.40
  -5  10   5   33.30    1.50
  -5  10   5   33.30    1.50
   5  10  -5   33.80    1.60
   5  10  -5   31.90    1.50
   5  10  -5   33.60    1.60
   5  10  -5   33.00    1.50
   4 -10  -5    2.30    0.70
  -4 -10   5    2.60    0.60
   4 -10  -5    1.90    0.50
  -4 -10   5    2.30    0.70
   4  10  -5    2.10    0.60
   4  10  -5    1.90    0.50
   4  10  -5    1.60    0.60
  -4  10   5    1.80    0.50
  -4  10   5    4.90    1.00
   4  10  -5    3.50    0.80
  -4  10   5    0.10    0.70
   4  10  -5    2.10    0.60
  -4  10   5    1.00    0.70
   3 -10  -5    0.60    0.80
   3 -10  -5    0.30    0.40
  -3 -10   5   -0.20    0.40
  -3 -10   5    0.00    0.50
   3  10  -5    0.30    0.40
  -3  10   5    1.10    0.70
   3  10  -5    0.30    0.50
  -3  10   5    2.00    0.60
  -3  10   5    0.50    0.50
   3  10  -5    0.90    0.60
  -3  10   5    0.60    0.60
   3  10  -5    0.60    0.50
   2 -10  -5   29.80    1.30
  -2 -10   5   27.40    1.40
  -2 -10   5   28.90    1.30
   2  10  -5   29.30    1.50
   2  10  -5   30.70    1.50
   2  10  -5   30.60    1.40
  -2  10   5   30.10    1.50
  -2  10   5   29.70    1.40
  -2  10   5   29.50    1.30
  -2  10   5   30.20    1.30
  -2  10   5   30.80    1.30
   2  10  -5   26.10    1.50
   2  10  -5   30.50    1.60
  -2  10   5   29.00    1.40
  -2  10   5   30.00    1.40
  -1 -10   5    3.10    0.60
  -1 -10   5    2.70    0.60
   1 -10  -5    2.70    1.00
  -1 -10   5    5.40    1.30
   1  10  -5    4.50    1.10
   1  10  -5    3.60    0.90
  -1  10   5    2.50    0.50
  -1  10   5    3.50    0.90
  -1  10   5    2.90    0.70
   1  10  -5    3.80    0.80
  -1  10   5    3.60    0.80
  -1  10   5    3.90    1.00
   1  10  -5    2.80    0.70
  -1  10   5    4.90    0.90
  -1  10   5    3.10    0.60
   1  10  -5    2.30    0.60
   0 -10   5    3.60    1.10
   0 -10   5    3.80    0.60
   0 -10  -5    2.40    1.00
   0 -10   5    4.00    0.60
   0  10   5    4.50    0.70
   0  10   5    3.90    0.80
   0  10   5    2.90    0.60
   0  10   5    4.80    0.80
   0  10  -5    4.70    0.80
   0  10  -5    5.20    1.30
   0  10   5    4.50    0.80
   0  10  -5    5.00    1.30
   0  10  -5    4.50    0.90
   0  10  -5    4.50    0.90
   0  10   5    3.50    0.80
   0  10   5    4.00    0.70
   1 -10   5  145.49    4.60
   1 -10   5  132.99    3.90
  -1  10  -5  125.89    4.00
   1  10   5  124.59    4.00
   1  10   5  127.69    3.90
   1  10   5  129.69    3.90
   1  10   5  128.99    3.90
  -1  10  -5  123.49    4.20
   1  10   5  132.19    4.10
  -1  10  -5  130.79    4.10
   1  10   5  128.79    3.90
  -1  10  -5  129.99    4.00
   2 -10   5    2.60    0.60
   2 -10   5    1.40    0.50
   2  10   5    1.70    0.50
   2  10   5    2.30    0.90
   2  10   5    3.90    0.90
  -2  10  -5    2.10    0.50
  -2  10  -5    2.60    0.70
   2  10   5    2.50    0.50
   2  10   5    3.10    0.60
   2  10   5    2.50    0.50
   2  10   5    1.80    0.50
   2  10   5    2.30    0.60
   3 -10   5  123.29    3.90
   3 -10   5  123.49    3.80
   3 -10   5  126.59    3.80
   3 -10   5  123.19    3.80
   3  10   5  127.59    3.80
   3  10   5  123.19    3.80
   3  10   5  126.89    4.10
   3  10   5  124.69    3.80
  -3  10  -5  129.89    4.00
  -3  10  -5  126.59    3.80
   3  10   5  120.69    3.80
   3  10   5  121.99    3.90
   3  10   5  121.39    3.80
   4 -10   5    9.90    1.00
   4 -10   5    8.80    1.20
   4 -10   5   10.20    0.80
   4  10   5    9.90    0.90
  -4  10  -5    9.50    1.10
  -4  10  -5    9.50    0.80
   4  10   5    9.50    1.10
   4  10   5   10.00    0.90
   4  10   5   10.50    1.30
   4  10   5    8.60    1.00
   4  10   5    9.90    0.90
   4  10   5    8.30    1.00
   5 -10   5   52.79    1.80
   5 -10   5   50.19    1.80
   5  10   5   51.09    2.30
   5  10   5   51.29    1.80
  -5  10  -5   49.20    1.80
   5  10   5   49.30    1.90
   5  10   5   51.29    2.10
   5  10   5   50.99    2.00
  -5  10  -5   54.29    2.00
   5  10   5   54.39    1.90
   6 -10   5   32.40    1.30
   6 -10   5   34.60    1.40
  -6  10  -5   34.60    1.40
   6  10   5   35.80    1.50
   6  10   5   32.60    1.40
  -6  10  -5   34.60    1.50
   7 -10   5    1.60    0.40
   7 -10   5    1.80    0.40
  -7  10  -5    2.10    0.40
  -7  10  -5    2.00    0.50
   8 -11  -5    5.80    0.50
   8 -11  -5    4.50    0.70
  -8  11   5    5.50    0.70
  -8  11   5    5.70    0.70
   8  11  -5    5.70    0.70
   8  11  -5    7.00    0.80
   8  11  -5    6.20    0.70
   7 -11  -5   -0.80    0.60
   7 -11  -5    0.00    0.50
   7  11  -5   -0.20    0.30
  -7  11   5    0.00    0.40
   7  11  -5   -0.30    0.50
   7  11  -5    0.30    0.50
  -7  11   5    0.80    0.40
   7  11  -5    0.40    0.40
   6 -11  -5    1.00    0.50
   6 -11  -5    0.90    0.70
   6 -11  -5    0.80    0.50
   6  11  -5    0.70    0.50
   6  11  -5    1.20    0.60
  -6  11   5    0.70    0.50
  -6  11   5    1.50    0.50
   6  11  -5    1.00    0.80
   5 -11  -5   24.20    1.40
   5 -11  -5   23.90    1.20
   5 -11  -5   25.20    1.10
   5  11  -5   25.90    1.30
   5  11  -5   25.00    1.30
   5  11  -5   26.40    1.40
   5  11  -5   25.00    1.30
   5  11  -5   24.20    1.20
  -5  11   5   29.00    1.30
  -5  11   5   24.60    1.20
   4 -11  -5   16.80    1.00
  -4 -11   5   15.90    1.10
   4 -11  -5   15.80    1.00
  -4 -11   5   16.10    1.10
  -4  11   5   16.20    1.00
   4  11  -5   15.90    1.00
   4  11  -5   16.50    1.10
  -4  11   5   17.10    2.20
   4  11  -5   16.20    1.20
   4  11  -5   18.00    1.20
  -4  11   5   16.10    1.20
   4  11  -5   17.00    1.20
  -4  11   5   19.50    1.20
   3 -11  -5   19.60    1.10
  -3 -11   5   22.30    1.20
  -3 -11   5   22.90    1.20
   3  11  -5   22.80    1.30
   3  11  -5   23.00    1.30
  -3  11   5   21.80    1.20
   3  11  -5   22.90    1.30
   3  11  -5   22.40    1.40
  -3  11   5   23.60    1.50
  -3  11   5   21.30    1.20
  -3  11   5   21.00    1.20
   3  11  -5   22.60    1.20
  -2 -11   5    0.10    0.50
   2 -11  -5    0.60    0.50
  -2 -11   5    0.10    0.50
   2  11  -5    0.20    0.40
  -2  11   5   -0.20    0.60
   2  11  -5   -0.30    0.60
   2  11  -5   -0.10    0.50
   2  11  -5   -0.50    0.70
  -2  11   5   -0.20    0.40
  -2  11   5    0.10    0.50
   2  11  -5   -0.60    0.50
  -2  11   5    0.00    0.50
  -2  11   5    0.20    0.50
   1 -11  -5    6.60    0.80
  -1 -11   5    8.00    0.80
  -1 -11   5    7.50    0.80
  -1  11   5    6.20    0.80
  -1  11   5    8.90    0.80
  -1  11   5    6.70    0.80
  -1  11   5    9.00    1.00
  -1  11   5    8.80    1.00
   1  11  -5    7.80    1.20
   1  11  -5    7.10    1.00
   1  11  -5    8.00    0.90
   1  11  -5    7.70    1.10
  -1  11   5    6.80    0.90
   1  11  -5    9.70    1.10
   0 -11   5   13.20    1.00
   0 -11   5   13.30    1.00
   0  11   5   13.60    1.00
   0  11  -5   14.90    1.50
   0  11  -5   13.70    1.30
   0  11   5   14.90    1.00
   0  11   5   13.80    1.00
   0  11   5   15.60    1.00
   0  11  -5   14.10    1.10
   0  11   5   15.80    0.90
   0  11   5   14.70    1.20
   0  11   5   16.00    1.20
   0  11  -5   15.20    1.60
   0  11  -5   13.90    1.00
   1 -11   5    0.10    0.40
   1 -11   5    0.30    0.40
  -1  11  -5    0.70    0.50
   1  11   5    0.40    0.50
   1  11   5   -0.30    0.40
   1  11   5    0.60    0.50
   1  11   5    1.00    0.40
  -1  11  -5    0.80    0.70
   1  11   5   -0.10    0.60
   1  11   5    0.70    0.40
  -1  11  -5    0.30    0.50
   1  11   5    0.60    0.40
  -1  11  -5    2.20    0.70
   2 -11   5  125.09    3.90
   2 -11   5  125.69    3.90
   2 -11   5  130.49    3.90
  -2  11  -5  127.09    3.90
   2  11   5  118.69    3.90
  -2  11  -5  133.29    4.10
   2  11   5  117.69    3.90
   2  11   5  131.69    3.90
   2  11   5  130.99    3.90
   2  11   5  128.29    3.90
   2  11   5  130.39    4.10
   2  11   5  134.09    3.90
   3 -11   5   82.19    2.70
   3 -11   5   85.39    2.80
   3 -11   5   82.69    2.80
  -3  11  -5   83.59    2.70
  -3  11  -5   86.49    2.90
   3  11   5   80.79    2.70
   3  11   5   83.89    2.70
   3  11   5   81.89    2.70
   3  11   5   75.89    2.70
   3  11   5   85.79    2.70
   3  11   5   82.89    2.70
   4 -11   5   13.10    0.90
   4 -11   5   14.10    1.10
  -4  11  -5   14.90    1.20
   4  11   5   14.40    1.20
   4  11   5   14.60    1.10
   4  11   5   14.30    0.90
   4  11   5   14.80    1.00
   4  11   5   13.20    1.00
   4  11   5   13.80    1.00
  -4  11  -5   15.20    1.00
   5 -11   5    3.40    0.60
   5 -11   5    5.40    0.70
   5  11   5    4.00    0.90
  -5  11  -5    3.20    0.60
  -5  11  -5    3.50    0.70
   5  11   5    2.60    0.50
   5  11   5    5.00    1.10
   5  11   5    5.10    1.00
   6 -11   5   22.70    1.00
   6 -11   5   23.70    1.00
  -6  11  -5   21.90    1.20
  -6  11  -5   23.30    1.00
   7 -11   5    2.40    0.60
   7 -11   5    0.70    0.70
  -7  11  -5    0.80    0.30
   7 -12  -5    1.20    0.40
   7 -12  -5    1.20    0.30
   7  12  -5    1.70    0.90
   7  12  -5    1.30    0.40
   7  12  -5    2.20    0.50
  -7  12   5    1.10    0.40
   7  12  -5    1.80    0.40
   6 -12  -5   43.50    1.60
   6 -12  -5   42.60    1.50
   6  12  -5   42.70    1.60
  -6  12   5   41.90    1.60
   6  12  -5   42.20    1.70
  -6  12   5   42.20    1.60
   6  12  -5   44.00    1.90
   6  12  -5   43.60    1.60
   5 -12  -5    0.60    0.30
   5 -12  -5    0.70    0.50
   5  12  -5    0.90    0.40
  -5  12   5    0.50    0.30
   5  12  -5    0.80    0.60
   5  12  -5    0.60    0.40
   5  12  -5    0.70    0.60
  -5  12   5    0.70    0.60
   5  12  -5    0.50    0.30
   4 -12  -5    6.40    0.90
   4 -12  -5    5.00    0.60
  -4 -12   5    6.70    1.00
  -4 -12   5    6.90    1.20
   4  12  -5    7.20    0.90
   4  12  -5    6.10    0.80
   4  12  -5    6.10    0.90
  -4  12   5    4.20    0.60
   4  12  -5    4.80    0.70
   4  12  -5    3.90    0.80
  -4  12   5    4.40    0.80
   3 -12  -5   -0.50    0.60
  -3 -12   5   -0.10    0.50
  -3 -12   5    0.20    0.50
   3  12  -5    0.30    0.50
  -3  12   5    0.80    0.50
   3  12  -5    0.00    0.40
   3  12  -5   -0.10    0.50
   3  12  -5    0.10    0.60
  -3  12   5    0.20    0.40
  -3  12   5    0.10    0.50
   3  12  -5    0.10    0.40
  -2 -12   5    2.10    0.70
  -2 -12   5    1.20    0.50
   2 -12  -5    1.20    0.50
   2  12  -5    1.90    0.60
   2  12  -5    1.90    0.60
   2  12  -5    1.30    0.50
   2  12  -5    3.00    0.70
  -2  12   5    1.40    0.60
   2  12  -5    0.80    0.40
  -2  12   5    1.70    0.60
  -2  12   5    2.00    0.60
  -2  12   5    3.30    0.80
  -2  12   5    2.00    0.50
  -1 -12   5    1.10    0.50
   1 -12  -5    0.50    0.50
  -1 -12   5    0.60    0.50
   1  12  -5    0.60    0.40
  -1  12   5    0.80    0.40
  -1  12   5    0.50    0.50
  -1  12   5    0.90    0.40
   1  12  -5    1.20    0.60
   1  12  -5    0.60    0.50
  -1  12   5    0.40    0.40
   1  12  -5   -0.10    0.70
  -1  12   5    1.30    0.60
   1  12  -5   -0.10    0.50
  -1  12   5    1.30    0.50
   0 -12  -5    0.00    0.50
   0 -12   5    0.20    0.50
   0 -12   5   -0.20    0.50
   0  12   5    0.80    0.50
   0  12   5    0.40    0.40
   0  12   5    0.40    0.50
   0  12   5    1.20    0.50
   0  12   5   -0.20    0.40
   0  12  -5    0.00    0.60
   0  12  -5    0.50    0.50
   0  12   5    0.30    0.50
   0  12  -5   -0.50    0.40
   0  12  -5   -0.30    0.70
   0  12   5   -0.10    0.40
   0  12  -5    0.90    0.70
   1 -12   5  116.39    3.60
   1 -12   5  113.19    3.50
   1 -12   5  114.29    3.50
   1  12   5  110.09    3.60
   1  12   5  113.29    3.40
  -1  12  -5  108.69    3.50
   1  12   5  108.79    3.50
  -1  12  -5  111.79    3.60
  -1  12  -5  111.89    3.50
  -1  12  -5  112.29    3.60
   1  12   5  112.09    3.60
   1  12   5  112.59    3.50
   1  12   5  113.59    3.50
   1  12   5  103.79    3.60
   2 -12   5   19.20    1.10
   2 -12   5   17.20    1.30
   2 -12   5   19.10    1.20
  -2  12  -5   18.90    1.50
   2  12   5   17.90    1.40
   2  12   5   17.80    1.10
   2  12   5   17.70    1.10
  -2  12  -5   20.00    1.40
   2  12   5   19.70    1.40
   2  12   5   19.40    1.10
   2  12   5   18.00    1.10
   2  12   5   19.00    1.10
  -2  12  -5   18.30    1.10
   3 -12   5   17.00    1.20
   3 -12   5   17.00    1.00
   3 -12   5   20.10    1.50
   3  12   5   17.60    1.10
   3  12   5   19.40    1.10
  -3  12  -5   18.10    1.30
  -3  12  -5   15.50    1.00
   3  12   5   17.90    1.20
   3  12   5   17.60    1.30
   3  12   5   17.20    1.00
   3  12   5   16.70    1.00
   4 -12   5   -0.70    0.60
   4 -12   5    0.20    0.30
   4  12   5   -0.10    0.60
   4  12   5   -0.50    0.60
   4  12   5    0.00    0.50
  -4  12  -5    0.10    0.60
  -4  12  -5    0.50    0.40
   4  12   5   -0.10    0.40
   4  12   5    0.70    0.60
   5 -12   5   22.90    1.20
   5 -12   5   22.10    1.00
   5  12   5   24.30    1.60
   5  12   5   25.00    1.20
  -5  12  -5   22.40    1.30
  -5  12  -5   23.20    1.10
   5  12   5   22.60    1.10
   6 -12   5    0.00    0.30
   6 -12   5    0.00    0.40
  -6  12  -5   -0.20    0.30
   7  13  -5   10.60    0.70
   7  13  -5   11.50    0.70
   7  13  -5    9.90    0.60
  -7  13   5   10.10    0.70
   6 -13  -5    0.00    0.30
   6 -13  -5    0.80    0.50
   6  13  -5    0.30    0.40
   6  13  -5    0.40    0.40
   6  13  -5    0.10    0.30
   5 -13  -5    0.70    0.40
   5 -13  -5    1.40    0.50
   5  13  -5    0.70    0.40
   5  13  -5    0.50    0.40
   5  13  -5    0.40    0.30
  -5  13   5    0.30    0.40
   4 -13  -5    7.40    0.90
   4 -13  -5    8.80    0.60
  -4 -13   5    7.40    1.20
  -4 -13   5    6.70    1.50
  -4  13   5    8.00    1.10
  -4  13   5    7.70    0.70
   4  13  -5    7.30    0.70
   4  13  -5    8.70    0.80
   4  13  -5    8.30    0.80
   4  13  -5    8.70    1.20
   3 -13  -5   22.20    1.30
  -3 -13   5   22.80    1.30
  -3 -13   5   23.70    1.40
   3  13  -5   22.80    1.10
   3  13  -5   24.30    1.20
  -3  13   5   22.60    1.20
  3  13  -5   21.90    1.20
  -3  13   5   23.00    1.20
  -3  13   5   21.30    1.20
   3  13  -5   24.60    1.20
  -2 -13   5    7.80    0.90
   2 -13  -5    6.80    1.10
  -2 -13   5    7.00    0.90
  -2  13   5    7.50    0.80
   2  13  -5    7.00    1.00
   2  13  -5    6.90    0.80
  -2  13   5    7.60    0.90
   2  13  -5    8.10    1.30
  -2  13   5    7.00    0.80
  -2  13   5    6.00    0.80
   2  13  -5    6.20    0.70
  -2  13   5    7.40    1.10
   2  13  -5    7.60    0.80
   1 -13  -5   10.80    1.20
  -1 -13   5    9.70    1.10
  -1 -13   5   10.50    1.50
   1  13  -5    9.80    1.00
  -1  13   5   12.20    0.90
   1  13  -5    6.10    1.30
  -1  13   5   11.80    0.90
   1  13  -5   10.40    0.80
  -1  13   5   11.00    1.00
   1  13  -5   11.90    1.00
   1  13  -5   10.90    1.00
  -1  13   5    9.80    1.00
  -1  13   5   11.40    0.90
   0 -13  -5   32.10    1.70
   0 -13   5   31.00    1.40
   0 -13   5   31.80    1.50
   0  13  -5   32.30    1.50
   0  13  -5   32.00    1.60
   0  13   5   31.90    1.40
   0  13   5   30.50    1.40
   0  13  -5   31.80    1.40
   0  13   5   32.50    1.40
   0  13   5   29.30    1.40
   0  13  -5   31.40    1.50
   0  13  -5   29.80    1.70
   0  13   5   33.90    1.50
   1 -13   5   26.10    1.20
   1 -13   5   27.10    1.30
   1 -13   5   27.20    1.50
  -1  13  -5   26.40    1.50
   1  13   5   26.70    1.20
   1  13   5   26.40    1.20
  -1  13  -5   27.10    1.30
   1  13   5   27.30    1.40
   1  13   5   27.20    1.20
  -1  13  -5   25.80    1.30
   1  13   5   26.50    1.20
   1  13   5   26.20    1.40
   1  13   5   25.20    1.40
  -1  13  -5   24.50    1.70
   2 -13   5    0.70    0.60
   2 -13   5    1.50    0.70
   2 -13   5    0.70    0.40
   2  13   5    1.80    0.50
  -2  13  -5    1.20    0.40
   2  13   5    0.50    0.60
   2  13   5    1.00    0.50
   2  13   5    0.80    0.60
   2  13   5    1.30    0.40
   2  13   5    1.10    0.70
   2  13   5    1.10    0.40
   3 -13   5    4.00    0.80
   3 -13   5    4.60    0.90
  -3  13  -5    5.30    1.40
  -3  13  -5    4.20    0.80
   3  13   5    5.60    1.00
   3  13   5    4.00    0.80
   3  13   5    4.30    0.90
   4 -13   5    9.50    0.80
   4  13   5    9.10    0.80
   4  13   5   10.50    1.00
  -4  13  -5    7.30    0.70
   4  13   5    8.50    0.80
   4  13   5    7.50    0.90
   5 -13   5   -0.10    0.30
  -5  13  -5    0.10    0.30
   5  13   5    0.00    0.60
   5  13   5    0.30    0.40
   6 -13   5   39.10    1.30
  -6  13  -5   43.00    1.30
   6 -14  -5   16.80    0.70
   6  14  -5   15.60    0.80
   6  14  -5   16.70    0.80
  -6  14   5   17.40    0.80
   5 -14  -5   17.00    0.80
   5 -14  -5   15.90    1.20
  -5  14   5   15.90    0.90
   5  14  -5   16.60    0.80
   5  14  -5   16.80    0.90
   5  14  -5   15.60    0.90
   4 -14  -5    7.00    0.60
  -4 -14   5    8.70    1.20
   4 -14  -5   10.70    1.50
   4  14  -5    7.30    0.70
   4  14  -5    7.80    0.80
   4  14  -5    7.70    0.80
   4  14  -5    8.10    0.80
  -4  14   5    7.00    0.70
   3 -14  -5    7.30    0.70
   3 -14  -5   10.10    1.20
  -3 -14   5    9.10    0.90
  -3 -14   5    9.70    1.40
   3  14  -5    8.30    0.80
   3  14  -5    8.90    0.90
  -3  14   5    8.50    0.80
   3  14  -5    9.50    1.00
   3  14  -5    9.30    0.90
  -3  14   5    8.40    0.90
   2 -14  -5   71.19    2.50
  -2 -14   5   67.79    2.40
  -2 -14   5   75.69    2.40
  -2 -14   5   68.49    2.50
   2  14  -5   69.09    2.40
   2  14  -5   69.09    2.30
   2  14  -5   69.09    2.40
  -2  14   5   73.69    2.40
  -2  14   5   69.09    2.30
  -2  14   5   69.29    2.40
   2  14  -5   68.39    2.40
  -1 -14   5   18.90    1.10
  -1 -14   5   20.50    1.40
  -1 -14   5   18.10    1.30
   1  14  -5   19.40    1.00
  -1  14   5   18.20    1.00
  -1  14   5   19.50    1.00
  -1  14   5   19.20    1.20
  -1  14   5   19.10    1.10
   1  14  -5   18.40    1.00
  -1  14   5   17.90    1.00
   1  14  -5   18.80    1.10
   1  14  -5   17.40    1.10
   0 -14   5    0.20    0.50
   0 -14   5    0.40    0.80
   0 -14   5    0.50    0.40
   0  14   5    0.60    0.30
   0  14  -5   -1.70    1.10
   0  14   5    0.00    0.30
   0  14   5    0.00    0.30
   0  14  -5   -0.40    0.50
   0  14  -5    0.20    0.40
   0  14   5    0.40    0.50
   0  14   5    0.60    0.40
   0  14  -5    0.30    0.40
   1 -14   5    0.00    0.70
   1 -14   5    0.40    0.40
   1 -14   5    0.00    0.50
   1  14   5    0.40    0.50
  -1  14  -5    1.10    0.70
   1  14   5    0.10    0.30
  -1  14  -5    0.50    0.40
   1  14   5    0.40    0.60
   1  14   5   -0.10    0.30
   1  14   5    0.00    0.30
   2 -14   5    0.90    0.40
   2 -14   5    0.90    0.60
   2  14   5    0.30    0.40
   2  14   5    0.50    0.40
  -2  14  -5    2.80    0.70
   2  14   5    0.80    0.60
   2  14   5    0.40    0.50
   2  14   5    0.60    0.40
   3 -14   5    0.30    0.30
   3  14   5    0.20    0.30
  -3  14  -5    0.80    0.40
   3  14   5    0.20    0.40
   3  14   5    0.80    0.50
   3  14   5    0.20    0.30
   4 -14   5   29.50    1.10
   4  14   5   29.80    1.10
  -4  14  -5   29.20    1.10
   4  14   5   29.40    1.20
   4  14   5   29.30    1.20
   5 -14   5    1.10    0.30
  -5  14  -5    1.00    0.60
   5  14   5    0.80    0.50
   5 -15  -5   10.20    0.60
  -5  15   5   10.00    0.60
   5  15  -5   10.00    0.60
   5  15  -5   10.30    0.60
   5  15  -5    9.10    0.60
   4 -15  -5    0.80    0.30
   4 -15  -5    0.70    0.50
   4  15  -5    0.70    0.30
  -4  15   5    0.40    0.30
   4  15  -5    0.30    0.30
   4  15  -5    0.30    0.30
   3 -15  -5    7.20    0.60
  -3 -15   5    7.60    1.00
  -3  15   5    9.50    0.90
  -3  15   5    7.70    0.70
   3  15  -5    7.10    0.90
   3  15  -5    7.60    0.70
   3  15  -5    8.70    0.70
   3  15  -5    7.10    0.80
  -2 -15   5    9.30    1.10
   2 -15  -5    7.90    0.70
  -2 -15   5    8.00    1.00
  -2  15   5    7.90    0.70
   2  15  -5    7.30    0.90
   2  15  -5    8.10    0.80
   2  15  -5    8.80    0.70
  -2  15   5    9.40    0.80
   2  15  -5    7.70    0.80
  -2  15   5    8.70    1.00
  -2  15   5    7.00    0.70
  -1 -15   5   17.90    1.10
  -1 -15   5   17.50    1.00
  -1  15   5   18.20    1.00
  -1  15   5   19.20    1.00
   1  15  -5   16.60    1.10
  -1  15   5   17.90    1.20
   1  15  -5   18.10    0.90
   1  15  -5   17.30    1.10
   1  15  -5   17.90    1.00
  -1  15   5   19.00    1.10
   0 -15   5   30.20    1.30
   0 -15   5   30.40    1.40
   0  15   5   33.00    1.40
   0  15  -5   28.50    1.50
   0  15   5   31.10    1.40
   0  15  -5   32.40    1.50
   0  15   5   30.40    1.30
   0  15   5   28.90    1.20
   0  15  -5   29.30    1.20
   0  15   5   31.10    1.30
   1 -15   5    7.20    0.70
   1 -15   5    6.70    0.90
   1  15   5    7.90    0.70
  -1  15  -5    6.30    0.60
  -1  15  -5    8.70    1.10
   1  15   5    6.70    0.90
   1  15   5    6.40    0.70
   1  15   5    7.20    0.90
   1  15   5    7.30    0.70
   2 -15   5   10.60    0.70
   2 -15   5   10.60    1.20
   2  15   5   10.90    1.00
   2  15   5   11.50    0.80
   2  15   5   10.80    0.70
   2  15   5   13.70    1.10
   2  15   5   10.80    0.70
  -2  15  -5   10.20    0.70
   3 -15   5   41.90    1.50
  -3  15  -5   41.00    1.50
   3  15   5   42.60    1.50
   3  15   5   43.70    1.50
   3  15   5   42.20    1.50
   4 -15   5   38.40    1.40
  -4  15  -5   41.10    1.50
   4  15   5   45.80    1.50
   4  15   5   43.30    1.40
   4  15   5   42.80    1.40
   4 -16  -5    7.60    0.50
   4  16  -5    7.70    0.60
   4  16  -5    6.70    0.60
   4  16  -5    7.60    0.60
  -4  16   5    7.70    0.60
   3 -16  -5   18.60    0.80
   3  16  -5   18.40    0.90
   3  16  -5   18.80    0.80
   3  16  -5   17.20    0.80
  -3  16   5   17.60    0.90
   2 -16  -5    4.40    0.50
   2  16  -5    3.80    0.60
   2  16  -5    3.20    0.60
  -2  16   5    4.60    0.60
   2  16  -5    2.60    0.60
  -2  16   5    3.40    0.60
  -1 -16   5    5.00    0.90
   1 -16  -5    2.30    0.50
  -1 -16   5    1.60    0.40
   1  16  -5    1.60    0.40
   1  16  -5    1.10    0.50
   1  16  -5    1.40    0.40
  -1  16   5    2.60    0.60
  -1  16   5    1.40    0.40
  -1  16   5    0.80    0.30
   0 -16   5    0.90    0.30
   0 -16  -5    0.80    0.40
   0 -16   5    0.90    0.60
   0  16   5    1.10    0.40
   0  16   5    0.90    0.40
   0  16   5    2.20    0.50
   0  16   5    1.30    0.40
   0  16  -5    1.40    0.40
   0  16  -5    1.20    0.50
   1 -16   5   -0.10    0.30
  -1  16  -5    0.00    0.60
   1  16   5    0.30    0.50
   1  16   5   -0.20    0.30
   1  16   5    0.20    0.30
  -1  16  -5    0.10    0.30
   1  16   5    0.50    0.30
   2 -16   5   29.20    1.10
  -2  16  -5   29.10    1.10
   2  16   5   29.10    1.10
   2  16   5   30.20    1.10
   2  16   5   30.30    1.20
   3  16   5   13.30    0.70
  -3  16  -5   13.20    0.60
   3  16   5   12.90    0.70
   3  16   5   12.80    0.70
   1  17  -5    1.50    0.40
  -1  17   5    1.90    0.50
   1  17  -5    2.20    0.40
  -1  17   5    2.00    0.50
   0 -17   5    7.90    0.60
   0  17   5    6.60    0.60
   0  17  -5    7.10    0.50
   0  17   5    6.80    0.50
   0  17   5    6.30    0.70
  10   0  -6   26.10    1.10
  10   0  -6   25.20    1.10
  10   0  -6   24.10    1.00
 -10   0   6   25.90    1.10
   9   0  -6  152.38    4.60
   9   0  -6  156.68    4.50
   8   0  -6  177.98    5.20
   8   0  -6  171.88    5.10
   8   0  -6  174.38    5.20
   8   0  -6  174.68    5.10
   7   0  -6  117.39    3.50
   7   0  -6  112.19    3.60
   7   0  -6  111.29    3.90
   7   0  -6  113.19    3.60
   7   0  -6  112.09    3.50
   6   0  -6    3.20    0.60
   6   0  -6    2.30    0.70
   6   0  -6    2.30    0.60
   6   0  -6    1.90    0.70
   6   0  -6    2.90    0.70
   6   0  -6    2.50    0.60
   5   0  -6    7.10    1.20
   5   0  -6    8.50    0.90
   5   0  -6    6.90    0.80
   4   0  -6    1.60    0.40
  -3   0   6  280.37    7.60
  -2   0   6    0.00    0.20
  -2   0   6   -0.40    0.30
  -2   0   6    0.30    0.20
   2   0  -6    0.10    0.30
   2   0  -6    0.10    0.20
   1   0  -6  747.43   20.20
  -1   0   6  731.93   20.00
  -1   0   6  753.02   20.00
  -1   0   6  746.83   20.00
   0   0  -6 1076.39   28.20
   0   0   6 1042.10   28.10
   0   0   6 1008.00   28.10
   0   0   6 1055.49   28.10
   1   0   6 1602.14   42.50
   1   0   6 1702.13   42.50
   1   0   6 1488.95   42.80
  -1   0  -6 1559.14   42.70
   2   0   6  378.56   10.20
   2   0   6  376.96   10.20
  -2   0  -6  371.06   10.80
   2   0   6  371.16   10.50
   2   0   6  372.96   10.30
   3   0   6    0.60    0.30
   3   0   6    0.90    0.30
   3   0   6    0.20    0.40
   4   0   6    5.10    0.70
   4   0   6    4.40    0.90
   4   0   6    5.50    0.60
   4   0   6    6.30    0.60
   4   0   6    5.10    0.70
   4   0   6    5.00    0.70
  -4   0  -6    4.40    1.10
   4   0   6    5.30    1.30
   4   0   6    5.20    0.90
   5   0   6    4.70    1.80
   5   0   6    2.40    0.60
   5   0   6    3.30    0.70
   5   0   6    2.90    0.60
   5   0   6    3.70    0.60
   5   0   6    4.10    1.00
   5   0   6    2.30    0.50
   5   0   6    4.20    0.90
   6   0   6   89.29    2.90
   6   0   6   90.59    3.00
   6   0   6   94.39    2.90
   6   0   6   86.79    2.90
   6   0   6   84.69    2.80
   7   0   6    0.00    0.40
   7   0   6    0.40    0.40
   7   0   6    0.30    0.50
   7   0   6   -0.30    0.40
   7   0   6    0.20    0.50
   8   0   6    1.50    0.50
   8   0   6    1.30    0.40
   8   0   6    2.30    0.50
   8   0   6    2.80    0.60
   9   0   6   29.80    1.30
   9   0   6   22.60    1.00
   9   0   6   23.60    1.10
  10  -1  -6    3.80    0.60
  10  -1  -6    4.30    0.50
  10  -1  -6    3.70    0.70
  10   1  -6    3.50    0.60
  10   1  -6    3.10    0.40
 -10   1   6    4.00    0.70
  10   1  -6    3.40    0.60
   9  -1  -6   57.29    2.00
   9  -1  -6   57.29    2.00
   9  -1  -6   54.19    2.10
   9   1  -6   56.89    2.20
   9   1  -6   54.79    2.00
   8  -1  -6  154.08    4.60
   8  -1  -6  161.78    4.70
   8  -1  -6  159.48    4.70
   8  -1  -6  159.88    4.70
   8   1  -6  155.28    4.70
   8   1  -6  155.78    4.80
   8   1  -6  151.88    4.70
   8   1  -6  159.68    4.70
   7  -1  -6    4.00    1.00
   7  -1  -6    4.40    0.90
   7  -1  -6    4.70    0.80
   7  -1  -6    2.60    0.60
   7  -1  -6    5.40    0.90
   7   1  -6    3.60    0.60
   7   1  -6    4.60    0.80
   7   1  -6    4.20    1.00
   7   1  -6    2.60    0.60
   6  -1  -6    5.10    1.20
   6  -1  -6    5.80    1.00
   6  -1  -6    7.40    1.20
   6  -1  -6    4.00    0.80
   6  -1  -6    5.60    1.00
   6  -1  -6    6.00    0.90
   6   1  -6    6.40    1.00
   6   1  -6    6.10    1.10
   6   1  -6    6.40    1.20
   6   1  -6    5.80    0.90
   6   1  -6    6.10    1.20
   5  -1  -6   29.70    1.40
   5  -1  -6   30.20    1.50
   5  -1  -6   28.20    1.60
   5  -1  -6   31.00    1.30
   5   1  -6   26.30    1.50
   5   1  -6   28.90    1.40
   4  -1  -6    1.30    0.40
   4  -1  -6    2.20    0.50
   4   1  -6    1.40    0.40
  -3  -1   6  840.82   23.20
  -3  -1   6  908.61   23.20
   3  -1  -6  893.51   23.50
   3   1  -6  815.02   23.40
  -3   1   6  868.81   23.20
  -2  -1   6    4.60    0.40
  -2  -1   6    3.70    0.30
   2  -1  -6    4.10    0.40
   2  -1  -6    3.80    0.70
   2   1  -6    4.10    0.60
  -2   1   6    2.80    0.50
  -2   1   6    3.80    0.40
   2   1  -6    4.00    0.40
  -1  -1   6  162.28    4.50
[truncated: 485,504 more chars]
