# Supplementary material for: Crystal structure of 2-(11-oxo-10H,11H-indeno­[1,2-b]chromen-10-yl)-2,3-di­hydro-1H-indene-1,3-dione
Source: Acta Crystallogr E Crystallogr Commun. 2015 Apr 22;71(Pt 5):o333–4. doi: 10.1107/S2056989015007495 (PMC4420077; doi:10.1107/S2056989015007495)
Supplement: Supplementary file 2 [file e-71-0o333-Isup2.hkl]

#
# h,k,l, Fc-squared, Fo-squared, sigma(Fo-squared), status flag
#
data_I
_shelx_title ' SKM111_0m_a.res in P2(1)/c'
_shelx_refln_list_code          4
_shelx_F_calc_maximum      236.83
_exptl_crystal_F_000       784.00
_reflns_d_resolution_high  0.8086

loop_
 _space_group_symop_operation_xyz
 'x, y, z'
 '-x, y+1/2, -z+1/2'
 '-x, -y, -z'
 'x, -y-1/2, z-1/2'

_cell_length_a     8.7409
_cell_length_b    14.4740
_cell_length_c    14.2774
_cell_angle_alpha  90.000
_cell_angle_beta  101.141
_cell_angle_gamma  90.000

_shelx_F_squared_multiplier     1.000

loop_
 _refln_index_h
 _refln_index_k
 _refln_index_l
 _refln_F_squared_calc
 _refln_F_squared_meas
 _refln_F_squared_sigma
 _refln_observed_status
   1   0   0        185.40        176.66         2.64 o
   2   0   0       5816.79       5496.81       123.80 o
   3   0   0        689.43        619.26        10.40 o
   4   0   0        230.20        246.29         7.55 o
   5   0   0        529.23        527.54        11.21 o
   6   0   0       1398.15       1479.93        18.65 o
   7   0   0        767.88        843.50        32.19 o
   8   0   0         48.96         51.29         2.07 o
   9   0   0         55.11         45.42         2.25 o
  10   0   0         47.29         48.78         2.70 o
   1   1   0       1969.59       1727.33        18.96 o
   2   1   0       6526.71       6006.30        66.17 o
   3   1   0       6956.17       6843.25       103.03 o
   4   1   0        574.75        587.05        11.75 o
   5   1   0        130.22        129.02         2.83 o
   6   1   0         55.46         58.34         1.70 o
   7   1   0         18.55         16.99         1.27 o
   8   1   0         24.69         23.49         1.25 o
   9   1   0         13.38         10.59         1.24 o
  10   1   0         11.22         11.37         1.08 o
   0   2   0       9242.38       7991.71       776.07 o
   1   2   0        367.84        360.20         4.11 o
   2   2   0      24648.42      21785.32       233.40 o
   3   2   0       6688.57       6587.39       109.33 o
   4   2   0         42.87         46.27         2.03 o
   5   2   0       1389.13       1507.41        24.14 o
   6   2   0         13.29         10.53         0.90 o
   7   2   0         75.41         76.41         1.73 o
   8   2   0          2.75          2.37         0.87 o
   9   2   0         49.41         45.95         1.85 o
  10   2   0         41.98         39.43         1.43 o
   1   3   0       7744.52       7323.84        69.62 o
   2   3   0        946.76        964.88         9.39 o
   3   3   0         81.03         83.67         1.50 o
   4   3   0         38.17         40.69         3.54 o
   5   3   0       2785.76       3063.85        56.00 o
   6   3   0         10.44         10.82         0.95 o
   7   3   0         34.35         38.70         2.13 o
   8   3   0        259.30        262.31         3.54 o
   9   3   0          6.68          7.88         0.89 o
  10   3   0         33.83         33.07         1.35 o
   0   4   0        758.82        798.68        14.73 o
   1   4   0       1409.40       1348.16        17.69 o
   2   4   0       3956.46       4185.45        50.23 o
   3   4   0       1370.94       1455.09        19.89 o
   4   4   0       3075.33       3352.15        45.27 o
   5   4   0       3632.10       3929.07        43.49 o
   6   4   0         25.49         29.75         1.49 o
   7   4   0        182.84        178.43         2.61 o
   8   4   0         13.72         10.58         0.95 o
   9   4   0         36.24         35.77         1.49 o
  10   4   0         14.51         14.33         1.31 o
   1   5   0        863.13        768.66         8.10 o
   2   5   0         31.20         32.45         1.02 o
   3   5   0        846.12        880.11        10.07 o
   4   5   0        970.98       1043.04        12.03 o
   5   5   0        124.03        120.28         2.54 o
   6   5   0        928.81        960.12         9.47 o
   7   5   0       1063.21       1058.32        10.84 o
   8   5   0         34.04         32.85         1.58 o
   9   5   0         97.33         88.24         1.84 o
  10   5   0        105.64        115.05         2.11 o
   0   6   0        193.47        178.31         3.49 o
   1   6   0         40.30         32.80         1.07 o
   2   6   0          3.89          1.24         0.39 o
   3   6   0        161.75        160.23         2.21 o
   4   6   0         14.80         23.82         1.31 o
   5   6   0        194.73        187.05         5.39 o
   6   6   0        537.18        541.32         6.71 o
   7   6   0       1753.30       1809.21        19.14 o
   8   6   0         22.02         19.40         1.58 o
   9   6   0        407.39        406.56         4.79 o
   1   7   0        638.64        663.20         8.60 o
   2   7   0         92.83        102.21         2.01 o
   3   7   0          2.32          1.70         0.61 o
   4   7   0         79.75         89.09         2.81 o
   5   7   0          1.99          2.33         0.92 o
   6   7   0          7.79          7.48         1.41 o
   7   7   0          0.27          0.41         1.07 o
   8   7   0        243.77        238.59         4.05 o
   9   7   0        118.09         98.93         2.30 o
   0   8   0        670.65        765.01        12.69 o
   1   8   0        258.62        242.98         3.73 o
   2   8   0        464.13        509.56         6.33 o
   3   8   0        460.44        438.01         4.67 o
   4   8   0         78.06         71.68         1.92 o
   5   8   0        275.71        258.17         3.11 o
   6   8   0          0.00          0.27         0.95 o
   7   8   0         98.96        112.43         2.42 o
   8   8   0         30.27         22.78         1.86 o
   9   8   0         31.36         34.68         1.56 o
   1   9   0        557.81        580.14         7.87 o
   2   9   0          6.44          5.09         0.83 o
   3   9   0          2.94          4.72         0.72 o
   4   9   0        397.90        392.87         4.30 o
   5   9   0         69.71         64.66         1.80 o
   6   9   0          2.98          4.78         0.98 o
   7   9   0         14.66         13.08         1.18 o
   8   9   0          9.28          9.69         1.11 o
   9   9   0         48.64         43.90         4.14 o
   0  10   0         70.83         86.26         2.23 o
   1  10   0         46.08         40.21         1.43 o
   2  10   0        289.65        289.64         2.91 o
   3  10   0        510.65        504.77         4.56 o
   4  10   0          0.37          2.57         0.93 o
   5  10   0        348.30        360.18         3.93 o
   6  10   0         79.37         81.16         1.93 o
   7  10   0        123.18        109.03         3.17 o
   8  10   0          0.74          1.05         0.98 o
   1  11   0        151.18        157.06         2.13 o
   2  11   0       1395.86       1380.44        10.57 o
   3  11   0        209.90        202.85         2.47 o
   4  11   0        105.43        111.47         1.98 o
   5  11   0         18.83         18.95         1.23 o
   6  11   0          2.97          1.32         0.82 o
   7  11   0          6.67          6.90         1.16 o
   8  11   0         15.24         22.42         1.78 o
   0  12   0       2266.54       2397.80        29.78 o
   1  12   0        101.79        100.03         1.80 o
   2  12   0        141.96        128.67         1.89 o
   3  12   0        636.67        660.81         6.10 o
   4  12   0          1.60          3.04         0.87 o
   5  12   0         42.55         42.93         1.72 o
   6  12   0         59.03         57.57         1.91 o
   7  12   0         41.17         48.11         3.53 o
   1  13   0        171.10        162.28         2.17 o
   2  13   0        385.17        382.64         3.75 o
   3  13   0         23.13         18.90         1.18 o
   4  13   0        137.81        141.23         2.48 o
   5  13   0         26.87         23.79         1.58 o
   6  13   0          7.38         10.66         1.67 o
   7  13   0          2.64          3.38         1.21 o
   0  14   0         11.75         12.16         1.38 o
   1  14   0        116.93        115.86         1.80 o
   2  14   0         83.92         95.96         1.63 o
   3  14   0         57.29         51.69         1.62 o
   4  14   0          5.47          7.14         1.29 o
   5  14   0          0.95         -0.30         0.70 o
   6  14   0          2.60          4.11         0.98 o
   1  15   0          1.53          3.26         0.76 o
   2  15   0         27.39         28.24         1.33 o
   3  15   0         49.38         42.47         1.74 o
   4  15   0          7.96          5.32         0.76 o
   5  15   0         24.04         30.50         1.46 o
   0  16   0       1403.61       1438.10        18.14 o
   1  16   0        124.22        131.09         2.06 o
   2  16   0         66.39         68.75         1.86 o
   3  16   0         31.83         36.59         1.45 o
   4  16   0         35.59         28.20         1.54 o
   1  17   0         24.38         27.94         1.75 o
   2  17   0          1.86          1.38         0.71 o
   3  17   0         27.82         26.33         1.63 o
 -10   1   1         38.62         39.26         1.59 o
  -9   1   1         39.52         39.41         1.52 o
  -8   1   1        173.68        167.98         2.55 o
  -7   1   1         35.73         35.81         1.53 o
  -6   1   1         25.92         21.63         1.50 o
  -5   1   1        529.67        549.09         8.23 o
  -4   1   1          2.02          0.46         0.75 o
  -3   1   1        120.55        135.28         1.74 o
  -2   1   1       1523.89       1524.18        15.53 o
  -1   1   1      12024.23      10047.87       177.90 o
   0   1   1       1025.23        957.27        10.49 o
   1   1   1        260.01        191.64         2.47 o
   2   1   1         19.83         22.63         1.71 o
   3   1   1        983.85       1066.60        19.23 o
   4   1   1         15.82         20.17         1.10 o
   5   1   1        138.83        134.93         2.95 o
   6   1   1        257.84        260.58         3.00 o
   7   1   1        744.23        786.91         7.81 o
   8   1   1         12.72         10.12         0.86 o
   9   1   1         46.97         41.39         1.71 o
  10   1   1          5.59          7.29         0.75 o
 -10   2   1          7.63          6.53         0.81 o
  -9   2   1        158.20        156.98         2.57 o
  -8   2   1         11.85         10.81         0.88 o
  -7   2   1        129.46        124.64         2.74 o
  -6   2   1         37.52         46.57         1.98 o
  -5   2   1        344.60        391.89         6.22 o
  -4   2   1        611.43        668.08         9.63 o
  -3   2   1       2446.61       2563.81        30.90 o
  -2   2   1       4974.41       4925.88        75.38 o
  -1   2   1       1662.65       1630.68        16.59 o
   0   2   1       6194.76       5516.99       100.08 o
   1   2   1       5411.26       5067.33        49.61 o
   2   2   1      56086.55      49048.70       714.17 o
   3   2   1         13.37          9.84         0.76 o
   4   2   1        764.08        800.81        11.27 o
   5   2   1       1470.33       1484.31        20.65 o
   6   2   1          4.11          5.63         0.82 o
   7   2   1        304.35        314.24         3.53 o
   8   2   1        321.23        312.55         3.72 o
   9   2   1         39.54         41.55         1.45 o
  10   2   1          0.14         -0.63         0.63 o
 -10   3   1         23.49         23.76         1.33 o
  -9   3   1         11.73          9.84         1.07 o
  -8   3   1         84.78         84.30         1.90 o
  -7   3   1         48.12         50.66         1.62 o
  -6   3   1        750.23        786.61         7.86 o
  -5   3   1         30.30         35.39         2.18 o
  -4   3   1       1102.91       1158.28        18.71 o
  -3   3   1       1533.14       1613.58        17.96 o
  -2   3   1       4260.92       4424.79        56.62 o
  -1   3   1        233.28        230.44         2.22 o
   0   3   1        772.24        763.71        12.46 o
   1   3   1      20222.25      18269.62       277.07 o
   2   3   1      12321.39      12072.39       130.98 o
   3   3   1        141.16        142.98         2.38 o
   4   3   1         93.72        109.63         2.22 o
   5   3   1        344.16        371.37         6.10 o
   6   3   1          7.55         12.37         1.36 o
   7   3   1         92.81         96.87         1.87 o
   8   3   1        120.45        114.93         2.03 o
   9   3   1        216.04        215.45         2.84 o
  10   3   1          0.12          0.04         0.65 o
 -10   4   1         18.86         21.53         1.31 o
  -9   4   1          2.48          1.62         0.80 o
  -8   4   1         27.98         27.19         1.53 o
  -7   4   1        114.19        112.88         2.55 o
  -6   4   1         17.11         15.49         1.00 o
  -5   4   1       1374.16       1361.51        22.10 o
  -4   4   1       1370.46       1485.69        20.59 o
  -3   4   1        233.58        234.60         2.80 o
  -2   4   1         53.61         66.72         1.33 o
  -1   4   1        129.62        109.59         1.34 o
   0   4   1       2021.11       1967.34        60.97 o
   1   4   1        490.24        513.84         8.27 o
   2   4   1       2520.68       2605.49        26.54 o
   3   4   1         99.08         75.39         1.87 o
   4   4   1       2941.89       3056.10        33.86 o
   5   4   1        215.67        215.19         3.60 o
   6   4   1          9.02         13.91         1.02 o
   7   4   1         40.94         42.75         1.62 o
   8   4   1         35.61         34.44         1.52 o
   9   4   1         49.35         56.01         1.99 o
  10   4   1         51.19         50.37         1.65 o
 -10   5   1        280.17        265.87         5.08 o
  -9   5   1          1.42          0.96         0.80 o
  -8   5   1        267.33        260.59         3.58 o
  -7   5   1         97.22         91.05         2.03 o
  -6   5   1        139.76        150.93         2.36 o
  -5   5   1        592.54        592.33         6.93 o
  -4   5   1        202.45        227.81         3.22 o
  -3   5   1        690.86        732.47         8.43 o
  -2   5   1         11.06         10.11         0.65 o
  -1   5   1        154.46        137.33         1.73 o
   0   5   1        300.27        294.05         3.96 o
   1   5   1        376.12        361.05         4.87 o
   2   5   1        779.60        862.16        12.07 o
   3   5   1       2517.88       2819.67        31.12 o
   4   5   1        188.92        195.91         3.00 o
   5   5   1          0.21          1.75         0.85 o
   6   5   1         46.14         42.48         1.79 o
   7   5   1        131.76        123.26         2.30 o
   8   5   1         51.56         52.71         1.76 o
   9   5   1         26.27         27.64         1.37 o
  10   5   1          0.13          0.47         0.78 o
 -10   6   1          1.61          1.30         1.29 o
  -9   6   1        149.14        152.04         2.96 o
  -8   6   1        207.69        211.37         3.35 o
  -7   6   1         34.40         29.04         1.63 o
  -6   6   1         13.79         14.57         1.90 o
  -5   6   1          5.07          4.46         1.13 o
  -4   6   1        163.70        174.88         5.68 o
  -3   6   1        527.40        617.40         6.32 o
  -2   6   1         33.03         40.11         1.02 o
  -1   6   1        511.87        527.47         5.34 o
   0   6   1         49.90         57.40         1.30 o
   1   6   1        388.52        404.85         6.19 o
   2   6   1       1483.23       1634.07        16.99 o
   3   6   1       1373.22       1480.96        13.65 o
   4   6   1          4.76          4.49         0.91 o
   5   6   1          1.35          4.54         0.90 o
   6   6   1       1505.45       1486.90        26.89 o
   7   6   1         50.73         45.55         1.81 o
   8   6   1          3.59          3.44         0.88 o
   9   6   1          3.24          4.17         0.85 o
  -9   7   1        187.57        184.31         2.80 o
  -8   7   1         43.73         56.22         2.11 o
  -7   7   1        545.17        540.31         6.47 o
  -6   7   1         24.02         31.48         1.77 o
  -5   7   1          1.24          4.87         1.00 o
  -4   7   1        525.74        542.52         8.03 o
  -3   7   1         67.26         71.32         1.66 o
  -2   7   1        349.92        360.56         5.19 o
  -1   7   1        382.48        373.43         5.08 o
   0   7   1       1712.22       1849.17        22.61 o
   1   7   1        109.97        126.78         2.19 o
   2   7   1         44.55         35.83         1.10 o
   3   7   1         61.49         61.66         1.39 o
   4   7   1        658.12        716.77         7.67 o
   5   7   1         45.16         46.68         1.72 o
   6   7   1        438.01        427.66         5.41 o
   7   7   1         61.57         61.44         2.04 o
   8   7   1         63.01         60.06         2.12 o
   9   7   1        379.93        351.65         4.90 o
  -9   8   1        248.54        233.53         5.87 o
  -8   8   1         37.69         35.89         1.59 o
  -7   8   1        154.27        165.84         2.72 o
  -6   8   1        487.47        462.82         5.09 o
  -5   8   1        328.24        330.40         3.80 o
  -4   8   1        134.30        125.03         2.13 o
  -3   8   1          4.56          3.99         0.93 o
  -2   8   1         98.59         96.17         2.67 o
  -1   8   1        573.98        588.22         7.79 o
   0   8   1        241.99        237.04         3.59 o
   1   8   1         44.08         42.16         1.36 o
   2   8   1        172.79        196.56         3.01 o
   3   8   1        102.10        105.47         1.69 o
   4   8   1          4.21          4.25         0.83 o
   5   8   1         65.47         65.09         2.64 o
   6   8   1         15.14         12.68         1.16 o
   7   8   1        601.23        599.47         8.28 o
   8   8   1        350.61        322.75         5.41 o
   9   8   1        143.78        128.44         3.00 o
  -9   9   1        167.71        158.75         3.29 o
  -8   9   1         49.84         51.47         1.77 o
  -7   9   1         35.68         32.66         1.81 o
  -6   9   1        118.76        115.02         2.44 o
  -5   9   1         10.60         10.52         0.97 o
  -4   9   1         54.69         58.62         1.88 o
  -3   9   1         21.04         30.49         1.22 o
  -2   9   1       1650.50       1778.67        15.64 o
  -1   9   1         27.17         30.64         1.54 o
   0   9   1         58.73         64.27         1.74 o
   1   9   1         86.07         73.34         2.66 o
   2   9   1        415.06        412.96         3.94 o
   3   9   1         59.47         52.69         1.31 o
   4   9   1       1689.82       1646.99        13.42 o
   5   9   1        120.24        105.14         2.20 o
   6   9   1         64.40         63.33         3.06 o
   7   9   1          1.93          1.17         1.09 o
   8   9   1        140.59        135.37         3.52 o
   9   9   1          3.29          3.78         1.07 o
  -8  10   1          8.51          6.34         1.02 o
  -7  10   1         38.14         29.82         1.71 o
  -6  10   1          1.47          2.87         0.88 o
  -5  10   1        194.94        222.74         2.98 o
  -4  10   1        829.46        839.07         8.42 o
  -3  10   1        337.32        355.58         3.35 o
  -2  10   1        338.33        346.59         3.15 o
  -1  10   1         38.44         39.15         1.61 o
   0  10   1        136.33        138.97         1.86 o
   1  10   1        181.20        180.53         2.06 o
   2  10   1        984.06        917.82         6.98 o
   3  10   1        431.90        427.01         3.79 o
   4  10   1        343.67        316.38         3.82 o
   5  10   1        558.95        562.52         5.89 o
   6  10   1        133.87        118.21         2.59 o
   7  10   1          3.42          1.70         0.98 o
   8  10   1          0.13          0.71         1.01 o
  -8  11   1          3.27          5.80         1.01 o
  -7  11   1          8.97          8.20         0.95 o
  -6  11   1          6.49          6.57         2.27 o
  -5  11   1          7.58         10.05         1.46 o
  -4  11   1          5.24          3.91         0.91 o
  -3  11   1        178.08        193.93         2.62 o
  -2  11   1        907.59        880.96         7.01 o
  -1  11   1        220.93        219.89         2.46 o
   0  11   1        176.18        182.08         2.30 o
   1  11   1        636.30        641.83         5.18 o
   2  11   1         30.23         22.14         1.17 o
   3  11   1          4.32          2.45         0.88 o
   4  11   1          0.13          1.50         1.01 o
   5  11   1         32.86         32.90         1.55 o
   6  11   1         99.87         99.43         2.42 o
   7  11   1          7.60          8.05         1.78 o
   8  11   1          0.97          0.10         0.84 o
  -7  12   1         10.48         11.07         1.48 o
  -6  12   1         61.84         61.73         1.79 o
  -5  12   1        187.74        160.02         2.29 o
  -4  12   1        116.91        121.47         2.25 o
  -3  12   1        266.01        288.17         3.44 o
  -2  12   1          0.96          2.20         0.78 o
  -1  12   1        119.79        123.76         2.01 o
   0  12   1         46.12         45.89         1.46 o
   1  12   1         72.15         70.68         1.50 o
   2  12   1         47.31         43.56         1.46 o
   3  12   1        389.07        378.26         3.93 o
   4  12   1         82.92         73.36         1.76 o
   5  12   1          0.29         -0.94         0.94 o
   6  12   1          0.84          1.22         1.45 o
   7  12   1         23.36         32.11         5.04 o
  -7  13   1          0.00         -0.30         0.84 o
  -6  13   1          0.95          0.04         0.78 o
  -5  13   1        155.64        147.61         2.37 o
  -4  13   1         24.75         16.86         1.15 o
  -3  13   1         10.43          9.54         0.83 o
  -2  13   1          7.55          9.27         0.77 o
  -1  13   1          6.08          4.72         0.85 o
   0  13   1        936.78        948.94         8.06 o
   1  13   1        669.76        674.07         6.26 o
   2  13   1        403.23        405.52         3.84 o
   3  13   1        165.40        164.61         2.37 o
   4  13   1         44.36         44.77         2.11 o
   5  13   1        130.25        116.94         2.29 o
   6  13   1          0.69          0.01         0.92 o
   7  13   1         65.51         72.02         3.53 o
  -6  14   1         21.68         27.38         1.95 o
  -5  14   1         39.29         48.09         1.88 o
  -4  14   1         85.56         88.19         1.82 o
  -3  14   1          0.00          0.04         0.77 o
  -2  14   1        380.63        392.28         3.79 o
  -1  14   1        710.65        741.04         6.19 o
   0  14   1        808.22        848.00         7.29 o
   1  14   1        466.68        474.39         4.82 o
   2  14   1        681.69        668.06         6.15 o
   3  14   1         38.56         34.55         1.55 o
   4  14   1          0.41          1.49         0.78 o
   5  14   1         11.04         10.05         1.01 o
   6  14   1        146.03        167.55         5.54 o
  -5  15   1          1.21         -0.25         0.65 o
  -4  15   1          1.89          0.26         0.66 o
  -3  15   1         10.98         14.95         1.76 o
  -2  15   1        250.65        244.16         2.88 o
  -1  15   1        258.83        257.11         3.14 o
   0  15   1        370.79        386.49         4.14 o
   1  15   1        138.40        137.85         2.28 o
   2  15   1         99.96        106.64         1.98 o
   3  15   1         30.46         38.60         1.59 o
   4  15   1         46.95         47.20         1.43 o
   5  15   1         26.55         30.21         1.37 o
  -4  16   1        111.90        115.63         2.50 o
  -3  16   1         28.05         26.76         1.27 o
  -2  16   1         58.69         64.98         1.55 o
  -1  16   1         53.53         52.99         1.46 o
   0  16   1          0.38          0.89         0.82 o
   1  16   1         39.36         44.17         1.54 o
   2  16   1          5.42          4.01         0.70 o
   3  16   1          8.68          7.05         1.39 o
   4  16   1        134.27        147.25         2.55 o
  -3  17   1        187.60        205.99         4.16 o
  -2  17   1         12.52          8.80         0.94 o
  -1  17   1         18.83         12.57         0.96 o
   0  17   1         33.80         34.90         1.57 o
   1  17   1         87.71         95.29         1.81 o
   2  17   1         37.38         39.16         1.42 o
   3  17   1         90.51         86.95         1.85 o
 -10   0   2        118.17        120.16         3.24 o
  -9   0   2        298.64        294.55         5.10 o
  -8   0   2         30.94         32.27         2.07 o
  -7   0   2          0.55          0.88         1.28 o
  -6   0   2         76.11         71.12         2.54 o
  -5   0   2       1255.62       1283.87        25.46 o
  -4   0   2        721.54        680.06        10.94 o
  -3   0   2       1211.21       1235.43        23.85 o
  -2   0   2          1.49          2.22         1.51 o
  -1   0   2      11708.41      10406.25       216.19 o
   1   0   2       2250.36       2183.92        45.94 o
   2   0   2       3098.30       3228.58        39.01 o
   3   0   2       2074.20       2065.55       107.03 o
   4   0   2        291.36        317.27         5.09 o
   5   0   2        826.77        904.42        15.22 o
   6   0   2         99.73        109.30         3.27 o
   7   0   2        818.01        810.78        10.81 o
   8   0   2         74.10         73.02         2.25 o
   9   0   2          0.94          3.61         1.06 o
  10   0   2        111.67         99.06         4.12 o
 -10   1   2          2.07          2.80         0.68 o
  -9   1   2         18.95         18.51         1.19 o
  -8   1   2        123.39        119.05         2.08 o
  -7   1   2         97.11         95.69         1.87 o
  -6   1   2        100.94        105.35         2.13 o
  -5   1   2        107.86        109.83         2.75 o
  -4   1   2        720.22        780.03        11.06 o
  -3   1   2        113.57        124.60         3.71 o
  -2   1   2        135.01        126.15         1.82 o
  -1   1   2        387.58        368.47         4.18 o
   0   1   2        208.61        202.39         2.81 o
   1   1   2       3280.23       3172.32        58.60 o
   2   1   2       8900.71       8170.98       117.63 o
   3   1   2        756.77        756.84        17.52 o
   4   1   2        332.13        309.13         3.69 o
   5   1   2          8.04         15.57         1.38 o
   6   1   2        192.17        206.08         2.54 o
   7   1   2        509.25        519.91         5.19 o
   8   1   2          1.12         -0.09         0.69 o
   9   1   2        363.27        360.46         4.22 o
  10   1   2          0.00         -0.81         0.85 o
 -10   2   2          5.57          7.52         0.75 o
  -9   2   2        225.68        233.45         3.22 o
  -8   2   2          6.53          4.99         0.75 o
  -7   2   2        165.40        169.67         3.19 o
  -6   2   2         72.40         64.88         2.18 o
  -5   2   2          0.00          0.00         0.98 o
  -4   2   2        246.79        278.34         3.43 o
  -3   2   2       1609.58       1656.59        18.30 o
  -2   2   2        924.58        924.03         9.57 o
  -1   2   2        178.25        162.24         2.23 o
   0   2   2       1345.82       1323.90        12.06 o
   1   2   2       1472.89       1428.45        13.71 o
   2   2   2      16036.64      15284.20       167.80 o
   3   2   2        507.47        511.83         6.06 o
   4   2   2         95.57        120.93         1.86 o
   5   2   2       1191.60       1203.42        13.05 o
   6   2   2        172.20        181.91         2.37 o
   7   2   2          0.54         -0.20         0.78 o
   8   2   2          4.26          4.88         0.79 o
   9   2   2         52.57         53.72         1.51 o
  10   2   2          5.76          4.30         0.71 o
 -10   3   2         19.67         21.87         1.26 o
  -9   3   2        180.58        169.47         3.10 o
  -8   3   2          0.05         -0.70         0.70 o
  -7   3   2          1.43          2.15         0.88 o
  -6   3   2        100.57         92.37         1.92 o
  -5   3   2       1234.88       1297.17        18.26 o
  -4   3   2        552.99        584.60         6.88 o
  -3   3   2       2545.32       2666.37        29.33 o
  -2   3   2          1.50          2.81         0.23 o
  -1   3   2       2527.00       2479.27        23.58 o
   0   3   2       3683.47       3663.58        69.55 o
   1   3   2        318.25        260.05         3.53 o
   2   3   2        100.40        102.85         3.13 o
   3   3   2        237.62        263.75         3.15 o
   4   3   2        848.91        903.10         8.56 o
   5   3   2        334.34        370.25         5.72 o
   6   3   2         26.29         29.09         1.38 o
   7   3   2        100.66        101.50         2.00 o
   8   3   2         10.17         10.68         0.89 o
   9   3   2         51.19         51.92         2.33 o
  10   3   2         16.56         13.57         1.41 o
 -10   4   2        130.31        122.02         2.12 o
  -9   4   2          0.02          0.57         0.78 o
  -8   4   2          0.35          0.19         0.72 o
  -7   4   2        274.08        279.48         3.32 o
  -6   4   2         29.70         36.62         1.60 o
  -5   4   2        247.96        241.15         5.13 o
  -4   4   2         12.44          6.72         0.81 o
  -3   4   2        448.35        526.81         6.17 o
  -2   4   2       3936.03       4138.95        75.24 o
  -1   4   2       4017.37       3960.93        40.17 o
   0   4   2         66.88         55.57         0.89 o
   1   4   2        281.30        260.88         3.22 o
   2   4   2        308.74        311.09         3.53 o
   3   4   2        526.97        506.34         5.92 o
   4   4   2       8976.71      10069.28        95.41 o
   5   4   2          0.14          1.82         0.87 o
   6   4   2       1133.52       1235.70        11.42 o
   7   4   2         20.22         22.33         1.39 o
   8   4   2          1.76          1.61         0.83 o
   9   4   2         33.92         34.78         1.34 o
  10   4   2         18.78         16.76         1.51 o
 -10   5   2          0.25          0.50         0.70 o
  -9   5   2          0.03          0.15         0.79 o
  -8   5   2        429.68        419.66         4.60 o
  -7   5   2         64.20         68.46         1.73 o
  -6   5   2        124.51        123.87         2.28 o
  -5   5   2         76.01         86.21         2.97 o
  -4   5   2        446.23        533.57         7.12 o
  -3   5   2       7358.20       7947.72        95.19 o
  -2   5   2         54.23         51.18         0.93 o
  -1   5   2        168.72        142.29         2.89 o
   0   5   2        435.58        464.34         5.43 o
   1   5   2          0.62          1.01         0.38 o
   2   5   2       2818.87       2992.68        30.49 o
   3   5   2       2141.06       2238.39        29.15 o
   4   5   2       3840.18       4079.09        39.00 o
   5   5   2         82.53         82.78         1.67 o
   6   5   2        111.93        108.33         2.28 o
   7   5   2         10.90          9.66         1.04 o
   8   5   2        195.26        191.75         3.55 o
   9   5   2          2.64          2.20         0.74 o
 -10   6   2          0.05          1.05         0.76 o
  -9   6   2         25.90         29.75         1.47 o
  -8   6   2        256.20        261.03         3.39 o
  -7   6   2          7.28          6.23         0.93 o
  -6   6   2          0.57         -0.52         0.92 o
  -5   6   2         49.59         43.31         2.21 o
  -4   6   2        240.76        233.47         3.69 o
  -3   6   2        252.67        270.25         3.59 o
  -2   6   2        826.80        876.05         9.97 o
  -1   6   2        332.67        328.54         3.72 o
   0   6   2       1367.74       1427.36        16.10 o
   1   6   2       2505.37       2528.81        31.31 o
   2   6   2        800.49        785.34         8.43 o
   3   6   2        863.01        866.93         7.80 o
   4   6   2       3820.06       4157.08        37.51 o
   5   6   2         38.77         39.87         1.89 o
   6   6   2        664.14        663.36         6.79 o
   7   6   2         77.55         78.96         2.44 o
   8   6   2          1.48          3.65         1.06 o
   9   6   2         38.79         40.87         1.65 o
  -9   7   2         60.14         54.54         1.57 o
  -8   7   2         65.66         58.20         2.15 o
  -7   7   2         60.24         57.37         1.78 o
  -6   7   2         77.22         82.01         2.14 o
  -5   7   2        360.51        340.70         4.57 o
  -4   7   2        218.51        218.40         3.44 o
  -3   7   2       1101.94       1071.56        12.37 o
  -2   7   2        607.44        701.03         7.64 o
  -1   7   2       1713.32       1930.38        21.55 o
   0   7   2        838.92        863.18        17.78 o
   1   7   2        694.59        739.23        10.70 o
   2   7   2        429.26        419.72         7.65 o
   3   7   2        243.90        220.61         2.72 o
   4   7   2         69.18         61.41         1.41 o
   5   7   2       2014.09       2059.56        19.09 o
   6   7   2       1300.24       1285.78        13.02 o
   7   7   2        211.05        200.45         3.12 o
   8   7   2         62.35         63.04         1.99 o
   9   7   2          0.96          2.05         0.88 o
  -9   8   2         39.97         36.25         1.44 o
  -8   8   2         79.25         85.37         1.88 o
  -7   8   2         99.67         92.88         2.13 o
  -6   8   2        291.18        284.81         3.79 o
  -5   8   2         67.61         75.23         1.91 o
  -4   8   2         17.01         17.03         1.13 o
  -3   8   2         19.99         20.47         1.34 o
  -2   8   2        660.06        613.43        11.69 o
  -1   8   2        635.74        630.72         7.70 o
   0   8   2         48.04         38.66         1.40 o
   1   8   2         14.65         23.03         1.11 o
   2   8   2          1.31          4.60         0.75 o
   3   8   2        203.17        191.67         2.31 o
   4   8   2        320.63        301.16         3.42 o
   5   8   2        165.71        176.72         2.91 o
   6   8   2         16.59         16.15         2.41 o
   7   8   2         59.24         56.60         2.29 o
   8   8   2        117.05        110.75         2.72 o
   9   8   2         40.86         33.99         1.78 o
  -9   9   2         17.89         17.88         1.53 o
  -8   9   2         81.49         74.29         1.92 o
  -7   9   2         16.80         18.79         1.27 o
  -6   9   2         20.53         24.87         1.38 o
  -5   9   2        453.89        436.82         4.58 o
  -4   9   2         53.73         48.01         1.69 o
  -3   9   2         51.71         56.71         1.66 o
  -2   9   2        251.16        265.38         2.98 o
  -1   9   2        322.59        373.12         4.01 o
   0   9   2        424.00        461.38         9.96 o
   1   9   2        185.27        174.12         2.25 o
   2   9   2        508.16        489.28         5.56 o
   3   9   2          1.58          1.99         0.74 o
   4   9   2        149.98        125.40         2.01 o
   5   9   2        276.22        265.67         3.40 o
   6   9   2        404.97        402.89         6.61 o
   7   9   2        185.59        165.59         5.15 o
   8   9   2         56.00         59.79         2.18 o
  -8  10   2         93.31         89.30         2.91 o
  -7  10   2         17.30         16.69         1.51 o
  -6  10   2         21.75         22.69         1.38 o
  -5  10   2        262.56        282.72         3.32 o
  -4  10   2         50.02         36.21         1.90 o
  -3  10   2        124.45        124.99         1.88 o
  -2  10   2        203.73        199.72         2.33 o
  -1  10   2          3.32          3.70         0.78 o
   0  10   2        191.45        197.67         2.08 o
   1  10   2        103.98        113.88         1.66 o
   2  10   2        318.34        326.01         3.18 o
   3  10   2        287.88        278.58         3.05 o
   4  10   2        229.06        220.03         2.61 o
   5  10   2          4.76          3.91         1.26 o
   6  10   2          5.48          5.20         1.10 o
   7  10   2         51.31         46.78         1.93 o
   8  10   2          0.54          0.00         1.51 o
  -8  11   2          8.07          7.44         1.09 o
  -7  11   2        279.07        261.70         3.95 o
  -6  11   2         18.92         21.59         2.10 o
  -5  11   2        581.53        554.57         5.61 o
  -4  11   2         53.91         63.66         1.71 o
  -3  11   2        235.89        269.81         2.92 o
  -2  11   2         23.02         18.93         1.27 o
  -1  11   2        257.13        248.33         2.61 o
   0  11   2        374.48        383.90         3.45 o
   1  11   2          2.75          2.92         0.74 o
   2  11   2          4.36          4.28         0.85 o
   3  11   2        836.34        818.20         7.33 o
   4  11   2       1187.63       1174.52        11.27 o
   5  11   2         19.12         14.31         1.57 o
   6  11   2         65.10         69.20         2.63 o
   7  11   2         10.92         16.91         2.14 o
   8  11   2         37.42         39.07         1.78 o
  -8  12   2          6.57          4.39         0.84 o
  -7  12   2          8.15          6.27         0.94 o
  -6  12   2        240.76        229.28         3.30 o
  -5  12   2         81.82         84.33         1.76 o
  -4  12   2         16.79         19.73         1.39 o
  -3  12   2        366.48        360.12         3.46 o
  -2  12   2       1106.80       1137.04         9.50 o
  -1  12   2         18.11         14.48         0.89 o
   0  12   2        215.82        214.62         2.66 o
   1  12   2         63.90         66.46         1.59 o
   2  12   2        255.38        253.12         2.95 o
   3  12   2        356.35        373.24         3.91 o
   4  12   2         27.22         24.43         1.33 o
   5  12   2          4.62          5.48         1.16 o
   6  12   2          9.97          8.68         1.16 o
   7  12   2         86.93        102.69         3.01 o
  -7  13   2         17.84         19.87         1.78 o
  -6  13   2          3.11          0.75         0.78 o
  -5  13   2         25.89         35.21         1.42 o
  -4  13   2         29.70         39.96         1.43 o
  -3  13   2          1.09          1.09         0.74 o
  -2  13   2          8.60          8.64         0.75 o
  -1  13   2         36.71         37.71         1.34 o
   0  13   2        242.88        248.94         2.90 o
   1  13   2         15.89         16.25         1.08 o
   2  13   2        296.04        300.20         3.28 o
   3  13   2         60.50         54.75         1.63 o
   4  13   2         18.58         19.85         1.24 o
   5  13   2        126.78        130.28         2.53 o
   6  13   2         43.62         40.41         1.92 o
  -6  14   2         22.06         18.42         1.62 o
  -5  14   2          5.39          5.87         1.03 o
  -4  14   2          2.76          2.26         0.86 o
  -3  14   2         85.31         84.62         1.89 o
  -2  14   2         20.13         18.91         1.11 o
  -1  14   2       1116.46       1158.79         9.62 o
   0  14   2        172.55        173.43         2.46 o
   1  14   2        128.46        132.97         2.00 o
   2  14   2          2.53          2.87         0.71 o
   3  14   2        148.52        147.81         3.48 o
   4  14   2          2.45          1.29         0.81 o
   5  14   2          4.17          4.13         0.81 o
   6  14   2          6.78          4.48         1.04 o
  -5  15   2         12.36         11.00         0.88 o
  -4  15   2          7.43          3.55         0.68 o
  -3  15   2          6.59          4.82         0.76 o
  -2  15   2          0.91          0.31         0.71 o
  -1  15   2        179.63        183.12         2.52 o
   0  15   2          7.42          7.15         0.82 o
   1  15   2         24.59         20.69         1.46 o
   2  15   2        120.80        124.61         2.11 o
   3  15   2         23.88         25.22         1.43 o
   4  15   2          7.46          4.67         0.73 o
   5  15   2          3.87          2.15         1.09 o
  -4  16   2         11.46         18.20         1.19 o
  -3  16   2        138.75        134.49         2.21 o
  -2  16   2          9.29          7.97         0.79 o
  -1  16   2        148.51        152.04         2.31 o
   0  16   2         45.04         42.61         1.50 o
   1  16   2        803.87        851.01         8.21 o
   2  16   2          1.89          2.32         0.63 o
   3  16   2          3.60          1.98         0.71 o
   4  16   2         40.96         38.77         1.48 o
  -3  17   2          0.13         -0.10         0.68 o
  -2  17   2         35.92         39.81         1.39 o
  -1  17   2         10.50          9.35         0.91 o
   0  17   2          0.23          0.00         0.61 o
   1  17   2        159.69        168.14         2.79 o
   2  17   2        605.32        672.03         7.81 o
 -10   1   3        101.03        105.74         2.12 o
  -9   1   3        258.82        264.88         3.20 o
  -8   1   3          0.17         -0.13         0.78 o
  -7   1   3          1.63          3.57         0.87 o
  -6   1   3        163.60        176.03         2.52 o
  -5   1   3        632.81        630.15        10.72 o
  -4   1   3          6.06          9.49         1.42 o
  -3   1   3       2551.49       2591.59        70.51 o
  -2   1   3        737.30        693.49        13.01 o
  -1   1   3        635.51        639.51         8.49 o
   0   1   3         57.51         62.94         1.11 o
   1   1   3        415.26        340.43         8.46 o
   2   1   3          0.19          0.86         0.30 o
   3   1   3       1458.61       1443.89        18.74 o
   4   1   3          0.01          0.01         0.53 o
   5   1   3        343.51        350.28         3.77 o
   6   1   3        651.54        674.25         6.03 o
   7   1   3        259.02        262.83         3.31 o
   8   1   3        105.79         99.80         1.95 o
   9   1   3        160.76        156.50         2.29 o
  10   1   3         19.04         19.11         1.82 o
 -10   2   3         32.89         34.24         1.40 o
  -9   2   3         70.06         70.78         1.89 o
  -8   2   3         11.63         10.71         0.81 o
  -7   2   3        231.23        231.17         3.40 o
  -6   2   3         19.63         23.38         2.04 o
  -5   2   3         27.60         28.57         1.91 o
  -4   2   3         11.53         10.80         1.60 o
  -3   2   3        536.96        507.88         7.23 o
  -2   2   3       4526.11       4424.93        76.82 o
  -1   2   3       1243.85       1217.98        11.02 o
   0   2   3       5874.77       5721.52        48.67 o
   1   2   3        369.49        320.75        11.16 o
   2   2   3         59.36         52.94         1.96 o
   4   2   3          7.42          5.13         0.66 o
   5   2   3        157.06        157.85         2.31 o
   6   2   3          0.80          1.17         0.82 o
   7   2   3        221.75        218.80         3.07 o
   8   2   3         26.13         24.57         1.35 o
   9   2   3          0.00          0.20         0.69 o
  10   2   3         33.83         36.78         2.50 o
 -10   3   3        104.21         97.12         2.02 o
  -9   3   3         31.82         28.44         1.63 o
  -8   3   3        124.55        137.60         2.16 o
  -7   3   3        362.99        358.00         7.32 o
  -6   3   3        225.99        242.39         3.05 o
  -5   3   3          0.14          0.45         1.04 o
  -4   3   3        157.84        209.16         3.27 o
  -3   3   3        320.43        349.49         4.13 o
  -2   3   3         15.19         13.04         0.50 o
  -1   3   3        758.35        675.67         6.25 o
   0   3   3         53.39         62.72         1.12 o
   1   3   3         30.30         23.27         0.59 o
   2   3   3        550.88        474.25         4.87 o
   3   3   3       1035.72       1111.24        11.69 o
   4   3   3       4195.75       4508.46        40.61 o
   5   3   3        380.99        396.85         3.58 o
   6   3   3         21.32         22.87         1.42 o
   7   3   3        226.00        217.09         3.04 o
   8   3   3          2.57          3.51         0.81 o
   9   3   3         85.10         94.38         1.62 o
 -10   4   3        146.09        150.53         2.69 o
  -9   4   3          1.61          1.56         0.83 o
  -8   4   3         10.82         10.11         0.80 o
  -7   4   3         41.08         46.67         1.59 o
  -6   4   3         77.29         64.33         1.80 o
  -5   4   3         17.86         17.93         2.04 o
  -4   4   3        307.96        297.45         3.82 o
  -3   4   3        125.72        135.68         1.84 o
  -2   4   3         19.03         12.39         0.60 o
  -1   4   3        721.54        711.10         8.78 o
   0   4   3        816.29        814.03         7.97 o
   1   4   3        201.10        210.26         3.36 o
   2   4   3       1019.20        983.73        10.33 o
   3   4   3       2249.01       2375.50        22.88 o
   4   4   3       3257.71       3480.54        31.54 o
   5   4   3         37.06         37.85         1.30 o
   6   4   3        195.75        192.17         2.97 o
   7   4   3          7.36          6.16         0.85 o
   8   4   3         94.93        100.45         2.11 o
   9   4   3          0.60          0.49         0.62 o
 -10   5   3          2.43          2.43         0.94 o
  -9   5   3        468.20        476.03         6.09 o
  -8   5   3        139.63        129.45         2.18 o
  -7   5   3          7.92          9.10         1.07 o
  -6   5   3         17.75         17.77         1.16 o
  -5   5   3        310.69        292.28         3.88 o
  -4   5   3        125.67        141.44         2.27 o
  -3   5   3         45.52         66.64         1.64 o
  -2   5   3       1342.00       1409.98        14.58 o
  -1   5   3       2965.15       3061.86        30.10 o
   0   5   3          3.84          3.67         0.40 o
   1   5   3        133.48        144.58         1.90 o
   2   5   3       4090.25       4519.23        73.70 o
   3   5   3       1164.61       1304.96        18.91 o
   4   5   3         81.96         95.24         2.72 o
   5   5   3        576.89        583.71         4.74 o
   6   5   3        409.73        395.44         4.49 o
   7   5   3        264.65        272.57         3.56 o
   8   5   3        252.93        271.16         3.69 o
   9   5   3         12.40         13.04         1.15 o
 -10   6   3        139.56        127.64         2.24 o
  -9   6   3         43.90         50.37         1.88 o
  -8   6   3         94.70         86.71         1.85 o
  -7   6   3         53.84         67.71         1.88 o
  -6   6   3        286.93        276.71         3.65 o
  -5   6   3        102.38        106.97         2.16 o
  -4   6   3         29.61         34.23         1.83 o
  -3   6   3       1557.57       1684.33        18.88 o
  -2   6   3          7.13         11.13         1.00 o
  -1   6   3          0.25          0.92         0.59 o
   0   6   3        332.27        336.11         3.86 o
   1   6   3        188.38        172.04         2.08 o
   2   6   3       1705.29       1714.38        24.77 o
   3   6   3         36.73         32.22         1.12 o
   4   6   3         19.80         17.12         0.93 o
   5   6   3         69.01         64.80         1.57 o
   6   6   3        197.97        195.52         2.80 o
   7   6   3        122.73        107.41         1.96 o
   8   6   3         32.17         37.32         1.69 o
   9   6   3          0.17          1.48         0.96 o
  -9   7   3         27.64         25.73         1.81 o
  -8   7   3        377.23        358.20         4.56 o
  -7   7   3         16.22         10.94         0.96 o
  -6   7   3         54.86         47.59         2.48 o
  -5   7   3          1.61         -0.16         0.93 o
  -4   7   3        208.20        204.12         4.39 o
  -3   7   3         73.20         69.11         1.93 o
  -2   7   3       1337.89       1528.64        17.23 o
  -1   7   3       5484.31       5983.96        81.38 o
   0   7   3        983.65       1104.61        13.82 o
   1   7   3         10.44         13.57         0.85 o
   2   7   3          1.38          0.68         0.64 o
   3   7   3         46.85         49.75         1.29 o
   4   7   3        583.56        559.90         4.25 o
   5   7   3       1191.76       1196.82        13.01 o
   6   7   3         76.29         72.71         1.83 o
   7   7   3         16.17         13.44         1.30 o
   8   7   3         12.77         18.71         2.21 o
   9   7   3          0.15          0.19         0.98 o
  -9   8   3         13.13         15.48         1.19 o
  -8   8   3          0.19         -0.23         0.82 o
  -7   8   3        352.74        346.66         4.20 o
  -6   8   3        455.71        446.48         5.16 o
  -5   8   3        306.89        332.97         3.95 o
  -4   8   3         25.32         23.41         1.48 o
  -3   8   3        390.08        385.78         4.35 o
  -2   8   3        616.30        744.74        10.76 o
  -1   8   3        602.57        614.23        12.56 o
   0   8   3        444.56        458.01         6.29 o
   1   8   3          6.65          5.42         0.83 o
   2   8   3        510.24        476.38         7.36 o
   3   8   3        420.84        429.88         3.76 o
   4   8   3        613.51        606.08         4.86 o
   5   8   3       3021.92       3038.47        26.28 o
   6   8   3        964.76        970.10        11.67 o
   7   8   3        245.58        236.50         5.73 o
   8   8   3        267.06        241.43         4.74 o
  -9   9   3        186.26        173.47         2.84 o
  -8   9   3          1.20          2.47         0.66 o
  -7   9   3        304.11        287.35         3.43 o
  -6   9   3        205.47        198.09         2.72 o
  -5   9   3          7.67         10.87         0.93 o
  -4   9   3          1.72          4.42         0.80 o
  -3   9   3        994.73       1026.27         8.00 o
  -2   9   3        154.00        132.88         1.82 o
  -1   9   3        908.83        945.81         8.30 o
   0   9   3        159.71        166.44         2.19 o
   1   9   3          4.58          4.69         0.66 o
   2   9   3         29.72         33.32         1.12 o
   3   9   3        213.28        227.99         2.45 o
   4   9   3        470.51        475.11         4.70 o
   5   9   3        129.04        133.06         2.24 o
   6   9   3        121.75        112.34         2.87 o
   7   9   3        198.75        199.29         3.84 o
   8   9   3          7.76          6.02         1.08 o
  -8  10   3         82.80         85.17         2.03 o
  -7  10   3          0.17         -0.33         0.76 o
  -6  10   3          0.77          1.19         0.74 o
  -5  10   3        360.53        332.03         3.57 o
  -4  10   3       1495.69       1516.64        13.66 o
  -3  10   3         48.71         56.48         1.89 o
  -2  10   3        153.35        168.39         2.01 o
  -1  10   3        331.79        332.59         3.04 o
   0  10   3          0.76          2.81         0.62 o
   1  10   3        203.17        209.95         2.37 o
   2  10   3         90.70         86.89         1.50 o
   3  10   3         14.79         21.35         1.28 o
   4  10   3        291.51        270.53         3.09 o
   5  10   3         59.19         57.18         1.83 o
   6  10   3         60.97         57.04         2.40 o
   7  10   3        269.96        257.49         4.22 o
   8  10   3          2.00          1.01         1.07 o
  -8  11   3         57.55         56.53         1.58 o
  -7  11   3         62.81         65.12         1.91 o
  -6  11   3        144.79        132.28         2.25 o
  -5  11   3         11.76         10.68         1.41 o
  -4  11   3        188.74        185.92         2.54 o
  -3  11   3        414.71        411.73         4.17 o
  -2  11   3         58.95         58.66         1.78 o
  -1  11   3          0.51          0.53         0.67 o
   0  11   3        398.88        414.29         3.85 o
   1  11   3         64.75         55.39         1.30 o
   2  11   3         21.26         25.14         1.35 o
   3  11   3        165.77        163.88         2.14 o
   4  11   3         26.22         21.14         1.48 o
   5  11   3         93.88        101.80         2.11 o
   6  11   3         55.16         49.47         2.19 o
   7  11   3        119.83        115.79         3.17 o
  -8  12   3          2.49          1.91         0.84 o
  -7  12   3         58.28         53.32         1.69 o
  -6  12   3         53.51         47.41         1.56 o
  -5  12   3          3.05          3.07         0.73 o
  -4  12   3          0.84          1.22         0.79 o
  -3  12   3        234.17        229.78         2.76 o
  -2  12   3        360.95        345.92         3.40 o
  -1  12   3         60.43         57.79         1.51 o
   0  12   3          0.24          0.41         0.77 o
   1  12   3        769.56        763.01         6.38 o
   2  12   3        120.43        118.58         1.89 o
   3  12   3        700.74        688.16         6.33 o
   4  12   3          0.28          0.92         0.81 o
   5  12   3          1.59          0.98         1.04 o
   6  12   3         36.03         35.26         1.92 o
   7  12   3          5.84          6.04         1.07 o
  -7  13   3          0.01         -0.31         1.08 o
  -6  13   3         41.20         40.23         1.45 o
  -5  13   3         74.00         75.70         1.77 o
  -4  13   3          3.08          2.52         0.74 o
  -3  13   3        358.57        340.89         3.77 o
  -2  13   3         49.95         53.61         1.50 o
  -1  13   3         80.29         78.56         1.70 o
   0  13   3         41.96         40.25         1.37 o
   1  13   3         61.46         61.18         1.52 o
   2  13   3        136.28        153.10         2.31 o
   3  13   3          1.14          3.32         0.71 o
   4  13   3         27.63         32.22         2.40 o
   5  13   3          1.79          3.73         0.95 o
   6  13   3        125.80        140.62         3.89 o
  -6  14   3         16.69         17.57         1.17 o
  -5  14   3         21.82         23.69         1.62 o
  -4  14   3          7.85          7.41         0.82 o
  -3  14   3        138.81        133.34         2.15 o
  -2  14   3         15.20         17.55         1.08 o
  -1  14   3         32.41         29.95         1.33 o
   0  14   3        737.45        770.02         7.02 o
   1  14   3        151.39        143.20         2.07 o
   2  14   3          3.46          3.43         0.77 o
   3  14   3         79.04         78.92         1.79 o
   4  14   3         31.27         35.10         1.81 o
   5  14   3          0.94          0.13         1.31 o
  -5  15   3          1.51          1.26         0.74 o
  -4  15   3         31.01         29.76         1.25 o
  -3  15   3          8.48         14.03         1.30 o
  -2  15   3          6.64          6.09         0.77 o
  -1  15   3          0.99          2.26         0.71 o
   0  15   3          0.29          0.25         0.74 o
   1  15   3          1.03          0.71         0.75 o
   2  15   3        318.84        318.45         3.84 o
   3  15   3          0.18          1.47         0.69 o
   4  15   3        120.22        143.40         2.52 o
   5  15   3         92.08        101.54         5.54 o
  -4  16   3         41.81         53.77         1.80 o
  -3  16   3        201.03        212.66         3.11 o
  -2  16   3         18.38         25.63         1.15 o
  -1  16   3        218.33        224.32         2.74 o
   0  16   3          5.55          4.71         0.64 o
   1  16   3        284.37        302.63         3.64 o
   2  16   3          9.78         10.29         1.63 o
   3  16   3         87.32         94.48         1.82 o
   4  16   3         37.66         38.66         1.37 o
  -3  17   3          7.42          4.88         0.80 o
  -2  17   3         69.64         65.82         1.82 o
  -1  17   3         21.18         20.23         1.14 o
   0  17   3         27.65         23.21         1.13 o
   1  17   3         65.16         74.58         2.37 o
   2  17   3        131.65        165.09         2.64 o
 -10   0   4          4.00          2.66         0.94 o
  -9   0   4        215.46        201.12         4.02 o
  -8   0   4         55.59         58.41         2.45 o
  -7   0   4          0.18          1.82         1.43 o
  -6   0   4        375.31        352.54         5.03 o
  -5   0   4        107.13        114.34         3.92 o
  -4   0   4       1998.73       1983.22        56.41 o
  -3   0   4        582.19        586.21        17.12 o
  -2   0   4        157.44        145.39         2.58 o
  -1   0   4         49.93         57.28         1.04 o
   0   0   4       2535.58       2355.42        28.43 o
   1   0   4        251.08        223.92         3.97 o
   2   0   4       1653.88       1644.09        25.58 o
   3   0   4       2251.80       2293.01        27.97 o
   4   0   4        511.69        529.02         7.10 o
   5   0   4         61.76         57.88         2.02 o
   6   0   4          0.11         -0.79         1.38 o
   7   0   4          0.65          1.51         1.53 o
   8   0   4          9.97          8.70         1.06 o
   9   0   4          0.03          0.39         0.92 o
 -10   1   4         82.17         82.93         1.68 o
  -9   1   4         11.18          8.84         0.87 o
  -8   1   4         29.73         34.67         1.49 o
  -7   1   4        786.22        826.24        10.10 o
  -6   1   4         64.93         69.10         1.65 o
  -5   1   4        322.52        296.18         6.75 o
  -4   1   4        413.09        416.05         9.26 o
  -3   1   4          2.46          2.08         0.64 o
  -2   1   4         20.62         19.34         0.48 o
  -1   1   4        106.94        106.26         1.74 o
   0   1   4       1595.84       1496.41        29.91 o
   1   1   4          8.58          9.63         0.50 o
   2   1   4       1586.53       1623.91        16.81 o
   3   1   4         33.33         32.42         0.85 o
   4   1   4        205.96        212.63         2.40 o
   5   1   4         59.02         61.77         1.46 o
   6   1   4         40.00         41.50         1.78 o
   7   1   4         17.57         16.08         1.15 o
   8   1   4         63.21         62.36         1.65 o
   9   1   4         41.14         41.02         1.24 o
 -10   2   4        168.13        174.13         2.72 o
  -9   2   4         78.40         80.82         1.85 o
  -8   2   4        120.08        118.08         2.19 o
  -7   2   4         11.02         16.46         1.49 o
  -6   2   4         76.89         76.65         1.72 o
  -5   2   4         27.98         30.47         2.04 o
  -4   2   4          2.66          2.15         1.15 o
  -3   2   4        307.28        311.56         4.18 o
  -2   2   4          1.65          3.89         0.31 o
  -1   2   4        911.94        871.16        12.64 o
   0   2   4        285.81        252.57         2.71 o
   1   2   4       1329.71       1288.88        15.71 o
   2   2   4       2348.44       2377.40        32.68 o
   3   2   4        154.23        168.16         1.94 o
   4   2   4        152.44        163.39         2.39 o
   5   2   4         67.64         66.06         1.43 o
   6   2   4         35.71         32.55         1.66 o
   7   2   4        131.26        130.31         2.69 o
   8   2   4        171.69        178.84         3.01 o
   9   2   4        110.94        117.15         1.86 o
 -10   3   4         50.69         47.88         1.88 o
  -9   3   4         14.20         14.15         2.11 o
  -8   3   4          2.00          1.06         1.10 o
  -7   3   4        404.99        415.58         4.71 o
  -6   3   4        297.97        300.72         3.37 o
  -5   3   4         12.63         11.50         1.76 o
  -4   3   4        698.55        759.38         9.77 o
  -3   3   4         63.19         60.50         1.26 o
  -2   3   4        283.68        286.80         3.26 o
  -1   3   4        464.77        448.35         6.19 o
   0   3   4       4606.38       4647.34        56.10 o
   1   3   4       3767.54       3819.52        38.35 o
   2   3   4        278.89        268.51         3.01 o
   3   3   4          8.67         13.71         1.07 o
   4   3   4         75.74         75.88         1.39 o
   5   3   4         82.79         87.31         1.49 o
   6   3   4         93.27         95.96         2.09 o
   7   3   4         72.12         69.37         1.69 o
   8   3   4         46.84         40.26         1.64 o
   9   3   4         97.76         98.71         1.89 o
 -10   4   4         36.06         38.01         1.49 o
  -9   4   4         59.75         61.66         1.63 o
  -8   4   4        489.13        487.85         4.90 o
  -7   4   4        155.96        166.07         2.51 o
  -6   4   4        293.63        311.88         3.78 o
  -5   4   4         10.99         15.62         1.43 o
  -4   4   4        572.26        589.11         7.74 o
  -3   4   4         54.93         59.01         1.33 o
  -2   4   4         31.47         21.91         0.75 o
  -1   4   4         33.61         35.83         0.76 o
   0   4   4       1681.51       1708.49        17.57 o
   1   4   4        380.47        328.88         4.26 o
   2   4   4        139.34        126.49         1.98 o
   3   4   4        231.32        253.66         2.71 o
   4   4   4         58.50         63.85         1.41 o
   5   4   4         15.98         18.07         0.96 o
   6   4   4        195.49        182.18         2.55 o
   7   4   4          3.52          3.77         0.86 o
   8   4   4          1.60          0.81         0.78 o
   9   4   4         18.19         22.92         1.34 o
 -10   5   4         13.58         14.81         1.34 o
  -9   5   4        119.78        111.79         2.04 o
  -8   5   4         36.16         34.83         1.50 o
  -7   5   4          1.05         -0.27         0.79 o
  -6   5   4         80.74         87.84         1.93 o
  -5   5   4        191.74        190.84         2.77 o
  -4   5   4         11.17          7.15         0.94 o
  -3   5   4         98.15         90.13         1.59 o
  -2   5   4          6.33         14.72         0.74 o
  -1   5   4        402.22        406.93         4.23 o
   0   5   4        551.13        557.21         7.45 o
   1   5   4         22.23         23.74         0.85 o
   2   5   4        152.15        166.82         2.26 o
   3   5   4        555.93        579.06         5.77 o
   4   5   4        717.73        694.84         5.39 o
   5   5   4         13.85         15.21         0.90 o
   6   5   4          1.99          1.98         0.85 o
   7   5   4         23.56         23.96         1.29 o
   8   5   4         34.00         34.15         1.54 o
   9   5   4        173.58        163.54         3.55 o
 -10   6   4          3.15          2.25         0.80 o
  -9   6   4          4.90          4.35         0.80 o
  -8   6   4         36.79         32.51         1.51 o
  -7   6   4          1.95          1.38         0.82 o
  -6   6   4        137.25        126.50         3.87 o
  -5   6   4        482.68        497.51         5.05 o
  -4   6   4         87.70         70.53         1.79 o
  -3   6   4        121.50        129.01         2.14 o
  -2   6   4          0.66          0.30         0.46 o
  -1   6   4       1634.44       1775.13        18.35 o
   0   6   4       1166.93       1356.45        14.14 o
   1   6   4        255.70        227.88         4.74 o
   2   6   4        236.36        240.04         2.90 o
   3   6   4        288.28        267.09         2.98 o
   4   6   4        152.19        150.30         2.00 o
   5   6   4       1789.78       1844.37        14.34 o
   6   6   4       2066.97       2114.98        18.55 o
   7   6   4        451.09        466.42         5.25 o
   8   6   4          0.09          1.37         0.87 o
   9   6   4         39.68         41.77         2.54 o
  -9   7   4          0.01          0.04         0.62 o
  -8   7   4         21.34         22.91         1.71 o
  -7   7   4       1406.71       1439.00        15.52 o
  -6   7   4        341.16        315.43         4.00 o
  -5   7   4        145.64        131.26         2.31 o
  -4   7   4        204.39        211.43         2.73 o
  -3   7   4        609.82        594.60         6.68 o
  -2   7   4         55.27         53.58         1.31 o
  -1   7   4         20.55         20.33         0.96 o
   0   7   4        359.67        387.35         4.51 o
   1   7   4        116.92        129.14         1.81 o
   2   7   4         26.28         25.12         0.98 o
   3   7   4          8.57         11.87         1.06 o
   4   7   4         84.36         77.24         1.47 o
   5   7   4         25.76         26.82         1.49 o
   6   7   4          0.36          1.30         0.91 o
   7   7   4        117.89        115.95         2.24 o
   8   7   4        253.42        251.04         6.46 o
  -9   8   4          0.27         -0.04         0.61 o
  -8   8   4        131.78        114.15         2.02 o
  -7   8   4         20.46         26.47         1.40 o
  -6   8   4         25.42         33.10         1.58 o
  -5   8   4          0.80          1.45         1.28 o
  -4   8   4         43.40         49.46         1.91 o
  -3   8   4         76.83         74.64         1.69 o
  -2   8   4        469.32        479.44         4.78 o
  -1   8   4        431.55        417.37         5.88 o
   0   8   4          0.12          1.71         0.59 o
   1   8   4         22.63         23.15         1.09 o
   2   8   4          2.51          6.67         0.76 o
   3   8   4         37.29         34.09         1.39 o
   4   8   4        605.79        624.07         5.13 o
   5   8   4         28.54         26.03         1.46 o
   6   8   4        127.29        129.03         2.33 o
   7   8   4         50.89         46.93         3.42 o
   8   8   4        264.30        242.03         4.82 o
  -9   9   4          3.82          2.91         0.79 o
  -8   9   4        142.92        149.14         2.26 o
  -7   9   4        236.18        206.11         2.76 o
  -6   9   4        749.94        671.71         6.82 o
  -5   9   4        650.40        666.50         6.48 o
  -4   9   4         16.80         23.70         1.51 o
  -3   9   4        162.47        160.02         2.06 o
  -2   9   4         25.32         26.87         1.10 o
  -1   9   4         48.06         43.37         1.22 o
   0   9   4        411.93        441.00         3.88 o
   1   9   4        635.22        641.64         4.95 o
   2   9   4          1.32          0.72         0.62 o
   3   9   4         19.93         19.52         0.97 o
   4   9   4          2.06          1.48         0.78 o
   5   9   4         17.06         20.79         1.24 o
   6   9   4          0.46          0.71         0.91 o
   7   9   4        207.14        183.71         4.07 o
   8   9   4        152.59        138.60         3.09 o
  -8  10   4          1.14          1.67         0.64 o
  -7  10   4          0.07         -0.69         0.69 o
  -6  10   4        101.30        100.96         1.97 o
  -5  10   4         66.64         59.94         1.58 o
  -4  10   4         85.09         86.35         1.68 o
  -3  10   4         14.30         14.90         0.91 o
  -2  10   4          7.06         12.57         0.92 o
  -1  10   4        404.88        418.17         3.50 o
   0  10   4         84.08         86.87         1.75 o
   1  10   4        353.16        334.41         3.27 o
   2  10   4          0.57          1.92         0.65 o
   3  10   4        753.30        725.13         5.83 o
   4  10   4        181.37        178.31         2.30 o
   5  10   4        909.34        894.04         8.30 o
   6  10   4         15.30         19.16         1.95 o
   7  10   4        578.32        544.03         8.12 o
  -8  11   4         32.52         25.84         1.37 o
  -7  11   4         28.89         30.93         1.42 o
  -6  11   4         98.02         95.22         2.04 o
  -5  11   4        129.93        122.41         2.04 o
  -4  11   4        507.63        486.32         4.76 o
  -3  11   4        375.26        355.30         3.74 o
  -2  11   4         20.05         22.38         1.25 o
  -1  11   4         67.75         56.07         1.54 o
   0  11   4          0.39          0.71         0.71 o
   1  11   4         22.11         22.67         1.54 o
   2  11   4         19.31         26.59         1.23 o
   3  11   4        109.18         96.59         1.68 o
   4  11   4         20.51         19.07         1.12 o
   5  11   4          4.56          3.84         0.90 o
   6  11   4         25.04         26.54         2.28 o
   7  11   4         35.87         18.54         1.45 o
  -7  12   4         37.60         38.96         2.13 o
  -6  12   4         23.22         13.52         1.26 o
  -5  12   4         32.96         27.46         1.46 o
  -4  12   4         16.45         19.57         1.16 o
  -3  12   4        115.41        117.89         1.96 o
  -2  12   4         35.32         35.20         1.40 o
  -1  12   4        442.52        450.68         4.26 o
   0  12   4          0.02         -0.27         0.64 o
   1  12   4        336.30        303.18         3.04 o
   2  12   4         35.87         27.75         1.25 o
   3  12   4        400.91        379.56         3.58 o
   4  12   4          2.11          0.65         0.81 o
   5  12   4          3.26          4.13         0.88 o
   6  12   4          1.62          1.88         0.94 o
   7  12   4          5.96          5.74         1.76 o
  -7  13   4          7.66          5.85         0.82 o
  -6  13   4          0.00         -0.20         0.72 o
  -5  13   4         18.50         12.38         1.27 o
  -4  13   4        117.33        104.04         1.85 o
  -3  13   4        279.09        263.68         2.96 o
  -2  13   4        158.99        164.83         2.18 o
  -1  13   4        589.18        601.07         5.66 o
   0  13   4         87.03         77.48         1.61 o
   1  13   4        244.33        249.79         2.81 o
   2  13   4        158.23        143.88         2.06 o
   3  13   4         14.93         17.94         1.38 o
   4  13   4         13.33         11.47         1.46 o
   5  13   4        113.41        119.52         2.27 o
   6  13   4          0.10          0.58         0.98 o
  -6  14   4         11.74         16.49         1.47 o
  -5  14   4         30.69         37.64         1.39 o
  -4  14   4          0.69         -0.15         0.71 o
  -3  14   4         34.76         34.88         2.18 o
  -2  14   4         69.95         66.43         1.50 o
  -1  14   4        782.16        774.15         6.97 o
   0  14   4        107.39        101.11         1.73 o
   1  14   4        561.92        544.97         5.21 o
   2  14   4         59.58         49.19         2.41 o
   3  14   4          8.49         10.72         1.21 o
   4  14   4         30.22         29.71         1.45 o
   5  14   4         17.86         21.50         2.41 o
  -5  15   4         54.44         54.37         1.52 o
  -4  15   4          2.06          1.18         0.64 o
  -3  15   4         15.77         15.85         1.28 o
  -2  15   4         23.84         24.53         1.20 o
  -1  15   4        113.35        110.82         1.74 o
   0  15   4         45.80         51.45         1.37 o
   1  15   4        222.46        231.81         2.93 o
   2  15   4         38.00         40.42         1.74 o
   3  15   4         24.79         27.05         1.35 o
   4  15   4        110.30        132.26         2.42 o
  -4  16   4        398.16        425.41         5.14 o
  -3  16   4         72.91         80.88         1.75 o
  -2  16   4          6.04          3.80         0.64 o
  -1  16   4         37.61         34.58         1.17 o
   0  16   4          0.00         -0.35         0.61 o
   1  16   4         32.51         31.68         1.49 o
   2  16   4         76.65         68.07         1.59 o
   3  16   4         20.48         22.13         1.86 o
  -2  17   4         24.43         27.10         1.99 o
  -1  17   4         43.72         42.54         1.37 o
   0  17   4         17.48         22.18         1.36 o
   1  17   4         41.99         41.08         1.41 o
 -10   1   5        111.70        117.47         1.96 o
  -9   1   5         33.16         33.39         1.60 o
  -8   1   5        233.97        237.04         3.39 o
  -7   1   5          0.28         -0.20         0.81 o
  -6   1   5        192.58        202.30         2.53 o
  -5   1   5       2465.26       2745.19        41.35 o
  -4   1   5        264.92        276.39        24.40 o
  -3   1   5        667.92        616.64         8.91 o
  -2   1   5         66.58         65.40         1.10 o
  -1   1   5       2067.07       2033.76        20.80 o
   0   1   5        437.76        406.38         5.64 o
   1   1   5       1082.95       1070.09        10.44 o
   2   1   5       1266.28       1296.78        12.77 o
   3   1   5       1680.49       1785.18        15.59 o
   4   1   5        474.85        449.93         3.97 o
   5   1   5         61.11         62.63         1.38 o
   6   1   5        246.89        255.80         3.07 o
   7   1   5         84.09         94.09         1.80 o
   8   1   5         51.73         47.42         1.48 o
   9   1   5        112.61        108.53         2.14 o
 -10   2   5        522.49        531.85         5.98 o
  -9   2   5        640.92        674.54        10.14 o
  -8   2   5          1.08          0.95         0.80 o
  -7   2   5         30.59         34.77         1.64 o
  -6   2   5        169.99        182.11         2.52 o
  -5   2   5        220.23        227.15         5.02 o
  -4   2   5          3.79         13.78         1.59 o
  -3   2   5       1794.29       1866.85        20.70 o
  -2   2   5       3376.02       3673.46        32.91 o
  -1   2   5       3121.33       3243.04        32.99 o
   0   2   5        267.49        280.85         3.24 o
   1   2   5        406.44        377.87         4.00 o
   2   2   5        235.88        228.66         2.71 o
   3   2   5          0.49          0.67         0.47 o
   4   2   5        323.61        328.76         2.86 o
   5   2   5          2.01          1.30         0.70 o
   6   2   5         31.98         32.88         1.41 o
   7   2   5         94.32         87.99         2.17 o
   8   2   5          1.58          1.86         0.73 o
   9   2   5         12.80         11.53         1.01 o
 -10   3   5         60.14         61.04         2.27 o
  -9   3   5        110.71        107.13         2.06 o
  -8   3   5          1.41          2.30         0.82 o
  -7   3   5         14.66         12.56         0.99 o
  -6   3   5        126.16        120.15         2.38 o
  -5   3   5        113.85        110.84         2.64 o
  -4   3   5       1293.25       1377.21        19.26 o
  -3   3   5       1166.60       1231.97        19.33 o
  -2   3   5        615.99        617.86         5.86 o
  -1   3   5         99.53         87.66         1.33 o
   0   3   5        181.07        142.40         1.87 o
   1   3   5       1629.80       1673.06        19.70 o
   2   3   5         33.75         32.92         1.04 o
   3   3   5        456.18        438.59         4.29 o
   4   3   5        161.78        153.34         1.77 o
   5   3   5          6.01         10.96         0.80 o
   6   3   5         46.97         48.92         1.50 o
   7   3   5         33.88         40.72         1.35 o
   8   3   5        407.93        435.22         4.95 o
   9   3   5         17.75         15.44         1.22 o
 -10   4   5         37.89         40.39         1.60 o
  -9   4   5        142.57        142.62         2.44 o
  -8   4   5         45.09         44.67         1.49 o
  -7   4   5         10.41         12.61         1.06 o
  -6   4   5        517.48        508.92         5.04 o
  -5   4   5       1004.88       1077.50        11.37 o
  -4   4   5        930.00        919.64        11.84 o
  -3   4   5         48.01         48.07         0.98 o
  -2   4   5          5.53          9.31         0.60 o
  -1   4   5          0.53          0.08         0.40 o
   0   4   5        656.91        620.63         6.72 o
   1   4   5       1591.26       1670.55        20.26 o
   2   4   5        298.00        348.84         3.67 o
   3   4   5        522.49        511.29         6.08 o
   4   4   5        351.93        354.58         3.01 o
   5   4   5        312.75        313.05         3.20 o
   6   4   5        206.42        194.79         2.49 o
   7   4   5        328.50        341.46         3.69 o
   8   4   5        253.21        254.81         3.28 o
   9   4   5        424.70        448.00        10.51 o
 -10   5   5        184.30        192.10         3.33 o
  -9   5   5         24.87         21.58         1.23 o
  -8   5   5        343.47        345.48         4.16 o
  -7   5   5         35.87         32.11         1.44 o
  -6   5   5        538.22        530.47         5.98 o
  -5   5   5       1205.02       1276.01        11.58 o
  -4   5   5        462.15        466.23         5.97 o
  -3   5   5        894.95        922.10        12.80 o
  -2   5   5        763.84        790.48         7.88 o
  -1   5   5        117.61        111.30         1.52 o
   0   5   5         14.78         15.27         0.92 o
   1   5   5         10.89         19.18         1.19 o
   2   5   5       1139.12       1155.26        19.13 o
   3   5   5          5.91         10.94         0.80 o
   4   5   5        185.54        194.39         1.94 o
   5   5   5          5.23          5.44         1.02 o
   6   5   5          2.28          2.22         0.94 o
   7   5   5        103.58        101.38         1.93 o
   8   5   5        122.46        127.11         2.24 o
   9   5   5          4.93          6.33         1.22 o
 -10   6   5          9.05          7.16         0.87 o
  -9   6   5         74.37         72.30         1.73 o
  -8   6   5         14.75         13.88         1.17 o
  -7   6   5        227.68        204.59         3.05 o
  -6   6   5         93.27         86.43         1.99 o
  -5   6   5        307.98        314.48         3.79 o
  -4   6   5        157.04        155.56         2.50 o
  -3   6   5        193.56        222.44         2.61 o
  -2   6   5         14.57         11.62         0.78 o
  -1   6   5         27.18         24.44         0.87 o
   0   6   5        114.66        116.95         1.59 o
   1   6   5          2.24          1.80         0.45 o
   2   6   5          1.90          4.85         0.62 o
   3   6   5          4.21          4.92         0.67 o
   4   6   5         24.75         27.32         1.32 o
   5   6   5          7.58          8.63         0.91 o
   6   6   5         11.38          9.07         1.14 o
   7   6   5        134.14        138.12         2.57 o
   8   6   5          0.46          0.30         0.87 o
  -9   7   5         63.34         61.99         1.41 o
  -8   7   5         61.23         63.62         2.48 o
  -7   7   5        164.48        147.12         2.45 o
  -6   7   5        197.44        175.18         2.71 o
  -5   7   5          1.92          3.93         0.89 o
  -4   7   5        132.79        142.90         2.04 o
  -3   7   5        508.93        549.81         5.15 o
  -2   7   5          3.12          6.65         0.75 o
  -1   7   5         27.21         33.79         1.13 o
   0   7   5         38.51         51.56         1.22 o
   1   7   5        216.68        243.85         3.01 o
   2   7   5         86.34         85.92         1.39 o
   3   7   5         41.05         37.64         1.42 o
   4   7   5        794.81        764.16         6.27 o
   5   7   5        365.60        352.32         3.66 o
   6   7   5         91.25         91.62         1.97 o
   7   7   5          7.50          7.27         0.95 o
   8   7   5         68.59         73.89         3.78 o
  -9   8   5         25.07         23.63         1.17 o
  -8   8   5          0.02         -0.08         0.73 o
  -7   8   5        778.35        733.67         7.79 o
  -6   8   5         20.67         22.66         1.39 o
  -5   8   5          0.17          2.24         1.07 o
  -4   8   5          0.04          1.82         0.83 o
  -3   8   5         71.90         73.58         1.58 o
  -2   8   5        351.76        361.18         3.17 o
  -1   8   5        666.71        731.82         6.81 o
   0   8   5          9.15         13.85         0.76 o
   1   8   5        559.27        569.42         4.96 o
   2   8   5          8.94          9.33         0.93 o
   3   8   5         10.99         12.57         1.10 o
   4   8   5        263.46        265.53         2.88 o
   5   8   5         59.40         52.71         1.53 o
   6   8   5        670.64        674.69         7.19 o
   7   8   5        740.94        727.63         8.05 o
   8   8   5         34.40         35.05         2.90 o
  -9   9   5          0.80         -0.50         0.61 o
  -8   9   5         23.79         25.97         1.21 o
  -7   9   5        161.58        166.25         2.51 o
  -6   9   5         52.49         51.51         1.70 o
  -5   9   5          4.12          3.94         0.81 o
  -4   9   5        143.36        119.09         1.94 o
  -3   9   5        252.58        227.80         2.44 o
  -2   9   5        445.73        427.20         3.56 o
  -1   9   5         27.56         28.96         1.05 o
   0   9   5         27.46         26.15         1.29 o
   1   9   5       1726.51       1779.25        12.45 o
   2   9   5        475.72        468.26         4.89 o
   3   9   5        145.23        129.78         1.96 o
   4   9   5          0.48          0.80         0.73 o
   5   9   5         39.72         35.71         1.47 o
   6   9   5         81.21         82.03         2.54 o
   7   9   5        162.91        144.37         4.00 o
   8   9   5         94.51         85.30         2.78 o
  -8  10   5          3.25          3.71         0.72 o
  -7  10   5         71.47         72.46         1.61 o
  -6  10   5         86.96         72.05         1.65 o
  -5  10   5        200.75        169.23         2.53 o
  -4  10   5         12.27         10.97         1.08 o
  -3  10   5          4.77          2.66         0.74 o
  -2  10   5        167.50        148.95         1.82 o
  -1  10   5         16.70         16.66         0.93 o
   0  10   5         21.42         20.69         0.99 o
   1  10   5        633.86        654.50         5.86 o
   2  10   5          9.44         12.04         0.83 o
   3  10   5        668.59        627.45         5.38 o
   4  10   5         50.60         48.48         1.41 o
   5  10   5        273.65        259.42         3.06 o
   6  10   5        168.42        171.50         2.90 o
   7  10   5         14.25          9.49         1.06 o
  -8  11   5         22.25         29.24         1.27 o
  -7  11   5          2.45          0.27         0.75 o
  -6  11   5          6.04          4.89         0.98 o
  -5  11   5        143.33        127.72         2.01 o
  -4  11   5        101.69         83.88         1.58 o
  -3  11   5        116.59        111.38         1.81 o
  -2  11   5          0.19         -0.15         0.70 o
  -1  11   5         36.42         39.20         1.21 o
   0  11   5         68.71         73.02         1.46 o
   1  11   5          2.21          2.60         0.65 o
   2  11   5        685.32        644.31         6.22 o
   3  11   5        396.97        417.51         4.15 o
   4  11   5         72.18         71.60         1.63 o
   5  11   5         15.97         19.67         1.62 o
   6  11   5        107.14        115.84         2.62 o
   7  11   5          4.31          6.49         2.60 o
  -7  12   5          5.08          7.50         0.78 o
  -6  12   5        191.08        215.62         2.90 o
  -5  12   5          0.89          3.24         0.66 o
  -4  12   5         26.47         27.75         1.68 o
  -3  12   5          0.03          0.55         0.72 o
  -2  12   5         10.30          9.06         0.78 o
  -1  12   5          2.39          3.46         0.65 o
   0  12   5          2.51          1.03         0.63 o
   1  12   5        584.18        562.70         4.76 o
   2  12   5         91.79         93.80         1.67 o
   3  12   5         97.19         88.26         1.71 o
   4  12   5          0.02          0.22         0.78 o
   5  12   5        108.45        116.45         2.25 o
   6  12   5          0.00         -0.37         0.94 o
  -7  13   5         49.70         52.93         1.69 o
  -6  13   5          2.19          1.36         0.81 o
  -5  13   5          3.22          3.16         0.80 o
  -4  13   5         34.25         40.73         1.35 o
  -3  13   5        113.08        115.60         1.95 o
  -2  13   5         39.35         35.78         1.23 o
  -1  13   5         58.70         54.66         1.45 o
   0  13   5        168.57        159.12         2.07 o
   1  13   5        152.37        133.40         1.78 o
   2  13   5          6.24          5.47         0.75 o
   3  13   5         25.49         22.61         1.71 o
   4  13   5         40.22         43.94         2.18 o
   5  13   5          0.02          0.35         0.90 o
   6  13   5        192.68        207.22         9.82 o
  -6  14   5         70.89         83.92         1.94 o
  -5  14   5         73.06         82.55         1.84 o
  -4  14   5         33.67         38.63         1.51 o
  -3  14   5         49.28         44.01         1.44 o
  -2  14   5        352.02        353.30         3.64 o
  -1  14   5         91.08         94.49         1.58 o
   0  14   5          0.66          0.96         0.59 o
   1  14   5          0.90          1.13         0.65 o
   2  14   5          4.44          4.30         0.88 o
   3  14   5          2.39          1.91         0.71 o
   4  14   5        143.43        148.32         2.56 o
   5  14   5          5.66          5.04         1.19 o
  -5  15   5         50.84         50.06         1.35 o
  -4  15   5          0.87          2.63         0.65 o
  -3  15   5         37.79         39.46         1.35 o
  -2  15   5         46.30         41.20         1.22 o
  -1  15   5         99.47         90.72         1.66 o
   0  15   5        140.11        153.60         2.13 o
   1  15   5         38.20         35.76         1.28 o
   2  15   5         45.82         55.46         1.44 o
   3  15   5        198.59        213.04         3.38 o
   4  15   5        205.05        213.34         5.06 o
  -4  16   5         49.47         37.72         1.30 o
  -3  16   5         75.69         91.43         1.88 o
  -2  16   5         16.28         19.37         1.39 o
  -1  16   5         13.26          9.39         1.50 o
   0  16   5          3.66          6.11         0.69 o
   1  16   5          0.01          0.56         0.64 o
   2  16   5        128.60        148.91         2.52 o
   3  16   5         53.35         65.81         1.69 o
  -1  17   5         11.83          9.72         1.11 o
   0  17   5         36.48         35.29         1.28 o
 -10   0   6        126.64        127.37         2.70 o
  -9   0   6        730.61        778.70        16.20 o
  -8   0   6        900.96        880.04        12.97 o
  -7   0   6        541.85        570.98         8.13 o
  -6   0   6         11.82         13.11         1.32 o
  -5   0   6         44.10         38.17         2.70 o
  -4   0   6          8.03          8.06         2.01 o
  -3   0   6       1276.61       1412.12        38.28 o
  -2   0   6          4.36          0.23         0.51 o
  -1   0   6       3381.76       3751.63        50.49 o
   0   0   6       4981.24       5268.45        70.83 o
   1   0   6       7664.40       8019.61       186.24 o
   2   0   6       1740.33       1885.07        23.41 o
   3   0   6          1.51          3.02         0.94 o
   4   0   6         29.11         26.97         1.28 o
   5   0   6         20.57         16.23         1.42 o
   6   0   6        398.86        449.23         6.85 o
   7   0   6          0.15          0.55         0.97 o
   8   0   6          8.26         10.12         1.67 o
   9   0   6        104.99        126.18        10.27 o
 -10   1   6         19.37         18.48         1.06 o
  -9   1   6        267.34        282.70         4.63 o
  -8   1   6        778.94        792.19         8.37 o
  -7   1   6         19.80         19.94         1.31 o
  -6   1   6         38.20         29.55         1.54 o
  -5   1   6        149.87        147.35         2.96 o
  -4   1   6         11.91          8.27         1.36 o
  -3   1   6       3944.92       4365.35        74.73 o
  -2   1   6         10.00         19.83         0.75 o
  -1   1   6        768.95        817.91         8.59 o
   0   1   6        234.54        234.54         3.48 o
   1   1   6        267.72        264.18         5.16 o
   2   1   6        396.58        359.44         3.84 o
   3   1   6       2976.59       3070.05        60.20 o
   4   1   6        148.90        152.48         1.65 o
   5   1   6        516.12        546.34         4.56 o
   6   1   6         92.20         91.81         1.74 o
   7   1   6          8.66          7.91         0.99 o
   8   1   6        106.20        107.83         2.03 o
   9   1   6         37.62         40.95         1.31 o
 -10   2   6        119.41        116.19         2.15 o
  -9   2   6          2.34          2.66         0.79 o
  -8   2   6          0.76          0.78         0.80 o
  -7   2   6         99.90        101.88         2.12 o
  -6   2   6        181.47        187.34         2.62 o
  -5   2   6        206.04        229.36         3.28 o
  -4   2   6         44.64         57.41         2.41 o
  -3   2   6       1134.81       1184.24        13.36 o
  -2   2   6        922.30        830.89         8.23 o
  -1   2   6       2147.58       2387.52        30.61 o
   0   2   6          0.63         -0.36         0.36 o
   1   2   6        219.83        234.86         4.13 o
   2   2   6        129.53        110.74         2.42 o
   3   2   6        969.15       1028.16         9.29 o
   4   2   6         34.18         29.09         1.14 o
   5   2   6         44.42         46.84         1.39 o
   6   2   6          9.61         16.25         1.29 o
   7   2   6          7.58          7.92         0.78 o
   8   2   6        161.59        172.25         2.58 o
   9   2   6        170.86        177.69         2.67 o
 -10   3   6        201.77        196.54         3.02 o
  -9   3   6        206.15        211.24         2.89 o
  -8   3   6          1.26          1.10         0.80 o
  -7   3   6        161.09        163.79         2.63 o
  -6   3   6          3.56          4.21         0.89 o
  -5   3   6         96.30         92.39         2.42 o
  -4   3   6        778.83        789.69        12.79 o
  -3   3   6       2140.36       2318.39        24.15 o
  -2   3   6         70.29         79.56         1.34 o
  -1   3   6       2242.68       2377.08        24.42 o
   0   3   6        140.20        109.46         1.52 o
   1   3   6        961.29        963.92        11.18 o
   2   3   6        490.92        479.15         4.88 o
   3   3   6        989.36       1082.29         9.76 o
   4   3   6          0.00          0.30         0.61 o
   5   3   6          1.65          3.99         0.90 o
   6   3   6         25.04         26.26         1.27 o
   7   3   6         78.68         76.39         1.73 o
   8   3   6         28.99         25.63         1.42 o
   9   3   6         13.82         15.53         1.19 o
 -10   4   6        128.80        127.44         2.44 o
  -9   4   6         85.44         82.09         2.17 o
  -8   4   6         38.74         41.26         1.46 o
  -7   4   6        252.98        257.61         3.49 o
  -6   4   6         31.38         28.31         1.51 o
  -5   4   6          0.99          2.51         0.88 o
  -4   4   6        161.03        158.00         3.42 o
  -3   4   6        411.95        416.56         6.42 o
  -2   4   6         20.16         21.47         0.85 o
  -1   4   6        206.36        154.83         2.64 o
   0   4   6         20.19         20.00         0.92 o
   1   4   6        347.05        338.37         3.78 o
   2   4   6        882.25        893.24        12.06 o
   3   4   6          8.41         11.90         0.87 o
   4   4   6         19.75         22.48         0.95 o
   5   4   6          6.39          6.39         0.78 o
   6   4   6        716.64        712.88         6.51 o
   7   4   6         38.06         40.40         1.49 o
   8   4   6         57.33         50.94         1.63 o
 -10   5   6          1.03          0.95         0.73 o
  -9   5   6         18.55         21.46         1.45 o
  -8   5   6        156.71        165.39         2.87 o
  -7   5   6         12.31         13.44         1.17 o
  -6   5   6        127.10        124.86         2.38 o
  -5   5   6          0.01         -0.09         0.83 o
  -4   5   6         15.83         16.79         1.07 o
  -3   5   6          9.71          9.83         0.84 o
  -2   5   6        580.11        631.41         9.21 o
  -1   5   6       3866.83       4330.68        38.93 o
   0   5   6          4.05          1.23         0.49 o
   1   5   6       1735.96       1910.45        18.61 o
   2   5   6         20.95         23.42         1.17 o
   3   5   6         12.11         14.56         1.10 o
   4   5   6         50.22         55.77         1.59 o
   5   5   6        286.72        277.53         3.09 o
   6   5   6        235.77        233.90         3.07 o
   7   5   6          8.78          8.12         0.91 o
   8   5   6        557.35        585.12         7.06 o
 -10   6   6          9.88         11.90         1.11 o
  -9   6   6        330.73        348.72         4.59 o
  -8   6   6        157.08        146.52         2.49 o
  -7   6   6        247.73        233.00         3.24 o
  -6   6   6          0.34         -0.11         0.80 o
  -5   6   6        465.50        480.16         4.96 o
  -4   6   6        577.22        567.56         5.14 o
  -3   6   6        443.27        472.93         5.15 o
  -2   6   6         32.93         23.83         0.97 o
  -1   6   6        178.09        197.60         2.39 o
   0   6   6        514.27        545.52         5.46 o
   1   6   6          3.70          6.73         0.62 o
   2   6   6         84.60         62.25         1.28 o
   3   6   6          0.41         -0.04         0.62 o
   4   6   6        141.57        131.11         1.87 o
   5   6   6        255.55        248.35         2.77 o
   6   6   6        148.16        146.62         2.36 o
   7   6   6        134.70        136.16         2.13 o
   8   6   6        191.84        187.77         3.13 o
  -9   7   6          0.21          0.54         0.67 o
  -8   7   6         55.94         49.58         1.62 o
  -7   7   6          3.94          4.69         0.80 o
  -6   7   6        305.62        311.55         3.99 o
  -5   7   6        117.24        107.49         2.89 o
  -4   7   6        440.35        432.94         4.13 o
  -3   7   6         48.57         52.34         1.20 o
  -2   7   6         28.61         30.85         1.06 o
  -1   7   6         39.65         44.97         1.20 o
   0   7   6        625.76        627.99         6.44 o
   1   7   6        177.49        186.09         1.98 o
   2   7   6          2.97          4.37         0.63 o
   3   7   6        756.23        759.85         5.87 o
   4   7   6        690.04        683.22         5.95 o
   5   7   6        322.66        317.04         3.38 o
   6   7   6        306.87        307.55         3.75 o
   7   7   6         42.00         39.51         1.89 o
   8   7   6          0.51          3.35         2.18 o
  -9   8   6          1.48          0.68         0.69 o
  -8   8   6          8.37         11.10         0.84 o
  -7   8   6         71.17         69.94         1.66 o
  -6   8   6          4.14          0.86         0.77 o
  -5   8   6        877.95        866.99         9.10 o
  -4   8   6          1.34          0.27         0.78 o
  -3   8   6         21.24         23.34         1.05 o
  -2   8   6          4.53          5.68         0.68 o
  -1   8   6        207.94        230.59         2.37 o
   0   8   6          0.08          0.14         0.52 o
   1   8   6          0.34          0.10         0.64 o
   2   8   6          1.88          1.27         0.57 o
   3   8   6         46.86         44.95         1.36 o
   4   8   6         24.75         24.23         1.24 o
   5   8   6        242.74        241.55         2.90 o
   6   8   6         61.26         55.94         2.09 o
   7   8   6        196.02        199.35         2.81 o
   8   8   6         17.08         14.88         2.77 o
  -9   9   6          0.05         -0.06         0.63 o
  -8   9   6         15.43         10.49         0.76 o
  -7   9   6          0.51         -1.35         1.35 o
  -6   9   6          5.91          2.23         0.72 o
  -5   9   6        317.62        300.20         3.30 o
  -4   9   6        982.06        968.67         8.62 o
  -3   9   6         56.40         46.39         1.28 o
  -2   9   6        419.10        411.35         3.32 o
  -1   9   6          0.01          0.21         0.63 o
   0   9   6         65.53         59.27         1.24 o
   1   9   6        273.57        260.44         2.95 o
   2   9   6        116.76        126.06         2.18 o
   3   9   6        336.36        334.49         3.13 o
   4   9   6        448.78        411.54         3.67 o
   5   9   6        156.98        152.26         2.14 o
   6   9   6         62.72         54.43         1.69 o
   7   9   6         44.08         50.01         2.03 o
  -8  10   6         68.90         78.08         1.48 o
  -7  10   6         41.08         39.33         1.34 o
  -6  10   6        124.20        141.60         2.18 o
  -5  10   6        483.61        436.86         4.82 o
  -4  10   6        114.65        110.45         1.84 o
  -3  10   6         91.74         94.27         1.63 o
  -2  10   6        345.51        331.74         3.14 o
  -1  10   6         89.59         72.37         1.44 o
   0  10   6         14.77         11.84         1.24 o
   1  10   6         86.52         81.03         1.51 o
   2  10   6         21.82         18.22         0.97 o
   3  10   6        242.03        224.12         2.56 o
   4  10   6          0.01         -0.54         0.70 o
   5  10   6        143.31        134.23         2.36 o
   6  10   6        191.23        178.03         2.83 o
   7  10   6          2.19          0.39         1.09 o
  -8  11   6        192.00        208.16         3.53 o
  -7  11   6          3.74          2.70         0.84 o
  -6  11   6         49.21         46.32         1.59 o
  -5  11   6         43.51         40.09         1.47 o
  -4  11   6        100.54        102.38         1.91 o
  -3  11   6         64.65         64.95         1.46 o
  -2  11   6        496.63        472.13         4.11 o
  -1  11   6        945.28        939.89         7.13 o
   0  11   6         91.94         81.90         1.45 o
   1  11   6        264.63        272.32         2.85 o
   2  11   6          7.55          4.98         0.74 o
   3  11   6        207.57        195.73         2.49 o
   4  11   6         83.56         71.56         1.68 o
   5  11   6         15.34         17.07         1.11 o
   6  11   6          0.08          0.41         0.91 o
  -7  12   6         12.56          5.73         0.73 o
  -6  12   6        165.00        180.01         2.63 o
  -5  12   6         42.37         39.94         8.31 o
  -4  12   6          1.09          0.96         0.65 o
  -3  12   6        153.95        150.97         2.14 o
  -2  12   6         80.22         77.35         1.55 o
  -1  12   6          0.11          0.53         0.61 o
   0  12   6        682.36        661.11         5.29 o
   1  12   6        175.10        163.48         2.04 o
   2  12   6          6.47          6.52         0.69 o
   3  12   6         21.55         17.81         1.34 o
   4  12   6          5.62          1.83         0.78 o
   5  12   6          0.07          0.06         0.88 o
   6  12   6         35.65         28.92         1.93 o
  -7  13   6          0.98          1.12         0.66 o
  -6  13   6        184.21        206.65         3.01 o
  -5  13   6          4.35          5.29         0.77 o
  -4  13   6          1.43          1.05         0.67 o
  -3  13   6        346.37        338.81         3.51 o
  -2  13   6        181.31        162.92         1.95 o
  -1  13   6         47.92         47.79         1.27 o
   0  13   6          9.32         11.67         0.92 o
   1  13   6         18.97         15.91         0.85 o
   2  13   6         68.50         70.47         1.52 o
   3  13   6        194.21        192.75         2.58 o
   4  13   6         24.11         23.73         1.32 o
   5  13   6         63.78         66.26         2.05 o
  -6  14   6         25.39         23.56         1.96 o
  -5  14   6         49.04         49.05         1.64 o
  -4  14   6         17.62         23.65         1.40 o
  -3  14   6          4.16          6.70         0.97 o
  -2  14   6        100.21         93.24         1.80 o
  -1  14   6        144.93        134.48         2.43 o
   0  14   6         59.64         56.33         1.84 o
   1  14   6          4.79          2.08         0.68 o
   2  14   6         71.60         80.84         2.05 o
   3  14   6          2.17          1.05         0.68 o
   4  14   6          0.03          0.55         0.70 o
  -5  15   6         29.84         26.53         1.86 o
  -4  15   6         84.06         84.96         1.82 o
  -3  15   6        303.21        311.66         7.55 o
  -2  15   6         25.98         25.25         1.17 o
  -1  15   6         93.24         91.41         1.76 o
   0  15   6          1.40          1.65         0.64 o
   1  15   6         21.28         23.91         1.39 o
   2  15   6          2.75          2.08         0.66 o
   3  15   6        258.83        275.33         3.91 o
  -3  16   6         62.69         66.37         2.76 o
  -2  16   6          1.58          1.55         0.71 o
  -1  16   6         11.24         11.00         0.89 o
   0  16   6         15.42         12.41         0.91 o
   1  16   6         89.82         92.15         1.94 o
   2  16   6         26.18         23.27         1.55 o
 -10   1   7          0.97         -0.15         0.56 o
  -9   1   7        317.27        309.71         4.25 o
  -8   1   7        734.36        754.04         7.96 o
  -7   1   7        190.34        193.08         2.74 o
  -6   1   7         18.83         17.41         1.08 o
  -5   1   7          1.82          2.61         0.91 o
  -4   1   7        113.84        135.75         4.01 o
  -3   1   7         52.79         65.17         1.37 o
  -2   1   7       5287.95       6259.55        65.57 o
  -1   1   7       2844.36       2916.75        30.48 o
   0   1   7        833.94        917.15         9.19 o
   1   1   7         44.01         41.15         1.00 o
   2   1   7         52.01         36.24         0.98 o
   3   1   7          0.00          1.41         0.64 o
   4   1   7        274.75        269.15         2.37 o
   5   1   7        866.19        944.20         7.36 o
   6   1   7          0.06         -0.44         0.67 o
   7   1   7          9.21          5.25         0.71 o
   8   1   7        123.98        118.84         2.19 o
 -10   2   7          2.23          2.57         0.86 o
  -9   2   7          6.30          6.86         0.88 o
  -8   2   7        255.04        247.60         3.40 o
  -7   2   7        399.87        395.20         4.69 o
  -6   2   7         35.16         38.88         2.21 o
  -5   2   7        316.61        325.90         3.50 o
  -4   2   7        420.94        424.84        18.23 o
  -3   2   7        181.67        175.27         2.28 o
  -2   2   7         29.02         32.40         0.97 o
  -1   2   7        943.27       1102.76        12.66 o
   0   2   7         25.57         34.59         1.95 o
   1   2   7         67.78         46.76         1.02 o
   2   2   7        198.54        201.90         2.67 o
   3   2   7        597.99        603.45         4.49 o
   4   2   7        701.39        742.64         5.20 o
   5   2   7        322.13        322.83         3.28 o
   6   2   7         66.87         67.08         1.86 o
   7   2   7          1.95          2.71         0.76 o
   8   2   7        320.98        328.16         4.99 o
 -10   3   7         60.32         61.95         2.11 o
  -9   3   7        149.92        149.61         2.45 o
  -8   3   7         63.34         65.05         1.78 o
  -7   3   7       1311.76       1338.61        13.49 o
  -6   3   7        654.22        640.02         6.96 o
  -5   3   7          0.04          1.01         0.86 o
  -4   3   7        443.53        494.58         7.25 o
  -3   3   7         20.52         21.14         1.21 o
  -2   3   7        252.53        263.27         3.00 o
  -1   3   7        894.93        977.81         9.75 o
   0   3   7        453.70        460.56         4.69 o
   1   3   7        772.81        833.50        10.05 o
   2   3   7         10.23         14.80         0.80 o
   3   3   7        349.12        353.73         2.97 o
   4   3   7          8.06          9.52         0.73 o
   5   3   7        124.07        117.28         1.82 o
   6   3   7        149.61        152.10         2.32 o
   7   3   7         53.00         59.86         1.95 o
   8   3   7          2.89          0.55         0.73 o
 -10   4   7         21.71         18.10         1.22 o
  -9   4   7         10.43          8.11         0.93 o
  -8   4   7        186.61        191.28         2.93 o
  -7   4   7        479.95        479.60         6.33 o
  -6   4   7          6.26          4.33         0.88 o
  -5   4   7          3.64          5.89         1.19 o
  -4   4   7        172.12        151.82         2.28 o
  -3   4   7       1967.87       2225.25        22.95 o
  -2   4   7          5.99          4.97         0.58 o
  -1   4   7        476.52        552.81         5.81 o
   0   4   7          0.44         -0.21         0.50 o
   1   4   7        173.03        174.66         2.52 o
   2   4   7          4.28          3.01         0.51 o
   3   4   7        384.36        358.14         3.01 o
   4   4   7         68.87         61.70         1.33 o
   5   4   7          3.97          3.65         0.81 o
   6   4   7          4.65          3.02         0.77 o
   7   4   7         18.47         15.23         1.13 o
   8   4   7          2.01          2.14         0.77 o
 -10   5   7        111.35        116.42         2.01 o
  -9   5   7        196.30        194.74         3.01 o
  -8   5   7         62.45         62.59         1.77 o
  -7   5   7        432.35        434.30         5.07 o
  -6   5   7        267.90        274.80         3.63 o
  -5   5   7         27.70         20.90         1.28 o
  -4   5   7        282.07        270.96         3.03 o
  -3   5   7          2.59          5.48         0.92 o
  -2   5   7         23.72         25.43         1.07 o
  -1   5   7         11.39          9.19         0.83 o
   0   5   7        133.68        136.79         2.02 o
   1   5   7          3.97          6.07         0.62 o
   2   5   7         26.78         26.69         1.24 o
   3   5   7         40.55         40.91         1.14 o
   4   5   7         27.87         29.28         1.20 o
   5   5   7         96.48         89.42         1.72 o
   6   5   7        159.92        157.76         2.44 o
   7   5   7        202.64        213.73         2.84 o
   8   5   7         32.75         32.93         2.06 o
  -9   6   7          6.95          7.26         0.77 o
  -8   6   7         48.82         48.20         3.26 o
  -7   6   7         29.22         33.54         1.53 o
  -6   6   7        224.22        225.98         3.22 o
  -5   6   7          5.92          7.80         0.90 o
  -4   6   7          4.08          3.95         0.79 o
  -3   6   7         70.62         52.89         1.31 o
  -2   6   7         11.36          9.76         0.71 o
  -1   6   7        128.14        138.25         1.87 o
   0   6   7         10.47         10.29         0.69 o
   1   6   7         45.44         46.18         1.13 o
   2   6   7          5.27          5.59         0.67 o
   3   6   7        181.72        173.78         2.06 o
   4   6   7        491.82        487.87         4.32 o
   5   6   7          0.01         -0.68         0.76 o
   6   6   7        428.47        421.69         4.59 o
   7   6   7          0.00          1.10         0.80 o
   8   6   7          3.89          3.11         0.80 o
  -9   7   7        109.29        102.51         1.91 o
  -8   7   7         67.63         66.51         1.76 o
  -7   7   7         40.42         42.20         1.51 o
  -6   7   7        413.20        421.61         4.93 o
  -5   7   7        342.11        354.44         4.09 o
  -4   7   7        212.34        200.09         2.54 o
  -3   7   7        233.07        223.72         2.24 o
  -2   7   7        150.80        156.65         1.82 o
  -1   7   7        214.15        205.76         2.37 o
   0   7   7        268.78        260.13         2.99 o
   1   7   7          0.01          0.40         0.60 o
   2   7   7         25.98         23.22         1.05 o
   3   7   7         15.18         15.83         1.30 o
   4   7   7        221.31        218.23         2.49 o
   5   7   7         20.57         23.90         1.29 o
   6   7   7        142.59        133.98         2.31 o
   7   7   7         60.74         56.13         1.91 o
  -9   8   7         24.29         27.63         1.21 o
  -8   8   7         10.15         12.80         0.95 o
  -7   8   7        231.28        229.76         3.29 o
  -6   8   7         57.81         50.62         1.58 o
  -5   8   7         15.90         15.69         1.24 o
  -4   8   7        208.72        210.35         2.93 o
  -3   8   7         49.69         45.28         1.46 o
  -2   8   7          8.22          8.44         0.73 o
  -1   8   7         56.23         60.67         1.28 o
   0   8   7        178.97        167.12         1.86 o
   1   8   7       1625.15       1613.01        12.17 o
   2   8   7        108.90        113.11         1.73 o
   3   8   7        549.95        557.75         4.66 o
   4   8   7         49.50         54.72         1.51 o
   5   8   7         61.33         57.86         1.52 o
   6   8   7          0.15          1.43         0.75 o
   7   8   7          4.05          1.64         0.76 o
  -8   9   7          8.57          6.37         0.67 o
  -7   9   7         58.00         48.70         1.48 o
  -6   9   7        154.66        151.28         2.41 o
  -5   9   7        349.60        345.21         3.95 o
  -4   9   7        230.78        221.73         2.70 o
  -3   9   7        102.83        106.22         1.73 o
  -2   9   7        254.72        250.46         2.46 o
  -1   9   7         66.86         63.44         1.29 o
   0   9   7        106.08         81.26         1.64 o
   1   9   7         61.22         48.50         1.32 o
   2   9   7        100.43         99.16         1.58 o
   3   9   7         37.60         42.41         1.25 o
   4   9   7         71.33         64.71         1.41 o
   5   9   7         27.56         24.03         1.31 o
   6   9   7          0.79          1.92         0.82 o
   7   9   7         28.61         20.50         2.52 o
  -8  10   7         19.98         17.85         1.13 o
  -7  10   7         85.74         90.19         1.73 o
  -6  10   7          2.17          2.01         0.70 o
  -5  10   7         85.55         76.96         1.67 o
  -4  10   7        148.07        126.77         1.99 o
  -3  10   7        327.45        322.65         3.21 o
  -2  10   7         52.71         50.56         1.23 o
  -1  10   7        552.77        553.78         4.51 o
   0  10   7         20.56         23.55         1.10 o
   1  10   7        281.22        282.42         3.09 o
   2  10   7         29.46         27.85         1.16 o
   3  10   7         15.86         14.25         0.94 o
   4  10   7         37.96         35.27         1.32 o
   5  10   7          7.13          8.30         0.81 o
   6  10   7         84.04         70.93         2.12 o
  -8  11   7          4.22          3.38         0.61 o
  -7  11   7         12.12         10.54         0.81 o
  -6  11   7         32.46         37.71         1.43 o
  -5  11   7        162.36        147.07         2.36 o
  -4  11   7         65.31         60.50         1.54 o
  -3  11   7         44.68         41.96         1.35 o
  -2  11   7        316.35        289.71         2.76 o
  -1  11   7         16.75         15.08         0.81 o
   0  11   7          0.13          0.32         0.67 o
   1  11   7         21.86         26.18         1.26 o
   2  11   7         23.68         19.60         1.17 o
   3  11   7        137.25        121.96         1.84 o
   4  11   7         37.27         39.02         1.46 o
   5  11   7         10.05          9.65         1.43 o
   6  11   7         40.23         40.49         4.91 o
  -7  12   7        141.52        140.12         2.15 o
  -6  12   7        324.27        327.86         3.99 o
  -5  12   7         34.30         39.19         1.54 o
  -4  12   7         36.24         30.69         1.76 o
  -3  12   7       1220.36       1217.38        10.53 o
  -2  12   7        126.51        111.62         1.70 o
  -1  12   7        709.24        710.38         5.84 o
   0  12   7         28.12         20.52         0.98 o
   1  12   7         22.15         16.71         1.13 o
   2  12   7         83.01         81.96         1.53 o
   3  12   7         38.15         33.54         1.39 o
   4  12   7         45.73         43.00         1.41 o
   5  12   7         20.21         29.53         1.54 o
  -6  13   7        316.21        352.98         4.18 o
  -5  13   7          4.16          3.89         0.69 o
  -4  13   7         99.39        112.16         1.89 o
  -3  13   7         36.25         34.68         1.77 o
  -2  13   7         38.05         39.10         1.30 o
  -1  13   7         27.14         26.45         1.18 o
   0  13   7         14.86         14.63         1.15 o
   1  13   7        236.06        223.02         2.65 o
   2  13   7         13.56         14.44         0.96 o
   3  13   7         71.67         67.56         1.62 o
   4  13   7        163.49        164.62         2.52 o
   5  13   7         33.91         34.19         1.90 o
  -5  14   7         76.31         77.69         1.85 o
  -4  14   7          2.07          1.64         0.63 o
  -3  14   7         17.62         18.04         1.18 o
  -2  14   7         14.89         13.37         1.24 o
  -1  14   7        141.12        138.14         1.82 o
   0  14   7         56.53         59.71         1.43 o
   1  14   7         26.33         29.05         1.33 o
   2  14   7         49.90         44.09         1.34 o
   3  14   7          1.94          0.74         0.71 o
   4  14   7          8.05         10.44         2.53 o
  -4  15   7        152.72        163.81         2.65 o
  -3  15   7         53.01         51.30         1.41 o
  -2  15   7         17.45         11.31         0.96 o
  -1  15   7        285.01        275.51         3.53 o
   0  15   7         33.18         33.74         1.31 o
   1  15   7          0.73          0.62         0.60 o
   2  15   7         35.93         31.18         1.25 o
   3  15   7         22.47         25.61         1.19 o
  -3  16   7         33.61         39.65         1.48 o
  -2  16   7         16.73         18.13         1.05 o
  -1  16   7          0.05          0.13         0.65 o
   0  16   7          0.06         -0.29         0.65 o
   1  16   7         31.39         34.84         1.23 o
 -10   0   8        102.66        106.82         2.30 o
  -9   0   8         66.95         70.20         2.51 o
  -8   0   8        222.42        232.39         5.03 o
  -7   0   8         50.46         46.94         2.23 o
  -6   0   8          0.24          1.57         1.77 o
  -5   0   8         63.18         64.82         2.77 o
  -4   0   8        485.73        424.77        14.35 o
  -3   0   8        112.71         91.93         3.74 o
  -2   0   8        685.23        654.32         9.44 o
  -1   0   8        312.33        297.86         4.71 o
   0   0   8        371.10        366.00         5.17 o
   1   0   8        845.30        959.18        13.72 o
   2   0   8          7.28          1.35         0.76 o
   3   0   8        274.32        296.41         3.54 o
   4   0   8         86.43         78.87         1.93 o
   5   0   8        437.64        449.45         5.96 o
   6   0   8         93.84         81.33         2.45 o
   7   0   8        227.57        229.34         4.15 o
   8   0   8        290.23        281.32         5.42 o
 -10   1   8          5.07          6.91         1.07 o
  -9   1   8          5.99          4.56         0.98 o
  -8   1   8        470.19        487.78         5.79 o
  -7   1   8         19.64         15.55         1.02 o
  -6   1   8        495.60        494.79         7.05 o
  -5   1   8         95.67         96.02         2.20 o
  -4   1   8          0.50          0.41         1.15 o
  -3   1   8        151.86        157.61         2.46 o
  -2   1   8       1528.87       1702.92        17.75 o
  -1   1   8        186.60        191.58         2.52 o
   0   1   8        870.59        945.24        10.17 o
   1   1   8         22.69         20.51         0.85 o
   2   1   8          2.69          6.82         0.58 o
   3   1   8         32.87         29.08         0.98 o
   4   1   8         58.18         54.26         1.59 o
   5   1   8        165.73        172.54         2.18 o
   6   1   8         16.03         16.82         1.24 o
   7   1   8          2.23          1.17         0.72 o
   8   1   8        215.18        229.25         3.18 o
 -10   2   8        199.78        215.85        10.69 o
  -9   2   8         57.30         53.49         2.03 o
  -8   2   8         24.89         26.22         1.36 o
  -7   2   8        516.41        522.30         5.55 o
  -6   2   8        782.35        758.80         9.23 o
  -5   2   8        268.52        274.74         3.44 o
  -4   2   8         99.69         97.30         2.10 o
  -3   2   8        785.09        783.48         8.67 o
  -2   2   8        159.40        144.58         2.24 o
  -1   2   8        104.20        100.88         1.53 o
   0   2   8         31.30         47.04         1.13 o
   1   2   8        477.71        513.14         5.33 o
   2   2   8        432.25        439.31         3.53 o
   3   2   8        480.52        500.48         3.78 o
   4   2   8          2.65          1.04         0.72 o
   5   2   8        143.57        142.27         1.98 o
   6   2   8          8.82          5.83         0.77 o
   7   2   8        119.87        123.12         2.02 o
   8   2   8        135.68        150.54         2.41 o
 -10   3   8          0.50          0.29         0.80 o
  -9   3   8         50.77         54.73         1.78 o
  -8   3   8          0.08          0.39         0.86 o
  -7   3   8          1.78          1.82         0.94 o
  -6   3   8        159.67        161.82         3.27 o
  -5   3   8       1060.38       1096.87        10.68 o
  -4   3   8        981.01       1013.56         9.78 o
  -3   3   8          2.01          2.43         0.81 o
  -2   3   8         35.39         32.17         1.09 o
  -1   3   8         91.67         99.17         1.60 o
   0   3   8        802.74        906.71        11.45 o
   1   3   8        289.37        279.90         3.26 o
   2   3   8       1586.16       1679.42        12.60 o
   3   3   8        209.74        207.41         2.03 o
   4   3   8         85.30         84.73         1.65 o
   5   3   8        284.70        307.90         3.30 o
   6   3   8          0.95          0.80         0.77 o
   7   3   8        351.50        344.02         4.10 o
   8   3   8         86.27         86.38         1.76 o
 -10   4   8          2.59          2.29         0.87 o
  -9   4   8         62.72         62.95         1.70 o
  -8   4   8         16.81         18.33         1.44 o
  -7   4   8         45.06         52.10         2.07 o
  -6   4   8         22.41         20.43         1.32 o
  -5   4   8          0.14         -0.90         0.90 o
  -4   4   8        160.07        153.69         2.29 o
  -3   4   8        185.00        172.10         2.27 o
  -2   4   8        379.90        386.56         4.35 o
  -1   4   8        742.35        762.11         7.89 o
   0   4   8         36.35         25.21         1.06 o
   1   4   8        150.74        136.51         1.66 o
   2   4   8         13.00         16.35         0.83 o
   3   4   8         18.80         18.61         1.30 o
   4   4   8        423.24        421.75         3.81 o
   5   4   8        714.58        719.64         6.91 o
   6   4   8        121.46        126.18         2.12 o
   7   4   8        221.68        232.42         3.33 o
   8   4   8        133.40        135.63         2.78 o
  -9   5   8         92.37         99.36         2.01 o
  -8   5   8          0.01          0.00         2.01 o
  -7   5   8         18.78         20.29         1.77 o
  -6   5   8         12.26         13.83         1.48 o
  -5   5   8       1182.88       1113.43        26.36 o
  -4   5   8        759.24        774.14         7.36 o
  -3   5   8        139.64        146.03         1.83 o
  -2   5   8        825.85        768.87         6.62 o
  -1   5   8         40.52         39.69         1.05 o
   0   5   8         76.50         72.87         1.29 o
   1   5   8       1190.61       1163.15         8.64 o
   2   5   8        418.79        435.73         3.73 o
   3   5   8        279.69        283.41         2.80 o
   4   5   8          3.81          2.11         0.68 o
   5   5   8         10.31         13.22         0.99 o
   6   5   8         58.17         60.11         1.88 o
   7   5   8        114.41        119.10         1.95 o
   8   5   8         12.89         15.46         1.18 o
  -9   6   8         28.64         32.17         1.31 o
  -8   6   8          2.61          2.33         0.85 o
  -7   6   8          8.54          6.18         0.85 o
  -6   6   8       1130.31       1165.94        11.29 o
  -5   6   8        466.32        467.80         5.40 o
  -4   6   8        176.58        177.41         2.36 o
  -3   6   8        814.92        771.99         6.63 o
  -2   6   8        277.03        268.03         2.75 o
  -1   6   8        549.52        571.41         4.46 o
   0   6   8        462.70        447.71         3.55 o
   1   6   8       1672.11       1699.34        11.94 o
   2   6   8        134.86        133.34         1.69 o
   3   6   8        551.59        502.72         5.14 o
   4   6   8          7.23          6.82         0.77 o
   5   6   8        640.99        654.57         6.30 o
   6   6   8          1.12          2.32         0.88 o
   7   6   8         49.92         45.48         1.99 o
  -9   7   8         58.22         57.99         1.41 o
  -8   7   8         69.91         78.10         1.75 o
  -7   7   8          0.23          0.35         0.82 o
  -6   7   8        227.29        229.47         3.11 o
  -5   7   8         15.74         18.11         1.23 o
  -4   7   8          2.51          5.23         0.92 o
  -3   7   8       1011.35        980.20         7.93 o
  -2   7   8        165.79        149.37         1.88 o
  -1   7   8        595.40        595.26         5.71 o
   0   7   8         61.69         57.16         1.17 o
   1   7   8        463.71        475.15         4.15 o
   2   7   8        213.01        187.63         2.32 o
   3   7   8          9.58          9.40         0.77 o
   4   7   8        273.74        276.36         2.95 o
   5   7   8         21.09         13.70         1.03 o
   6   7   8          6.13          6.62         0.85 o
   7   7   8         44.31         45.86         2.29 o
  -9   8   8          9.55          8.23         1.68 o
  -8   8   8         27.47         24.81         1.22 o
  -7   8   8         22.06         22.14         1.94 o
  -6   8   8         39.17         41.84         1.43 o
  -5   8   8          6.86          5.88         0.74 o
  -4   8   8        775.58        779.12         7.40 o
  -3   8   8         64.86         62.83         1.59 o
  -2   8   8        555.45        557.39         4.70 o
  -1   8   8        328.46        301.34         2.92 o
   0   8   8         61.42         55.51         1.23 o
   1   8   8         13.72         10.54         1.09 o
   2   8   8          0.43          1.15         0.61 o
   3   8   8         15.78         13.53         1.07 o
   4   8   8         43.11         42.79         1.32 o
   5   8   8          0.13          0.62         0.86 o
   6   8   8         26.84         21.94         1.28 o
   7   8   8         13.67         13.07         1.87 o
  -8   9   8         21.33         19.38         1.05 o
  -7   9   8         13.88         19.78         1.28 o
  -6   9   8         75.75         73.09         1.68 o
  -5   9   8        209.52        212.27         2.88 o
  -4   9   8         23.25         24.56         1.31 o
  -3   9   8          0.70          0.09         0.71 o
  -2   9   8         10.91         14.83         0.90 o
  -1   9   8          9.86          7.99         0.81 o
   0   9   8        201.06        183.24         2.33 o
   1   9   8         11.62          8.28         0.71 o
   2   9   8          3.25          1.83         0.82 o
   3   9   8         14.32         11.67         0.84 o
   4   9   8          5.47          4.17         0.70 o
   5   9   8         91.89         83.72         1.69 o
   6   9   8         90.79         87.72         1.94 o
  -8  10   8         19.20         18.38         1.01 o
  -7  10   8         59.72         62.44         1.48 o
  -6  10   8        159.77        162.00         2.44 o
  -5  10   8        480.97        471.96         5.01 o
  -4  10   8        654.29        725.18         7.35 o
  -3  10   8        110.04        114.19         1.82 o
  -2  10   8        143.80        137.04         1.73 o
  -1  10   8          0.10          0.86         0.68 o
   0  10   8         67.93         57.80         1.51 o
   1  10   8        145.29        126.95         1.95 o
   2  10   8        143.58        119.43         1.75 o
   3  10   8        247.61        244.83         2.45 o
   4  10   8         53.63         47.57         1.49 o
   5  10   8        177.01        185.40         2.78 o
   6  10   8         29.99         32.53         2.69 o
  -7  11   8          0.53          1.85         0.59 o
  -6  11   8        284.19        303.58         3.60 o
  -5  11   8        116.00        104.52         2.48 o
  -4  11   8        132.09        136.71         2.09 o
  -3  11   8        236.75        235.13         2.77 o
  -2  11   8        197.52        200.42         2.36 o
  -1  11   8         96.24         94.48         1.46 o
   0  11   8          4.39          0.88         0.69 o
   1  11   8         20.55         23.01         1.18 o
   2  11   8         69.29         71.69         1.45 o
   3  11   8         11.59          5.94         0.88 o
   4  11   8          9.92          8.91         0.87 o
   5  11   8          2.44          2.71         0.75 o
  -7  12   8          5.95          4.35         0.70 o
  -6  12   8         64.57         64.72         1.45 o
  -5  12   8        225.68        232.76         2.87 o
  -4  12   8         48.58         45.47         1.39 o
  -3  12   8         28.44         21.50         1.18 o
  -2  12   8          0.68         -0.57         0.61 o
  -1  12   8          5.67          6.58         0.67 o
   0  12   8         48.67         55.61         1.33 o
   1  12   8        309.78        304.00         3.19 o
   2  12   8          0.12         -0.12         0.76 o
   3  12   8        119.93        119.62         1.94 o
   4  12   8         35.08         40.65         1.43 o
   5  12   8          1.05          0.14         1.16 o
  -6  13   8         70.68         72.32         1.58 o
  -5  13   8        108.21        106.90         1.86 o
  -4  13   8        138.58        134.94         2.05 o
  -3  13   8         60.68         56.71         1.51 o
  -2  13   8        148.87        146.45         2.01 o
  -1  13   8        326.17        328.46         3.35 o
   0  13   8        109.53         95.77         1.62 o
   1  13   8         24.27         16.85         1.08 o
   2  13   8          6.65          4.67         0.59 o
   3  13   8         17.02         17.57         1.14 o
   4  13   8          2.36          4.85         1.35 o
  -5  14   8         51.26         57.06         1.45 o
  -4  14   8         60.56         63.71         1.41 o
  -3  14   8          7.59          6.75         0.74 o
  -2  14   8         24.96         26.52         1.22 o
  -1  14   8         83.25         88.73         1.68 o
   0  14   8        120.96        113.04         1.90 o
   1  14   8        147.70        141.66         1.94 o
   2  14   8          1.40          2.52         0.63 o
   3  14   8          3.13          1.34         0.63 o
  -4  15   8         25.98         24.36         0.96 o
  -3  15   8          0.02          1.20         0.60 o
  -2  15   8         83.01         74.43         2.09 o
  -1  15   8         56.57         62.23         1.69 o
   0  15   8         16.68         13.21         1.40 o
   1  15   8        122.94        132.55         2.06 o
   2  15   8         39.68         45.15         1.51 o
 -10   1   9          0.55          0.91         1.05 o
  -9   1   9          5.59          5.99         0.89 o
  -8   1   9         12.41         12.02         1.16 o
  -7   1   9        422.30        412.78         4.55 o
  -6   1   9        350.43        361.43         3.99 o
  -5   1   9        528.86        530.88         5.99 o
  -4   1   9         38.05         43.87         2.09 o
  -3   1   9        740.84        792.85         8.75 o
  -2   1   9        158.51        158.96         3.43 o
  -1   1   9         24.97         27.67         1.23 o
   0   1   9       1573.51       1604.50        13.53 o
   1   1   9        252.58        244.78         2.34 o
   2   1   9         50.83         50.38         1.11 o
   3   1   9        427.31        427.02         3.69 o
   4   1   9         38.22         42.43         1.23 o
   5   1   9        397.04        396.07         4.25 o
   6   1   9          1.18          0.49         0.77 o
   7   1   9        516.44        510.99         5.43 o
   8   1   9        173.34        186.55         3.49 o
 -10   2   9         23.78         24.73         1.37 o
  -9   2   9         30.14         31.32         1.52 o
  -8   2   9         84.16         82.04         1.98 o
  -7   2   9          0.89          1.86         0.92 o
  -6   2   9         56.21         50.77         1.83 o
  -5   2   9         14.99         13.09         1.24 o
  -4   2   9          3.89          2.06         1.02 o
  -3   2   9        347.10        325.09         3.67 o
  -2   2   9        288.72        259.02         3.44 o
  -1   2   9         73.90         50.31         1.26 o
   0   2   9         64.49         55.63         1.39 o
   1   2   9        621.67        610.97         5.08 o
   2   2   9         32.46         29.69         1.01 o
   3   2   9          0.01          1.52         0.62 o
   4   2   9         19.24         24.56         1.14 o
   5   2   9         49.33         49.68         1.43 o
   6   2   9         22.82         20.47         1.49 o
   7   2   9          5.98          5.31         0.75 o
 -10   3   9         25.07         23.93         1.26 o
  -9   3   9          0.01          0.00         0.84 o
  -8   3   9         17.11         16.54         1.57 o
  -7   3   9         16.10         13.59         1.41 o
  -6   3   9          8.55          8.33         1.06 o
  -5   3   9        359.58        342.20         4.86 o
  -4   3   9         11.54         11.56         1.07 o
  -3   3   9         10.66         10.23         0.91 o
  -2   3   9         11.10         14.58         1.04 o
  -1   3   9        299.95        327.45         3.14 o
   0   3   9          0.07         -0.06         0.56 o
   1   3   9          9.58          8.96         0.65 o
   2   3   9        385.14        393.78         3.19 o
   3   3   9        486.68        460.75         4.32 o
   4   3   9        107.74        100.56         1.59 o
   5   3   9        914.30        917.67         8.12 o
   6   3   9        421.60        435.74         5.69 o
   7   3   9         45.52         38.74         1.34 o
  -9   4   9         31.30         31.62         1.60 o
  -8   4   9          7.83          8.19         0.91 o
  -7   4   9         84.62         85.34         2.13 o
  -6   4   9        430.62        409.95         5.51 o
  -5   4   9       1085.54       1061.57        16.98 o
  -4   4   9        937.69        929.23         8.30 o
  -3   4   9        114.44        106.33         1.65 o
  -2   4   9         26.70         27.43         1.19 o
  -1   4   9        978.91        976.35         7.32 o
   0   4   9        242.45        229.98         2.33 o
   1   4   9         39.37         45.44         1.15 o
   2   4   9         51.63         51.76         1.46 o
   3   4   9        547.08        544.18         5.50 o
   4   4   9         11.24         11.37         1.17 o
   5   4   9          3.60          3.32         0.70 o
   6   4   9          0.46         -0.24         0.79 o
   7   4   9        114.41        118.33         1.82 o
  -9   5   9          1.98          2.14         0.70 o
  -8   5   9         10.32          8.11         0.85 o
  -7   5   9         90.66         89.91         2.12 o
  -6   5   9         81.29         87.38         2.03 o
  -5   5   9        690.64        664.90         6.81 o
  -4   5   9        221.36        210.42         2.74 o
  -3   5   9         92.01         81.65         1.85 o
  -2   5   9        927.65        907.78         7.94 o
  -1   5   9        142.11        146.37         1.77 o
   0   5   9        213.66        195.96         2.12 o
   1   5   9         47.39         38.43         1.10 o
   2   5   9        246.95        250.85         2.63 o
   3   5   9       1046.26       1068.77         8.89 o
   4   5   9       1144.21       1159.71         9.60 o
   5   5   9         34.94         30.84         1.45 o
   6   5   9         12.89         12.60         1.07 o
   7   5   9         78.66         84.56         1.60 o
  -9   6   9         27.99         26.56         1.16 o
  -8   6   9        159.72        153.57         2.60 o
  -7   6   9        166.33        160.69         2.80 o
  -6   6   9         15.40         14.43         1.22 o
  -5   6   9          0.00          0.33         0.78 o
  -4   6   9          1.89          4.74         0.88 o
  -3   6   9         18.14         21.32         1.08 o
  -2   6   9         37.18         36.02         1.48 o
  -1   6   9        180.32        181.48         2.08 o
   0   6   9        259.05        249.70         2.46 o
   1   6   9          8.15          3.71         0.58 o
   2   6   9        114.31        112.36         1.66 o
   3   6   9         72.08         64.01         1.35 o
   4   6   9         71.74         64.48         1.45 o
   5   6   9         78.30         74.41         1.76 o
   6   6   9          0.16          0.70         0.69 o
   7   6   9         20.82         18.52         1.26 o
  -9   7   9        110.23         84.37         5.28 o
  -8   7   9         27.11         24.41         1.29 o
  -7   7   9         80.29         68.58         4.78 o
  -6   7   9         10.54          9.28         0.84 o
  -5   7   9         68.82         66.89         1.68 o
  -4   7   9        243.23        223.91         2.84 o
  -3   7   9          0.17          1.18         0.87 o
  -2   7   9        206.77        193.87         2.26 o
  -1   7   9         66.00         56.49         1.39 o
   0   7   9         43.46         49.21         1.31 o
   1   7   9        315.52        327.78         3.22 o
   2   7   9        600.99        562.12         4.71 o
   3   7   9          2.16          3.20         0.68 o
   4   7   9          6.31          7.27         0.75 o
   5   7   9          0.92          1.29         0.71 o
   6   7   9          4.16          3.55         0.73 o
   7   7   9         65.93         70.38         1.75 o
  -8   8   9         15.19         13.95         1.06 o
  -7   8   9        160.31        163.55         2.50 o
  -6   8   9         71.78         59.39         1.51 o
  -5   8   9         73.50         83.95         1.80 o
  -4   8   9       2650.88       2753.13        24.00 o
  -3   8   9       1458.46       1469.25        12.02 o
  -2   8   9        655.01        681.28         6.36 o
  -1   8   9         80.19         84.46         1.67 o
   0   8   9          0.22          0.40         0.64 o
   1   8   9        227.26        238.38         2.53 o
   2   8   9         94.38         84.41         1.47 o
   3   8   9       1043.40       1026.19         8.65 o
   4   8   9         76.67         60.43         1.43 o
   5   8   9          0.29         -0.27         0.65 o
   6   8   9          0.78          0.54         0.66 o
  -8   9   9         21.69         16.09         1.05 o
  -7   9   9        365.54        363.16         4.40 o
  -6   9   9          3.10          2.36         1.02 o
  -5   9   9        107.47        100.87         1.85 o
  -4   9   9        263.69        277.26         3.43 o
  -3   9   9        177.38        183.08         2.32 o
  -2   9   9         70.43         70.26         1.41 o
  -1   9   9        569.52        564.26         4.90 o
   0   9   9        163.00        154.46         2.04 o
   1   9   9        189.26        183.54         2.12 o
   2   9   9          3.28          3.99         0.66 o
   3   9   9         78.31         72.42         1.39 o
   4   9   9          0.41          1.55         0.74 o
   5   9   9         74.86         67.57         1.73 o
   6   9   9          0.95          1.89         0.76 o
  -8  10   9          1.15          1.51         1.01 o
  -7  10   9        134.11        133.07         2.06 o
  -6  10   9          0.00         -0.10         0.66 o
  -5  10   9          1.31          2.52         0.71 o
  -4  10   9        572.74        562.51         5.57 o
  -3  10   9        319.70        307.05         3.25 o
  -2  10   9        380.79        381.14         3.32 o
  -1  10   9         52.89         52.51         1.33 o
   0  10   9         22.10         25.37         1.16 o
   1  10   9        529.68        526.06         5.73 o
   2  10   9         32.80         26.25         1.43 o
   3  10   9        173.44        185.24         2.41 o
   4  10   9         11.92         14.79         1.10 o
   5  10   9         29.44         28.08         1.75 o
  -7  11   9         17.95         22.29         1.61 o
  -6  11   9        510.77        530.11         5.61 o
  -5  11   9          7.49          4.09         0.67 o
  -4  11   9        359.56        350.76         5.31 o
  -3  11   9         77.84         80.61         1.57 o
  -2  11   9        921.26        932.24         7.30 o
  -1  11   9         46.76         48.09         1.22 o
   0  11   9        214.61        210.83         2.54 o
   1  11   9        210.00        201.07         2.29 o
   2  11   9         45.47         40.34         2.08 o
   3  11   9         29.49         24.49         1.22 o
   4  11   9         35.09         35.07         1.33 o
   5  11   9         37.93         46.82         2.49 o
  -6  12   9          0.00          0.12         0.54 o
  -5  12   9        194.23        207.01         2.41 o
  -4  12   9          8.35          7.47         0.72 o
  -3  12   9         60.28         62.73         1.59 o
  -2  12   9         23.51         19.63         1.42 o
  -1  12   9          6.23          4.13         0.70 o
   0  12   9         80.41         86.70         1.83 o
   1  12   9        241.40        232.75         2.56 o
   2  12   9         69.01         62.73         1.35 o
   3  12   9         30.99         36.32         1.22 o
   4  12   9          1.41          2.38         0.85 o
  -5  13   9         43.30         48.26         1.29 o
  -4  13   9        119.28        128.35         1.93 o
  -3  13   9         21.38         14.48         0.96 o
  -2  13   9         91.19         84.19         1.61 o
  -1  13   9         93.21         89.77         1.67 o
   0  13   9         80.30         77.32         1.61 o
   1  13   9         16.05         12.71         0.83 o
   2  13   9         18.02         20.96         0.97 o
   3  13   9        283.95        315.16         5.41 o
  -4  14   9          2.98          3.37         0.55 o
  -3  14   9         12.25         11.71         1.05 o
  -2  14   9         13.94         15.13         1.46 o
  -1  14   9        195.20        194.39         2.74 o
   0  14   9         14.50         15.40         0.99 o
   1  14   9          0.61          2.07         0.65 o
   2  14   9         87.94        101.03         1.78 o
  -3  15   9         24.52         27.78         2.47 o
  -2  15   9          4.33          2.71         1.00 o
  -1  15   9         15.14         14.12         1.61 o
   0  15   9         33.51         33.24         1.96 o
  -9   0  10        238.53        226.21         4.63 o
  -8   0  10        504.48        523.51         8.06 o
  -7   0  10         44.34         35.55         2.30 o
  -6   0  10        162.08        173.40         3.49 o
  -5   0  10        710.58        651.08        12.11 o
  -4   0  10          4.57          1.68         1.80 o
  -3   0  10        165.03        148.43         3.21 o
  -2   0  10        428.33        395.78         6.43 o
  -1   0  10       1770.92       1722.87        19.58 o
   0   0  10        377.90        396.96         4.46 o
   1   0  10        456.18        442.74         4.88 o
   2   0  10         93.53         94.45         2.26 o
   3   0  10       1143.37       1159.28        12.56 o
   4   0  10         50.97         43.69         1.75 o
   5   0  10         17.62         22.35         1.99 o
   6   0  10        189.86        176.46         3.22 o
   7   0  10        128.67        125.64         2.68 o
  -9   1  10        216.43        232.00         3.55 o
  -8   1  10         14.40         11.58         1.05 o
  -7   1  10         80.84         81.62         1.80 o
  -6   1  10        333.35        322.60         4.32 o
  -5   1  10        145.44        143.11         3.60 o
  -4   1  10        177.92        171.36         3.02 o
  -3   1  10         32.56         26.30         1.14 o
  -2   1  10        330.71        298.79         3.32 o
  -1   1  10         15.49         20.76         1.10 o
   0   1  10        309.64        302.16         2.52 o
   1   1  10          5.66          7.97         0.67 o
   2   1  10         98.32         93.82         1.45 o
   3   1  10          4.99          4.41         0.65 o
   4   1  10         37.29         36.16         1.50 o
   5   1  10          4.59          5.12         0.73 o
   6   1  10         58.49         58.99         1.55 o
   7   1  10          1.19          1.72         0.61 o
  -9   2  10         37.71         38.15         1.69 o
  -8   2  10          2.43          4.72         1.02 o
  -7   2  10        115.93        121.38         2.13 o
  -6   2  10        901.17        871.05         9.71 o
  -5   2  10        326.38        295.30         6.34 o
  -4   2  10         64.09         55.73         2.84 o
  -3   2  10         62.35         56.19         1.90 o
  -2   2  10        542.03        554.18         5.80 o
  -1   2  10        499.04        470.70         5.74 o
   0   2  10          1.44          0.32         0.58 o
   1   2  10       1532.94       1548.57        10.68 o
   2   2  10         72.97         70.54         1.54 o
   3   2  10        115.76        112.64         1.60 o
   4   2  10        167.35        163.01         1.94 o
   5   2  10        134.00        135.86         2.02 o
   6   2  10         51.59         60.18         1.47 o
   7   2  10         85.81         87.69         1.56 o
  -9   3  10        372.44        384.36         6.69 o
  -8   3  10          0.18          1.03         0.73 o
  -7   3  10        104.54        109.74         2.30 o
  -6   3  10         28.83         30.92         1.80 o
  -5   3  10         50.29         43.67         1.97 o
  -4   3  10        880.70        890.58        13.61 o
  -3   3  10        318.48        315.48         3.26 o
  -2   3  10          4.66          3.82         0.83 o
  -1   3  10        170.68        152.46         1.85 o
   0   3  10          4.70          6.38         0.81 o
   1   3  10         15.89         15.77         1.09 o
   2   3  10        495.46        479.51         4.55 o
   3   3  10         96.39         91.47         1.55 o
   4   3  10          4.45          4.38         0.75 o
   5   3  10         13.66         14.12         1.00 o
   6   3  10        168.56        171.23         2.28 o
   7   3  10          0.26          0.28         0.60 o
  -9   4  10         98.20         98.67         2.29 o
  -8   4  10         15.80         15.53         1.13 o
  -7   4  10        239.57        231.93         3.31 o
  -6   4  10        615.25        587.65         8.11 o
  -5   4  10        307.79        297.61         4.44 o
  -4   4  10        793.73        749.86         9.25 o
  -3   4  10         33.92         26.81         1.08 o
  -2   4  10          6.87          6.02         0.80 o
  -1   4  10          2.97          3.84         0.63 o
   0   4  10         84.00         77.38         1.36 o
   1   4  10         81.57         78.89         1.39 o
   2   4  10       1275.08       1299.27        10.66 o
   3   4  10        247.89        241.17         2.57 o
   4   4  10          0.26          0.18         0.64 o
   5   4  10         97.49         99.72         1.81 o
   6   4  10          0.20          1.29         0.66 o
   7   4  10         28.51         25.04         1.04 o
  -9   5  10         15.33          8.97         0.95 o
  -8   5  10         44.43         38.53         1.50 o
  -7   5  10        488.87        493.90         5.87 o
  -6   5  10        150.37        155.21         2.69 o
  -5   5  10        744.03        749.51         8.48 o
  -4   5  10         77.00         75.12         1.64 o
  -3   5  10        308.96        307.24         2.97 o
  -2   5  10        332.86        318.31         3.44 o
  -1   5  10        862.83        820.52         6.37 o
   0   5  10        427.89        423.93         3.67 o
   1   5  10         50.41         46.16         1.42 o
   2   5  10        161.67        152.58         1.97 o
   3   5  10          0.14          0.00         0.65 o
   4   5  10        124.85        116.16         1.77 o
   5   5  10          0.19          0.90         0.77 o
   6   5  10         89.42         85.69         1.66 o
   7   5  10         69.24         65.82         1.62 o
  -9   6  10         63.30         61.82         2.29 o
  -8   6  10        118.62        117.55         2.15 o
  -7   6  10        199.66        196.16         6.57 o
  -6   6  10        175.38        171.63         2.79 o
  -5   6  10         76.26         62.94         1.65 o
  -4   6  10       2270.19       2292.00        19.15 o
  -3   6  10       2691.44       2696.03        31.26 o
  -2   6  10         56.94         59.86         1.56 o
  -1   6  10        566.88        536.94         5.87 o
   0   6  10        494.88        474.08         4.70 o
   1   6  10         15.44         11.55         0.76 o
   2   6  10         43.16         42.34         1.21 o
   3   6  10          8.22          5.79         0.72 o
   4   6  10        428.78        426.23         4.03 o
   5   6  10         25.36         26.01         1.64 o
   6   6  10         14.44         21.06         1.42 o
  -8   7  10          2.60          2.93         0.64 o
  -7   7  10         22.08         24.70         2.03 o
  -6   7  10         87.12         88.92         1.79 o
  -5   7  10        454.49        459.17         4.69 o
  -4   7  10        248.29        254.13         3.02 o
  -3   7  10         99.27         98.43         1.68 o
  -2   7  10        134.42        125.45         2.30 o
  -1   7  10          6.57          7.85         0.99 o
   0   7  10        621.95        573.90         4.81 o
   1   7  10         19.50         17.87         0.94 o
   2   7  10        204.93        189.15         2.18 o
   3   7  10         77.64         75.34         1.52 o
   4   7  10          2.19          1.60         0.72 o
   5   7  10         55.99         53.77         1.43 o
   6   7  10         61.05         54.64         1.48 o
  -8   8  10          4.56          3.24         0.65 o
  -7   8  10         23.78         24.13         1.58 o
  -6   8  10          5.92          4.72         1.04 o
  -5   8  10        570.88        554.95         5.41 o
  -4   8  10         27.70         26.07         1.45 o
  -3   8  10         84.13         83.88         2.08 o
  -2   8  10       1026.19        965.75         8.50 o
  -1   8  10         59.08         57.24         1.63 o
   0   8  10        128.54        113.41         1.74 o
   1   8  10        284.80        283.11         2.84 o
   2   8  10         59.48         51.67         1.28 o
   3   8  10          3.67          4.11         0.67 o
   4   8  10         11.10         10.27         0.82 o
   5   8  10         32.90         40.85         2.15 o
   6   8  10        102.17        103.41         2.47 o
  -8   9  10         13.47         13.39         0.98 o
  -7   9  10          6.78          9.26         1.16 o
  -6   9  10         94.49         91.37         2.59 o
  -5   9  10         24.31         23.78         1.35 o
  -4   9  10        673.42        686.27         7.34 o
  -3   9  10          6.01          4.74         0.81 o
  -2   9  10        223.65        204.07         2.35 o
  -1   9  10          2.26          2.01         0.75 o
   0   9  10       1126.94       1096.03         9.14 o
   1   9  10        137.63        131.78         1.77 o
   2   9  10        665.51        640.33         5.19 o
   3   9  10          2.07          1.57         1.00 o
   4   9  10         60.23         54.62         1.42 o
   5   9  10          4.97          3.88         0.66 o
  -7  10  10         10.15          8.99         0.88 o
  -6  10  10         11.26          7.42         0.73 o
  -5  10  10         45.10         41.63         1.28 o
  -4  10  10          5.12          4.94         0.86 o
  -3  10  10        219.17        237.08         2.77 o
  -2  10  10        762.48        759.39         5.89 o
  -1  10  10        343.90        338.65         3.49 o
   0  10  10        129.66        123.35         1.75 o
   1  10  10         59.23         53.26         1.26 o
   2  10  10         45.92         44.22         1.83 o
   3  10  10         24.37         21.47         1.33 o
   4  10  10         28.37         22.38         1.31 o
   5  10  10         26.77         18.03         1.31 o
  -7  11  10          0.15         -0.50         2.52 o
  -6  11  10         42.26         53.80         1.34 o
  -5  11  10          5.01          8.69         0.86 o
  -4  11  10          2.52          1.51         0.63 o
  -3  11  10          1.69          1.59         0.90 o
  -2  11  10         37.23         39.88         1.52 o
  -1  11  10        100.52        110.73         1.68 o
   0  11  10        172.30        170.01         2.09 o
   1  11  10         48.56         53.70         1.49 o
   2  11  10        261.92        274.33         3.01 o
   3  11  10         19.40         19.07         1.27 o
   4  11  10         71.34         58.44         1.50 o
  -6  12  10          2.62          0.74         0.64 o
  -5  12  10         28.62         25.25         1.18 o
  -4  12  10          9.13          5.75         0.63 o
  -3  12  10          0.02          0.65         0.67 o
  -2  12  10          1.83          1.90         0.70 o
  -1  12  10         14.98         11.73         0.86 o
   0  12  10         44.45         40.14         1.18 o
   1  12  10         95.13         97.56         1.56 o
   2  12  10          3.68          8.18         0.79 o
   3  12  10         54.11         48.82         1.43 o
  -5  13  10         22.46         24.53         1.67 o
  -4  13  10         28.61         25.16         1.03 o
  -3  13  10         41.65         38.26         1.33 o
  -2  13  10          2.09          2.23         0.69 o
  -1  13  10          5.20          8.20         0.78 o
   0  13  10         48.84         57.13         1.31 o
   1  13  10         15.46          9.89         0.70 o
   2  13  10          7.57          9.47         1.12 o
  -3  14  10         26.00         25.02         1.78 o
  -2  14  10         21.52         23.26         1.28 o
  -1  14  10         25.66         19.43         1.13 o
   0  14  10         11.90         11.77         0.98 o
   1  14  10         14.37         20.87         1.22 o
  -9   1  11         36.43         40.72         2.89 o
  -8   1  11         70.35         77.89         1.89 o
  -7   1  11        541.78        544.01         7.67 o
  -6   1  11         20.64         25.84         1.60 o
  -5   1  11        145.71        150.27         3.26 o
  -4   1  11       1744.86       1762.87        33.35 o
  -3   1  11         31.90         30.82         1.53 o
  -2   1  11        439.42        410.24         5.69 o
  -1   1  11         53.98         56.57         1.31 o
   0   1  11        167.55        169.69         1.87 o
   1   1  11         98.46         89.65         1.61 o
   2   1  11        251.26        239.46         2.42 o
   3   1  11          8.74          7.87         0.68 o
   4   1  11        114.47        112.72         1.57 o
   5   1  11         89.38        101.90         1.74 o
   6   1  11          3.76          4.23         0.68 o
  -9   2  11        122.51        138.12         2.87 o
  -8   2  11          1.99         -0.13         1.01 o
  -7   2  11        293.59        273.14         4.31 o
  -6   2  11        163.65        154.63         3.09 o
  -5   2  11        161.57        166.76         3.40 o
  -4   2  11        580.76        592.68         8.28 o
  -3   2  11         39.95         36.58         1.54 o
  -2   2  11        957.92        933.87         9.10 o
  -1   2  11          0.37          0.51         0.63 o
   0   2  11        216.70        209.57         2.17 o
   1   2  11         17.36         16.39         1.06 o
   2   2  11          0.99          1.08         0.64 o
   3   2  11         30.42         30.15         1.13 o
   4   2  11        294.70        292.48         2.71 o
   5   2  11         21.00         22.60         1.24 o
   6   2  11          1.49          0.66         0.64 o
  -9   3  11         97.78        101.29         2.32 o
  -8   3  11         66.69         63.27         1.88 o
  -7   3  11        628.52        628.70         8.35 o
  -6   3  11        155.54        131.78         2.63 o
  -5   3  11         64.88         57.67         2.08 o
  -4   3  11          0.36          1.55         1.03 o
  -3   3  11        936.55        888.67         8.65 o
  -2   3  11       1189.80       1192.55        12.02 o
  -1   3  11        488.85        465.70         4.30 o
   0   3  11        902.34        862.50         8.11 o
   1   3  11        585.36        561.80         5.05 o
   2   3  11        122.37        116.70         1.67 o
   3   3  11          1.44          1.64         0.63 o
   4   3  11          6.16          8.17         0.65 o
   5   3  11          0.95          0.56         0.68 o
   6   3  11        166.55        169.93         2.26 o
  -9   4  11          1.40          1.60         0.75 o
  -8   4  11          2.80          2.04         0.70 o
  -7   4  11          7.17          3.49         1.20 o
  -6   4  11        231.76        224.59         3.32 o
  -5   4  11         11.13          9.03         1.00 o
  -4   4  11        181.15        163.74         2.94 o
  -3   4  11         53.65         49.90         1.64 o
  -2   4  11        725.79        737.99         8.23 o
  -1   4  11        315.47        308.06         3.69 o
   0   4  11          9.60          8.78         0.82 o
   1   4  11        818.71        802.69         6.63 o
   2   4  11        183.48        171.62         2.09 o
   3   4  11         16.12         11.60         0.81 o
   4   4  11         18.98         21.22         1.27 o
   5   4  11         24.64         24.80         1.37 o
   6   4  11         12.86         16.77         1.08 o
  -9   5  11          7.16          7.24         1.24 o
  -8   5  11         41.01         43.09         1.36 o
  -7   5  11         78.18         75.32         1.86 o
  -6   5  11         64.63         57.54         2.06 o
  -5   5  11        347.09        351.04         5.35 o
  -4   5  11          9.98         13.13         1.15 o
  -3   5  11        368.21        356.38         3.80 o
  -2   5  11        615.55        604.28         6.54 o
  -1   5  11        444.49        444.23         4.57 o
   0   5  11         58.05         55.36         1.33 o
   1   5  11          0.26          0.96         0.61 o
   2   5  11          0.09          1.00         0.61 o
   3   5  11        231.15        235.00         2.57 o
   4   5  11        135.17        130.54         1.93 o
   5   5  11          1.77          2.27         0.76 o
   6   5  11          0.59          1.21         0.70 o
  -8   6  11          1.63          1.31         0.63 o
  -7   6  11        101.62        110.21         2.14 o
  -6   6  11          2.01          2.85         1.13 o
  -5   6  11        118.28        120.89         2.17 o
  -4   6  11         80.33         71.53         1.80 o
  -3   6  11         55.01         47.19         1.61 o
  -2   6  11        552.30        526.65         5.48 o
  -1   6  11        129.02        119.78         1.95 o
   0   6  11        913.13        883.80         7.19 o
   1   6  11        432.65        419.19         3.82 o
   2   6  11        261.89        251.95         2.78 o
   3   6  11         58.71         53.49         1.28 o
   4   6  11          9.38          7.68         0.73 o
   5   6  11          9.49          8.89         1.16 o
   6   6  11         64.10         58.05         1.82 o
  -8   7  11          2.84          1.30         0.64 o
  -7   7  11          4.07          1.53         0.73 o
  -6   7  11         35.97         41.82         1.62 o
  -5   7  11          1.91          1.56         0.74 o
  -4   7  11         51.52         56.49         1.50 o
  -3   7  11         53.86         52.98         1.35 o
  -2   7  11       1463.89       1519.04        12.91 o
  -1   7  11         15.82         12.98         0.92 o
   0   7  11          9.53         11.46         1.14 o
   1   7  11        112.69        107.63         1.64 o
   2   7  11        441.79        443.59         3.97 o
   3   7  11        482.39        485.65         4.42 o
   4   7  11         58.67         50.94         1.42 o
   5   7  11         23.76         23.25         1.30 o
  -8   8  11         11.66         14.58         0.98 o
  -7   8  11         95.62        109.89         2.15 o
  -6   8  11          0.37          0.58         0.64 o
  -5   8  11         78.17         86.51         2.21 o
  -4   8  11        277.17        278.44         3.53 o
  -3   8  11        428.10        437.05         4.14 o
  -2   8  11        121.81        128.51         1.92 o
  -1   8  11       1110.02       1123.46         9.89 o
   0   8  11        149.91        158.21         2.18 o
   1   8  11        191.93        195.39         2.25 o
   2   8  11          7.10          7.32         0.65 o
   3   8  11        198.69        195.87         2.40 o
   4   8  11         58.98         57.90         1.39 o
   5   8  11         11.64          8.46         0.84 o
  -7   9  11         57.85         73.77         1.73 o
  -6   9  11         44.63         47.92         1.33 o
  -5   9  11         32.75         36.87         1.37 o
  -4   9  11         58.16         65.77         1.75 o
  -3   9  11        119.28        122.93         1.97 o
  -2   9  11        760.08        758.47         6.04 o
  -1   9  11         29.36         24.33         1.20 o
   0   9  11        101.98        113.91         1.72 o
   1   9  11          1.86          4.21         0.68 o
   2   9  11        144.56        145.28         2.11 o
   3   9  11        397.38        399.27         4.23 o
   4   9  11         26.32         34.78         1.31 o
   5   9  11        153.38        147.73         2.57 o
  -7  10  11         53.28         52.93         1.90 o
  -6  10  11          4.63          5.47         1.09 o
  -5  10  11         72.45         77.43         1.56 o
  -4  10  11         13.11         12.39         1.12 o
  -3  10  11         52.70         46.67         2.04 o
  -2  10  11         97.06        106.34         1.78 o
  -1  10  11        143.76        147.20         2.11 o
   0  10  11          7.10          6.00         0.73 o
   1  10  11        354.74        362.88         3.69 o
   2  10  11         77.10         90.99         1.65 o
   3  10  11        222.65        227.24         3.21 o
   4  10  11          1.69          2.66         0.60 o
  -6  11  11         81.83         84.16         1.88 o
  -5  11  11         23.42         20.56         1.29 o
  -4  11  11         25.92         26.58         1.18 o
  -3  11  11         95.34         90.36         1.80 o
  -2  11  11          0.52          1.26         0.65 o
  -1  11  11         12.19         13.13         0.83 o
   0  11  11         11.35         17.31         0.99 o
   1  11  11          1.10          0.85         0.59 o
   2  11  11        152.27        175.69         2.30 o
   3  11  11          0.12         -0.09         0.60 o
  -5  12  11          0.16          0.18         0.67 o
  -4  12  11          1.24          2.32         0.58 o
  -3  12  11         24.54         25.59         1.37 o
  -2  12  11          8.58          8.04         0.69 o
  -1  12  11          0.16          0.92         0.62 o
   0  12  11        415.81        441.64         4.13 o
   1  12  11         66.32         55.02         1.18 o
   2  12  11         52.47         56.84         1.64 o
  -4  13  11          0.03          1.51         0.64 o
  -3  13  11          0.27          1.60         0.65 o
  -2  13  11          2.26          2.92         0.76 o
  -1  13  11          1.17         -0.03         0.61 o
   0  13  11        131.09        126.25         1.95 o
   1  13  11         34.42         30.65         1.35 o
  -8   0  12         36.55         35.63         5.04 o
  -7   0  12          0.29          3.69         1.57 o
  -6   0  12        153.40        130.04         4.27 o
  -5   0  12        455.79        410.96        16.12 o
  -4   0  12         49.40         42.55         2.74 o
  -3   0  12        139.96        135.72         5.74 o
  -2   0  12        677.21        664.01        11.53 o
  -1   0  12        248.71        182.59         5.52 o
   0   0  12       3002.98       3001.10        31.03 o
   1   0  12       1536.90       1538.23        16.40 o
   2   0  12         21.54         25.69         2.09 o
   3   0  12        137.37        137.19         2.46 o
   4   0  12          1.26          2.29         1.03 o
   5   0  12        303.48        333.28         5.47 o
   6   0  12        376.08        415.22        27.48 o
  -9   1  12         24.14         26.97         2.14 o
  -8   1  12          1.94         -0.67         1.16 o
  -7   1  12        193.16        199.79         3.50 o
  -6   1  12         56.66         62.82         2.08 o
  -5   1  12        717.55        660.57         9.01 o
  -4   1  12         34.03         27.01         2.14 o
  -3   1  12          0.44          0.46         0.86 o
  -2   1  12        141.10        141.62         2.67 o
  -1   1  12         24.56         24.17         1.30 o
   0   1  12          0.04          1.01         0.76 o
   1   1  12       1030.28       1014.49         7.89 o
   2   1  12        168.25        175.15         2.03 o
   3   1  12        173.89        167.23         1.89 o
   4   1  12          0.06          0.33         0.76 o
   5   1  12         14.81         14.67         1.39 o
   6   1  12          7.27          6.70         0.68 o
  -9   2  12          1.16          0.34         0.90 o
  -8   2  12         85.63         88.59         2.19 o
  -7   2  12        111.04         92.05         2.54 o
  -6   2  12          3.22          6.31         0.97 o
  -5   2  12         14.99         14.57         1.66 o
  -4   2  12          1.27          3.22         1.53 o
  -3   2  12         28.30         23.05         1.62 o
  -2   2  12        102.61         91.76         1.89 o
  -1   2  12        100.22         76.65         1.63 o
   0   2  12        871.20        850.38         6.71 o
   1   2  12        149.12        138.28         1.85 o
   2   2  12        412.13        420.66         3.84 o
   3   2  12         14.40         15.01         0.83 o
   4   2  12        342.28        354.98         3.15 o
   5   2  12        356.09        374.70         3.97 o
   6   2  12         30.34         32.93         1.46 o
  -8   3  12          6.53          7.51         0.88 o
  -7   3  12         28.01         30.54         1.61 o
  -6   3  12         54.67         57.21         1.89 o
  -5   3  12          8.68          5.53         1.01 o
  -4   3  12        119.71        102.24         2.39 o
  -3   3  12         92.20         88.68         1.92 o
  -2   3  12       1388.62       1384.40        13.84 o
  -1   3  12        328.13        294.46         3.21 o
   0   3  12       1089.92       1106.02         8.82 o
   1   3  12         36.98         35.94         1.25 o
   2   3  12        292.26        307.19         3.06 o
   3   3  12         12.01          9.72         0.67 o
   4   3  12        139.13        144.76         1.88 o
   5   3  12         91.48         95.67         1.86 o
   6   3  12         90.21         93.41         4.21 o
  -8   4  12          3.47          2.11         0.76 o
  -7   4  12          0.11          0.18         0.70 o
  -6   4  12         12.62         17.14         1.23 o
  -5   4  12       1039.93       1015.74        12.03 o
  -4   4  12        323.96        303.68         4.51 o
  -3   4  12        408.23        368.72         4.38 o
  -2   4  12        153.39        130.13         2.17 o
  -1   4  12        678.88        684.83         6.56 o
   0   4  12        339.42        333.46         3.20 o
   1   4  12          0.95          2.34         0.65 o
   2   4  12        416.30        400.67         3.83 o
   3   4  12        136.58        144.38         1.90 o
   4   4  12         93.70         92.19         1.60 o
   5   4  12         42.83         48.05         1.77 o
  -8   5  12          1.90          2.48         0.88 o
  -7   5  12         79.21         76.01         1.63 o
  -6   5  12          0.00          0.04         0.93 o
  -5   5  12         21.35         20.23         1.47 o
  -4   5  12        171.94        148.97         2.64 o
  -3   5  12          4.63          4.11         0.99 o
  -2   5  12         77.46         73.77         1.72 o
  -1   5  12         53.32         62.32         1.55 o
   0   5  12       1277.22       1338.71        10.55 o
   1   5  12          4.12          3.61         0.70 o
   2   5  12          0.01          1.03         0.61 o
   3   5  12        104.17        101.43         1.78 o
   4   5  12          0.82         -0.29         0.64 o
   5   5  12         63.70         62.65         1.53 o
  -8   6  12          8.11          3.29         0.74 o
  -7   6  12         76.75         89.38         1.73 o
  -6   6  12         26.88         28.27         1.49 o
  -5   6  12         53.21         52.55         1.79 o
  -4   6  12         50.62         58.70         2.31 o
  -3   6  12        326.50        317.34         3.96 o
  -2   6  12        904.06        898.11         8.80 o
  -1   6  12        199.62        183.01         2.46 o
   0   6  12        164.68        144.54         2.04 o
   1   6  12         47.73         52.71         1.41 o
   2   6  12          1.61          3.80         0.67 o
   3   6  12        240.26        241.77         2.58 o
   4   6  12         20.31         18.39         1.06 o
   5   6  12          9.02          7.22         0.68 o
  -8   7  12          2.55          4.28         1.07 o
  -7   7  12         10.38         10.08         1.03 o
  -6   7  12         38.36         41.87         1.47 o
  -5   7  12          1.95          1.68         1.05 o
  -4   7  12         26.51         22.68         1.58 o
  -3   7  12        154.40        143.13         2.38 o
  -2   7  12        291.79        296.89         3.32 o
  -1   7  12         76.29         80.20         1.71 o
   0   7  12        274.91        262.91         2.89 o
   1   7  12        389.07        413.59         3.73 o
   2   7  12        165.27        177.58         2.46 o
   3   7  12         64.79         71.05         1.41 o
   4   7  12          1.13          1.52         0.77 o
   5   7  12        268.85        275.19         3.53 o
  -7   8  12          5.06          3.90         0.71 o
  -6   8  12          5.28          2.29         0.73 o
  -5   8  12         22.01         23.85         1.28 o
  -4   8  12         36.93         38.77         1.83 o
  -3   8  12          0.05          0.11         0.70 o
  -2   8  12        188.36        178.64         2.55 o
  -1   8  12        377.72        365.13         3.88 o
   0   8  12        182.86        162.41         2.17 o
   1   8  12        103.03        102.68         1.79 o
   2   8  12          4.77          3.75         0.68 o
   3   8  12          0.22          0.35         0.55 o
   4   8  12         84.17         88.33         1.91 o
  -7   9  12         14.61         13.28         1.12 o
  -6   9  12          0.12         -0.02         0.66 o
  -5   9  12          0.00          0.59         0.65 o
  -4   9  12          0.90          1.31         0.71 o
  -3   9  12          0.73          1.87         0.78 o
  -2   9  12         14.35         17.75         1.12 o
  -1   9  12          3.84          1.61         0.82 o
   0   9  12          0.67          0.68         0.78 o
   1   9  12         15.92         20.95         1.09 o
   2   9  12          3.84          1.12         0.65 o
   3   9  12        101.47         95.50         2.36 o
   4   9  12         93.29        105.26         4.63 o
  -6  10  12          0.44         -0.17         0.66 o
  -5  10  12         12.96          9.30         0.83 o
  -4  10  12         27.97         22.03         1.14 o
  -3  10  12         15.31         10.99         1.21 o
  -2  10  12         35.52         36.25         1.38 o
  -1  10  12         12.32         12.08         0.77 o
   0  10  12         37.23         38.68         1.34 o
   1  10  12        215.06        206.55         2.55 o
   2  10  12         27.03         28.07         1.17 o
   3  10  12          2.05          1.10         0.75 o
  -5  11  12          1.12          2.33         0.66 o
  -4  11  12         29.12         32.46         1.14 o
  -3  11  12         12.76         15.23         1.17 o
  -2  11  12         48.15         51.14         1.37 o
  -1  11  12         58.13         48.99         1.30 o
   0  11  12        326.98        332.43         3.39 o
   1  11  12         12.30         16.72         0.90 o
   2  11  12          2.60          4.36         0.92 o
  -4  12  12         13.94         14.87         0.93 o
  -3  12  12          7.21          6.39         0.65 o
  -2  12  12         16.38         17.63         1.05 o
  -1  12  12         76.42         79.96         1.73 o
   0  12  12        117.40        114.67         1.84 o
   1  12  12         89.72         93.20         1.91 o
  -2  13  12         84.42         82.85         2.65 o
  -1  13  12         17.16         18.24         1.60 o
  -8   1  13         14.15         19.14         1.53 o
  -7   1  13         14.86         15.52         1.96 o
  -6   1  13         23.57         24.18         4.03 o
  -5   1  13        159.94        147.17         3.26 o
  -4   1  13         53.85         57.23         1.98 o
  -3   1  13         15.36         26.61         1.51 o
  -2   1  13        835.55        762.98         8.09 o
  -1   1  13         53.53         63.79         1.66 o
   0   1  13         72.79         62.82         1.52 o
   1   1  13         78.93         77.98         1.58 o
   2   1  13         17.27         16.84         1.03 o
   3   1  13        226.69        228.68         2.58 o
   4   1  13        137.44        154.85         1.92 o
   5   1  13        159.29        175.67         2.40 o
  -8   2  13          7.16          7.10         0.85 o
  -7   2  13        150.35        155.49         2.82 o
  -6   2  13          9.82          6.10         1.15 o
  -5   2  13        326.15        291.16         4.59 o
  -4   2  13         20.66         11.51         1.17 o
  -3   2  13        637.23        609.85         6.01 o
  -2   2  13         54.79         61.71         1.58 o
  -1   2  13        450.69        428.99         4.62 o
   0   2  13        243.12        208.96         2.37 o
   1   2  13        240.77        265.98         2.84 o
   2   2  13       1077.22       1092.16         8.71 o
   3   2  13        609.45        636.46         5.35 o
   4   2  13         14.37         14.82         0.86 o
   5   2  13          0.98          0.68         0.81 o
  -8   3  13          0.84          0.50         0.87 o
  -7   3  13         27.41         22.62         1.46 o
  -6   3  13          0.29         -0.60         0.83 o
  -5   3  13          9.77          9.05         1.88 o
  -4   3  13          9.71          6.22         0.94 o
  -3   3  13          2.86          4.02         1.09 o
  -2   3  13         12.19         12.10         1.33 o
  -1   3  13          1.76          2.16         0.73 o
   0   3  13        760.01        730.08         6.31 o
   1   3  13         55.63         50.84         1.32 o
   2   3  13        256.07        236.88         2.56 o
   3   3  13        150.11        145.45         1.90 o
   4   3  13          0.81          0.39         0.64 o
   5   3  13          3.65          2.90         1.20 o
  -8   4  13          3.61          2.92         0.80 o
  -7   4  13         84.81         93.98         2.11 o
  -6   4  13         15.41         16.93         1.71 o
  -5   4  13          0.07          0.29         0.87 o
  -4   4  13        170.39        185.11         3.75 o
  -3   4  13          9.72         12.38         1.27 o
  -2   4  13          2.42          0.96         0.80 o
  -1   4  13         14.07         17.47         1.10 o
   0   4  13          0.14          0.86         0.63 o
   1   4  13         98.70        103.92         1.60 o
   2   4  13         27.15         24.59         1.12 o
   3   4  13          1.35          1.94         0.61 o
   4   4  13         16.16         17.74         1.09 o
   5   4  13          2.57          2.97         0.73 o
  -8   5  13          0.01         -0.30         0.69 o
  -7   5  13          0.16          0.84         0.74 o
  -6   5  13          9.01         14.84         1.28 o
  -5   5  13         17.98         22.42         2.33 o
  -4   5  13         34.73         45.01         1.83 o
  -3   5  13         58.66         51.99         1.90 o
  -2   5  13         17.53         17.58         1.20 o
  -1   5  13         12.31          9.32         0.77 o
   0   5  13        136.73        117.50         1.83 o
   1   5  13        254.05        245.56         2.62 o
   2   5  13        382.21        377.50         3.99 o
   3   5  13        207.92        215.98         2.46 o
   4   5  13        147.24        142.17         2.22 o
   5   5  13        131.54        143.54         5.04 o
  -7   6  13         20.87         24.87         1.35 o
  -6   6  13         89.10         94.46         2.04 o
  -5   6  13         10.39          9.84         1.03 o
  -4   6  13         13.80         13.53         1.30 o
  -3   6  13         37.21         31.20         1.45 o
  -2   6  13         21.85         25.77         1.28 o
  -1   6  13         22.09         24.26         1.20 o
   0   6  13         31.80         37.38         1.27 o
   1   6  13         14.50         14.93         1.05 o
   2   6  13          1.41          2.70         0.66 o
   3   6  13         92.83         95.88         1.52 o
   4   6  13         18.74         19.68         1.87 o
  -7   7  13        152.67        156.32         3.20 o
  -6   7  13         17.02         17.28         1.22 o
  -5   7  13         30.40         28.70         1.73 o
  -4   7  13          0.05          0.47         1.01 o
  -3   7  13          1.16          1.10         0.87 o
  -2   7  13        219.68        187.39         2.97 o
  -1   7  13          1.05          1.58         1.02 o
   0   7  13         70.88         67.17         1.62 o
   1   7  13         16.88         15.65         0.98 o
   2   7  13         58.68         58.89         1.34 o
   3   7  13          7.13         10.78         1.66 o
   4   7  13          0.37          0.90         0.76 o
  -6   8  13          9.56         10.40         1.01 o
  -5   8  13         79.97         87.77         2.93 o
  -4   8  13         49.58         52.98         1.59 o
  -3   8  13          3.58          3.96         0.74 o
  -2   8  13          2.70          3.70         0.71 o
  -1   8  13         17.32         21.86         1.19 o
   0   8  13        150.55        169.25         2.26 o
   1   8  13          2.11          2.06         0.71 o
   2   8  13         28.50         36.51         1.27 o
   3   8  13         44.37         45.45         1.43 o
  -6   9  13         24.77         26.67         3.34 o
  -5   9  13          5.17          5.20         0.76 o
  -4   9  13          4.98          4.78         0.75 o
  -3   9  13         21.38         20.36         1.41 o
  -2   9  13         51.75         61.51         1.63 o
  -1   9  13        119.67        123.46         1.93 o
   0   9  13         41.37         41.99         1.33 o
   1   9  13          1.28          3.41         0.62 o
   2   9  13          8.02          7.98         1.46 o
   3   9  13          3.12          2.57         0.71 o
  -5  10  13         33.07         40.56         1.48 o
  -4  10  13         64.43         73.58         1.63 o
  -3  10  13         13.84         21.99         1.39 o
  -2  10  13         28.19         31.45         1.33 o
  -1  10  13        326.32        348.89         3.96 o
   0  10  13        412.23        449.59         4.59 o
   1  10  13         51.00         40.40         1.94 o
   2  10  13        139.65        138.57         3.38 o
  -4  11  13          9.60         10.17         1.45 o
  -3  11  13        207.84        235.48         2.93 o
  -2  11  13          0.02          0.91         0.68 o
  -1  11  13          6.73          7.29         0.72 o
   0  11  13          0.22          0.71         0.63 o
   1  11  13          1.10          0.81         0.63 o
  -2  12  13         59.67         60.39         1.75 o
  -1  12  13         18.79         17.00         2.11 o
  -8   0  14         24.77         25.94         2.14 o
  -7   0  14         50.98         51.34         2.42 o
  -6   0  14          1.38         -1.05         1.15 o
  -5   0  14          5.96         10.58         3.02 o
  -4   0  14          3.91         -1.51         1.51 o
  -3   0  14        638.19        571.96        10.08 o
  -2   0  14         19.00         14.72         1.59 o
  -1   0  14        165.26        154.39         3.38 o
   0   0  14         86.67         88.88         2.60 o
   1   0  14        112.04         97.97         2.49 o
   2   0  14       1669.07       1695.50        21.21 o
   3   0  14        493.90        532.78         7.12 o
   4   0  14         83.21         78.53         2.23 o
  -8   1  14         15.20         18.64         2.85 o
  -7   1  14         18.09         19.18         1.36 o
  -6   1  14         21.15         28.19         1.74 o
  -5   1  14         19.84         19.14         4.03 o
  -4   1  14         19.86         17.33         1.72 o
  -3   1  14        146.85        151.01         2.53 o
  -2   1  14          6.81          8.42         0.94 o
  -1   1  14         85.10         76.28         1.76 o
   0   1  14        681.75        642.22         6.56 o
   1   1  14         74.74         83.33         1.80 o
   2   1  14          2.68          3.18         0.70 o
   3   1  14        109.87        118.41         1.75 o
   4   1  14        122.04        119.90         2.01 o
  -8   2  14          1.09          3.02         0.94 o
  -7   2  14         62.56         62.44         1.88 o
  -6   2  14         20.19         21.46         1.59 o
  -5   2  14        142.09        132.85         3.29 o
  -4   2  14         40.99         27.40         2.84 o
  -3   2  14         46.98         45.62         1.56 o
  -2   2  14          2.75          1.54         0.84 o
  -1   2  14         43.89         48.72         1.60 o
   0   2  14         35.07         28.74         1.39 o
   1   2  14         54.45         58.23         1.60 o
   2   2  14          1.47          0.43         0.67 o
   3   2  14         96.48        100.81         1.69 o
   4   2  14         67.22         65.38         1.64 o
  -7   3  14          3.57          2.65         0.80 o
  -6   3  14         14.43         14.51         1.64 o
  -5   3  14          0.74          0.62         1.45 o
  -4   3  14         85.83         95.06         2.42 o
  -3   3  14         86.82         60.08         1.63 o
  -2   3  14         10.98         13.11         0.99 o
  -1   3  14         27.27         22.38         1.19 o
   0   3  14         75.40         68.92         1.77 o
   1   3  14         19.22         23.51         1.27 o
   2   3  14        118.82        118.08         1.74 o
   3   3  14          7.13          9.63         0.77 o
   4   3  14         28.39         33.43         1.29 o
  -7   4  14         72.01         88.23         3.89 o
  -6   4  14         10.38          5.74         1.09 o
  -5   4  14          0.30          0.28         1.02 o
  -4   4  14         18.56         15.84         1.74 o
  -3   4  14        120.64        112.76         2.31 o
  -2   4  14         16.78         14.02         1.06 o
  -1   4  14         71.18         61.26         1.54 o
   0   4  14        259.40        256.29         3.03 o
   1   4  14         12.24          9.36         0.77 o
   2   4  14          4.90          4.30         0.63 o
   3   4  14          0.70          1.30         0.64 o
   4   4  14        242.74        238.16         3.46 o
  -7   5  14         24.55         21.99         2.77 o
  -6   5  14          5.01          3.19         0.83 o
  -5   5  14        101.97         92.80         3.69 o
  -4   5  14         50.23         51.09         2.24 o
  -3   5  14        133.16        113.44         2.48 o
  -2   5  14         13.03         12.30         1.04 o
  -1   5  14          2.10          2.51         0.81 o
   0   5  14          0.01          0.62         0.93 o
   1   5  14          1.21          3.14         0.67 o
   2   5  14         46.02         53.22         1.30 o
   3   5  14         10.72         14.73         1.03 o
   4   5  14        334.71        358.43        11.58 o
  -7   6  14        135.42        159.17         4.27 o
  -6   6  14          3.82          4.73         0.78 o
  -5   6  14        107.54        110.79         2.60 o
  -4   6  14         19.07         15.94         1.36 o
  -3   6  14         15.23         15.78         1.11 o
  -2   6  14          3.04          3.14         0.93 o
  -1   6  14         60.96         69.45         1.67 o
   0   6  14         56.94         53.54         1.50 o
   1   6  14          8.24          7.39         0.74 o
   2   6  14         13.63         14.01         1.00 o
   3   6  14         34.01         36.78         1.35 o
  -6   7  14          0.12          1.76         0.73 o
  -5   7  14          3.17          3.50         0.96 o
  -4   7  14        112.52        127.35         2.33 o
  -3   7  14          3.22          5.37         0.72 o
  -2   7  14          0.00          1.01         0.77 o
  -1   7  14        121.22        125.24         2.06 o
   0   7  14          5.47          5.52         0.68 o
   1   7  14          1.73          2.10         0.64 o
   2   7  14         85.92         81.78         1.67 o
   3   7  14         62.30         56.14         1.39 o
  -6   8  14         23.29         23.65         2.26 o
  -5   8  14        113.09        143.74         4.15 o
  -4   8  14          9.64          8.16         0.99 o
  -3   8  14        123.42        148.20         2.42 o
  -2   8  14         44.41         55.80         1.43 o
  -1   8  14          6.12          5.54         0.73 o
   0   8  14         12.58         15.21         1.04 o
   1   8  14         26.23         27.10         1.24 o
   2   8  14         27.77         28.74         1.14 o
  -5   9  14         97.99        116.14         3.21 o
  -4   9  14         23.30         25.37         1.17 o
  -3   9  14         54.01         56.27         1.57 o
  -2   9  14          1.60          2.20         0.67 o
  -1   9  14         43.89         49.06         1.39 o
   0   9  14         23.74         17.77         1.21 o
   1   9  14          0.27          0.08         0.63 o
  -4  10  14          9.97         11.81         1.08 o
  -3  10  14         89.08         99.46         2.03 o
  -2  10  14          5.38          3.87         0.67 o
  -1  10  14          5.79          4.45         0.67 o
   0  10  14          0.17          0.63         0.67 o
  -7   1  15        122.07        147.59         5.79 o
  -6   1  15          4.49          8.71         1.27 o
  -5   1  15        174.51        208.64         4.34 o
  -4   1  15         19.88         23.31         1.88 o
  -3   1  15          1.88          4.57         0.94 o
  -2   1  15        143.63        158.56         2.67 o
  -1   1  15         49.16         56.55         2.43 o
   0   1  15         37.40         44.16         1.73 o
   1   1  15         69.80         83.58         2.02 o
   2   1  15         26.57         25.68         1.37 o
   3   1  15          0.09          0.27         0.88 o
  -7   2  15          3.16          1.51         1.01 o
  -6   2  15          0.29          1.20         1.02 o
  -5   2  15          3.87          2.11         0.94 o
  -4   2  15          2.56          0.95         0.88 o
  -3   2  15          1.82          0.98         0.84 o
  -2   2  15          0.36          0.04         0.90 o
  -1   2  15          8.21          6.58         0.95 o
   0   2  15          1.69          2.91         0.90 o
   1   2  15         94.69         81.99         1.99 o
   2   2  15        121.57        115.75         2.14 o
   3   2  15         50.25         57.53         2.98 o
  -7   3  15         12.80         13.65         1.16 o
  -6   3  15          1.27          2.52         0.87 o
  -5   3  15          3.70          7.58         1.19 o
  -4   3  15          0.44          1.71         1.24 o
  -3   3  15         10.75         19.21         1.43 o
  -2   3  15         51.79         47.53         1.61 o
  -1   3  15         61.53         64.13         2.53 o
   0   3  15          0.28          0.64         0.86 o
   1   3  15         11.31         14.47         1.29 o
   2   3  15         22.94         20.67         1.62 o
   3   3  15          2.41          3.28         0.76 o
  -6   4  15         13.42         13.29         1.35 o
  -5   4  15         13.40         14.10         1.34 o
  -4   4  15          7.96          5.03         0.76 o
  -3   4  15         24.76         21.78         1.44 o
  -2   4  15         63.75         53.97         1.55 o
  -1   4  15         22.27         32.03         1.51 o
   0   4  15         15.82         21.60         1.36 o
   1   4  15         48.81         51.88         1.58 o
   2   4  15        180.51        190.80         2.81 o
   3   4  15          0.09         -0.67         0.80 o
  -6   5  15          6.66          7.85         1.18 o
  -5   5  15         26.58         30.51         2.84 o
  -4   5  15          6.59         11.78         1.40 o
  -3   5  15         31.52         39.62         1.81 o
  -2   5  15        236.42        257.50         3.23 o
  -1   5  15         34.52         29.45         1.42 o
   0   5  15          0.51          0.13         0.82 o
   1   5  15         53.30         56.77         1.47 o
   2   5  15         30.56         25.28         1.89 o
  -6   6  15          6.48          4.57         0.70 o
  -5   6  15         20.49         23.14         1.45 o
  -4   6  15         35.47         39.20         2.14 o
  -3   6  15          0.04          0.74         0.69 o
  -2   6  15          8.42          8.28         0.70 o
  -1   6  15          2.50          5.26         0.87 o
   0   6  15          8.13         13.19         1.06 o
   1   6  15          4.48          4.12         0.82 o
   2   6  15         49.92         45.65         2.48 o
  -5   7  15         61.97         73.33         6.47 o
  -4   7  15         28.11         34.22         1.76 o
  -3   7  15          2.17          2.23         0.68 o
  -2   7  15         43.96         49.27         1.62 o
  -1   7  15         43.37         38.52         1.28 o
   0   7  15         41.93         54.17         2.21 o
   1   7  15         32.12         36.14         1.24 o
  -4   8  15         22.77         28.00         1.19 o
  -3   8  15         10.00          6.96         0.71 o
  -2   8  15         72.78         75.41         1.73 o
  -1   8  15         11.09          9.78         0.96 o
   0   8  15         44.92         41.88         1.91 o
   1   8  15         12.35         17.53         1.60 o
  -3   9  15          0.12         -0.15         0.65 o
  -2   9  15         75.03         86.08         2.22 o
  -1   9  15          0.35         -0.49         0.59 o
  -6   0  16         11.23         10.58         2.01 o
  -5   0  16        121.62        150.09         5.54 o
  -4   0  16         40.03         53.89         3.53 o
  -3   0  16          1.35          1.80         1.51 o
  -2   0  16         27.16         25.26         2.09 o
  -1   0  16         97.20        106.26         3.11 o
   0   0  16         21.04         21.89         2.27 o
   1   0  16          1.40          0.00         1.35 o
   2   0  16         31.16         29.57         2.42 o
  -6   1  16          0.15          2.52         1.51 o
  -5   1  16          5.43         10.88         1.42 o
  -4   1  16         29.52         30.80         1.78 o
  -3   1  16          6.38          4.84         0.81 o
  -2   1  16          5.11         10.83         1.03 o
  -1   1  16          3.74          5.91         0.82 o
   0   1  16         51.58         62.82         2.04 o
   1   1  16          7.12          3.64         0.98 o
   2   1  16         65.92         67.22         2.33 o
  -6   2  16         37.18         35.55         1.78 o
  -5   2  16         25.19         22.36         1.59 o
  -4   2  16          1.74          0.69         0.88 o
  -3   2  16         31.92         35.39         1.50 o
  -2   2  16          0.12          1.29         0.87 o
  -1   2  16         21.41         22.06         1.80 o
   0   2  16         12.58         16.59         3.20 o
   1   2  16         60.04         78.35         2.56 o
   2   2  16         21.06         22.24         1.41 o
  -6   3  16          7.65         11.58         1.51 o
  -5   3  16         12.01         16.36         1.33 o
  -4   3  16          6.97         10.81         1.22 o
  -3   3  16          9.64         10.32         0.97 o
  -2   3  16          0.07          0.34         0.71 o
  -1   3  16         11.24         10.23         1.61 o
   0   3  16         74.21         76.14         4.00 o
   1   3  16          0.00         -0.44         0.82 o
   2   3  16          0.05         -0.32         0.94 o
  -5   4  16          6.18          7.94         1.75 o
  -4   4  16         18.17         29.93         1.51 o
  -3   4  16         76.45         80.42         2.01 o
  -2   4  16         12.01         10.60         0.99 o
  -1   4  16          0.01         -0.71         0.71 o
   0   4  16         42.14         44.88         2.14 o
   1   4  16        196.06        249.07         5.70 o
  -5   5  16         13.16         19.99         1.16 o
  -4   5  16        114.08        139.77         2.78 o
  -3   5  16         33.23         35.59         1.59 o
  -2   5  16         17.37         20.00         1.41 o
  -1   5  16          1.74          0.56         0.80 o
   0   5  16         33.64         38.58         1.93 o
   1   5  16          6.47          6.95         1.51 o
  -4   6  16         55.21         69.97         6.52 o
  -3   6  16          0.64          1.02         0.71 o
  -2   6  16        101.47        113.25         2.14 o
  -1   6  16         81.78        105.01         1.96 o
   0   6  16         56.04         55.51         2.05 o
  -3   7  16          0.85          1.59         0.61 o
  -2   7  16         13.34         13.60         1.56 o
  -1   7  16        105.16        120.52         3.26 o
  -4   1  17          0.14          0.50         1.07 o
  -3   1  17          1.41          4.53         0.92 o
  -2   1  17          7.50          9.37         1.83 o
  -1   1  17         95.73        104.45         6.80 o
   0   1  17          5.70          3.91         1.01 o
  -4   2  17         21.30         26.23         1.78 o
  -3   2  17        277.09        322.89         4.37 o
  -2   2  17          1.17          0.54         0.92 o
  -1   2  17          1.56          1.08         0.77 o
   0   2  17         37.65         40.09         9.82 o
  -4   3  17          6.11          3.53         1.07 o
  -3   3  17          4.89          4.52         0.80 o
  -2   3  17         40.37         48.48         1.69 o
  -1   3  17          7.56          5.44         1.52 o
   0   3  17         34.31         44.04         1.53 o
  -3   4  17          4.03          3.90         0.87 o
  -2   4  17          0.44          0.27         0.80 o
  -1   4  17         66.28         73.58         1.92 o
                                                
